# Supplementary material for: Multiple regulators control the biosynthesis of brasilicardin in Nocardia terpenica
Source: Appl Microbiol Biotechnol. 2025 Jun 24;109(1):150. doi: 10.1007/s00253-025-13485-3 (PMC12185567; doi:10.1007/s00253-025-13485-3)
Supplement: Supplementary file 2 — (XLSX 71.9 KB) [file 253_2025_13485_MOESM2_ESM.xlsx]

## Sheet: Raw expression (Raw Counts)
cluster	gene	other gene name	gene product function	R1-33h	R2-33h	R1-48h	R2-48h
1.4 ectoine
	AWN90_RS06635		R	17.1	27.5	17	15.25
	AWN90_RS06640		R	6.75	13.75	4.25	2.5
	AWN90_RS06645		O	13.5	17	2.5	2
	AWN90_RS06650	ectB	B	37	33	17.25	14
	AWN90_RS06655	ectC	B	21.5	17.75	15.75	16
	AWN90_RS06660	thpD	B	87	104.75	58	56
	AWN90_RS06665		B	0.5	1.5	0.5	1
	AWN90_RS06670		B	1.5	0.5	2	1
	AWN90_RS06675		O	33.5	62	31.5	35.5
1.6 2-methylisoborneol
	AWN90_RS09595		O	53.5	68.25	36.5	46.25
	AWN90_RS09600		O	75.25	88.75	47.5	54
	AWN90_RS09605		O	45.25	56	29.25	26.5
	AWN90_RS09610		O	87.5	95.5	100.5	108
	AWN90_RS09620		O	3.5	2	0	2.5
	AWN90_RS09625		O	1.5	1	1.5	0
	AWN90_RS09630		O	2	1	1	0.5
	AWN90_RS09640		B	0.5	0	0	0
	AWN90_RS09645		B	2	0.5	2	0
	AWN90_RS09650		O	0.5	1	0	0
	AWN90_RS09655		O	0.5	0.5	0	0
	AWN90_RS09660		O	1	0	0	0.5
	AWN90_RS09665		O	0.5	1.5	1.5	0.533333
	AWN90_RS09670		R	2.57143	2.5	4.5	4
1.10 NRP-metallophore, NRPS, NRPS-like, PKS-like, butyrolactone, lipolanthine, terpene
	AWN90_RS15375			93.75	116.25	36.5	51.5
	AWN90_RS15380			22	20	9.5625	13.0556
	AWN90_RS15385			0.5	0.5	1	0.5
	AWN90_RS15390			2	1	3	2.5
	AWN90_RS15395			4.33333	1.5	0.625	1
	AWN90_RS15400			6.00439	4.57265	3.01829	1.02535
	AWN90_RS15405			7.5	5.5	3.5	6
	AWN90_RS15410			14	18.5	10	9
	AWN90_RS15415			45	78.5	37.5	56.5
	AWN90_RS15420			2.5	3	6.5	4.5
	AWN90_RS15425			22	34.5	12.5	12
	AWN90_RS15430			1.5	3.5	0.5	3
	AWN90_RS15435	terG	B	0	2	0.5	0
	AWN90_RS15440	terH	B	10.5	8.5	7.5	10
	AWN90_RS15445	terA	B	0.75	1.25	0	1.5
	AWN90_RS15450	terB	B	2	1.75	0	1.5
	AWN90_RS15455	terC	B	2.75562	4.50562	1.01124	4.52778
	AWN90_RS15460	terD	B	3	3.75	1	5.125
	AWN90_RS15465	terE	B	3	6	1	3.75
	AWN90_RS15470			3.5	4	0.5	1.75
	AWN90_RS15475			0.75	2.25	0.5	2
	AWN90_RS15480			1.25	2.5	0	2.5
	AWN90_RS15485			5.5	8.25	2.5	5.5
	AWN90_RS15490			13.0143	16	6.5	6.5
	AWN90_RS15495			182.5	198.5	72.5	78.75
	AWN90_RS15500			136.5	125.5	55	65.5
	AWN90_RS15510			128.75	200.25	49.75	71.25
	AWN90_RS15515			250.25	296.667	75.5	91.5
	AWN90_RS15520			49	65	17.75	27.75
	AWN90_RS15525			136.312	183	58.75	88
	AWN90_RS15530			191.5	242	86	89.25
	AWN90_RS15535			249.25	297.75	59.25	76.75
	AWN90_RS15555			162.333	201.028	77.25	84.7778
	AWN90_RS15560			146.75	174	49.5	54.3333
2.9 LAP, lassopeptide, phosphonate, thioamitides, thiopeptide
	AWN90_RS28155		R	12.5	14	16.5	15.5
	AWN90_RS28160		R	1	2.58333	2.5	1
	AWN90_RS28165		B	9.5	13.5	13	11
	AWN90_RS28170		O	1.5	2.5	1.5	1.5
	AWN90_RS28175		B	3.75	7.25	1.5	3.5
	AWN90_RS28180		B	0.75	2	0	0.5
	AWN90_RS28185		B	1.5	1.25	0.5	0.788462
	AWN90_RS28190		B	1.75	1.75	1	1.75
	AWN90_RS28195		B	27.5	25.5	16	16.5
	AWN90_RS28200		O	4.5	6.75	3.75	7.5
	AWN90_RS28205		O	4	6	3	3.25
	AWN90_RS28210		O	5	3	4	3.04167
	AWN90_RS28215		O	1.25	1	1	1
	AWN90_RS28220		B	0.25	0	0.5	0.5
	AWN90_RS28225		O	1	1.5	1	0
	AWN90_RS28230		R	5.5	10.5	4	7.5
	AWN90_RS28235		R	7.5	10	5.5	6.5
	AWN90_RS28240		B	1.5	1.5	3	2.5
	AWN90_RS28250		O	3.5	4.5	1.5	5
	AWN90_RS28255		B	2	3	3.5	3
	AWN90_RS28260		O	13	18.5	8	11
	AWN90_RS28265		B	2.5	5	3	1
	AWN90_RS28270		B	1.75	3.5	0.5	1.5
	AWN90_RS28275		B	1.91667	1.16667	1.33333	0.666667
	AWN90_RS28280		B	3.5	4	4.5	2.5
	AWN90_RS28285		B	0.5	0.75	1	0.5
	AWN90_RS28290		B	0.5	1.25	0	1.5
	AWN90_RS28295		B	2.25	1.625	2.5	3.25
	AWN90_RS28305		B	2.5	2.5	1.5	1.5
	AWN90_RS28310		O	0	1	1.5	4
	AWN90_RS28315		O	2.5	2.75	0.5	3.5
	AWN90_RS28320		B	4.5	3.25	2	3.5
	AWN90_RS28325		R	17.5	19	20.5	23
	AWN90_RS28330		R	3.5	2.5	2.5	3.5
	AWN90_RS28335		B	1.25	2	2.5	1
	AWN90_RS28340		B	2.25	2.75	1.5	1
	AWN90_RS28345		T	2	3.5	1	2
	AWN90_RS28350		B	0	0	0.25	0.25
	AWN90_RS28360		B	9	9.75	2.75	7
	AWN90_RS28365		B	3	3.25	4.25	2
	AWN90_RS28370		R	1.5	2.5	4.5	4
	AWN90_RS28375		R	5	2	1	4
	AWN90_RS28380		B	4.5	9	2.5	4
	AWN90_RS28385		O	26.5	34.5	18.5	11.5
	AWN90_RS28390		B	7	9.5	9.5	9.25
	AWN90_RS28395		O	4.5	1.5	3.5	1.75
2.18 Brasilicardin A
	AWN90_RS33345	bra12	R	19	9	12.5	9.5
	AWN90_RS33350	bra11	B	12.25	7.5	16	9
	AWN90_RS33355	bra10	B	33.25	36	37.75	21.5
	AWN90_RS33360	bra9	O	37.5	41.25	44.5	23.5714
	AWN90_RS33365	bra8	O	22	22.5	28	20.95
	AWN90_RS33370	bra7	B	104	111.75	114.75	110.5
	AWN90_RS33375	bra6	B	53.5	66.5	59.5	44.25
	AWN90_RS33380	bra5	B	29.5	25.75	33	22
	AWN90_RS33385	bra4	B	25.4621	29.25	33.75	29.625
	AWN90_RS33390	bra3	O	13.25	16	20.5417	15.1667
	AWN90_RS33395	bra2	B	26.5	33.75	38	39.5
	AWN90_RS33400	bra1	B	80.75	70	76.8214	45.75
	AWN90_RS33405	bra0	B	122.5	164	111.5	96
16srRNA
	AWN90_RS17425			1.32176e+06	1.04209e+06	1.40525e+06	1.31721e+06
	AWN90_RS33585			2.98005e+06	2.55136e+06	2.33222e+06	2.45145e+06
	AWN90_RS33590			1.31982e+06	1.04056e+06	1.40346e+06	1.31514e+06
Ribosomal proteins
	AWN90_RS05755			4.5	6	2.5	6.5
	AWN90_RS06545			71.5	71.5	74	82.75
	AWN90_RS06765			78	81.25	71.75	76.5
	AWN90_RS08315			210.5	201.5	118.5	155.25
	AWN90_RS08325			130.75	131.75	67	78.35
	AWN90_RS08330			47.5	43	37	48.5
	AWN90_RS42990			31	39	28.5	50.5
	AWN90_RS15315			241.75	204.25	110.25	146.75
	AWN90_RS15320			148	161.5	134.25	151.75
	AWN90_RS15325			137.75	122.75	90.75	81.75
	AWN90_RS15330			136.25	115	80	94
	AWN90_RS15335			142.5	163.25	151.75	157.25
	AWN90_RS15340			182.25	151.5	96.25	101.25
	AWN90_RS15345			64	64.5	52.75	54.75
	AWN90_RS15350			184	168	131.5	142.75
	AWN90_RS15355			250	246.5	162	189.75
	AWN90_RS15360			105.5	82	59.5	78.75
	AWN90_RS15365			134.75	107.5	52.1667	70.25
	AWN90_RS15600			301.5	229.75	145.5	160.5
	AWN90_RS15605			182.75	169	152.75	157.75
	AWN90_RS15610			161.25	143.25	128.75	134.75
	AWN90_RS15615			40.5	31.5	30	60.5
	AWN90_RS15625			227.25	205.75	154	175.75
	AWN90_RS15630			188.75	187.5	152.25	176.75
	AWN90_RS15635			72.25	65.75	61.5	68.5
	AWN90_RS15640			157.5	180	131.75	154
	AWN90_RS15645			63.5	74	72	76
	AWN90_RS15650			141.25	160.25	89.5	191
	AWN90_RS43260			78	71	58.5	66.75
	AWN90_RS15875			191.75	165.5	111.25	140.25
	AWN90_RS15880			135.5	152.25	140.5	148
	AWN90_RS15885			162.5	162.75	166.75	225.875
	AWN90_RS15895			119.514	113.25	91	106
	AWN90_RS16070			170.75	132	110.25	113
	AWN90_RS16075			82.25	80.5	56.3333	55.5
	AWN90_RS17325			46.5	35.5	46	49.5
	AWN90_RS21265			203.25	191	116.5	87
	AWN90_RS21330			282	229.5	196	219
	AWN90_RS22660			289.5	240	122	163
	AWN90_RS33970			77.75	67.75	51.25	77.5
	AWN90_RS33975			162.5	177	95.25	133
	AWN90_RS34075			707.5	756.5	597.5	624.5
	AWN90_RS37590			102.5	95	80	84
	AWN90_RS38125			81.5	83.5	65.25	78.5
	AWN90_RS38130			136	121	92.75	155.5
	AWN90_RS38315			67.75	79.25	68.25	62.5
	AWN90_RS39105			0	0	0.5	0
	AWN90_RS39110			0	0.25	0	0.5
	AWN90_RS39120			0	0	0	0
	AWN90_RS39125			0.5	1	0.5	0
	AWN90_RS39130			45	69	40	31.5
	AWN90_RS39135			7	10.5	8	14.5
	AWN90_RS39595			159.5	162	103	159.75
	AWN90_RS39600			220	223	166.25	226.75
	AWN90_RS39785			320.5	296.75	102	149.25
	AWN90_RS39790			263.5	313.25	151	191.75
	AWN90_RS39795			181.5	192	146.5	170
	AWN90_RS39800			316	440.005	167	349
	AWN90_RS39825			302.333	393	143.167	348.833
	AWN90_RS42470			426	464	224.5	261
Sigma factors
	AWN90_RS01220			61.5	102	40.5	81.6667
	AWN90_RS02145			115.375	117.5	65.75	87.75
	AWN90_RS04610			2.5	1	2	1.5
	AWN90_RS05680			4	5	2.75	3.5
	AWN90_RS08080			33	38.5	25	19.25
	AWN90_RS08915			8.5	10.5	6.5	7.5
	AWN90_RS13385			89	111.5	28	43.5
	AWN90_RS14305			67	106.5	39.5	52.5
	AWN90_RS15130			2.25	1.25	0.03125	1.75
	AWN90_RS16225			72.75	78.5	61	80.5
	AWN90_RS16240			618	652.25	558.5	737.75
	AWN90_RS20125			1.5	0	1.5	0.75
	AWN90_RS24135			74.5	117.5	90.5	137.5
	AWN90_RS24270			165.75	177	149.75	164
	AWN90_RS24330			4.5	7.5	3.5	6
	AWN90_RS26420			26.75	42.75	25	30.75
	AWN90_RS31315			2.5	1.75	4	1
	AWN90_RS33415			11.5	13.75	12	19.5
	AWN90_RS35585			11.25	8	6.25	12
Glycolysis
	AWN90_RS06150			66	75	58	51
Glutamate metabolism
	AWN90_RS09835	gltD		63.1	64.5417	62.25	61.9167
	AWN90_RS14500	prpE		180	201.167	105	77.5
Nitrogen metabolism
	AWN90_RS07790	nifE		52	44.5	22.75	21.25
	AWN90_RS30340	glnA		19.5	15	17.5	11
Carbon metabolism
	AWN90_RS35935			278.75	287	403	444

## Sheet: Normalized expression (RPKM)
				33h		48h
cluster	genes	other gene name	gene product function	non-enriched R1-33h	non-enriched R2-33h	non-enriched R1-48h	non-enriched R2-48h	averaged 33h	averaged 48h
1.4 ectoine
	AWN90_RS06635		R	1.69779	3.18696	1.97077	1.74693	2.44238	1.85885
	AWN90_RS06640		R	0.46307	1.10103	0.340431	0.197879	0.782052	0.269155
	AWN90_RS06645		O	1.71711	2.52388	0.371281	0.293503	2.1205	0.332392
	AWN90_RS06650		B	2.06803	2.1529	1.12575	0.902819	2.11046	1.01428
	AWN90_RS06655		B	3.86193	3.72151	3.30327	3.31592	3.79172	3.30959
	AWN90_RS06660		B	6.9632	9.78585	5.4202	5.17125	8.37453	5.29572
	AWN90_RS06665		B	0.0310433	0.108704	0.0362464	0.0716334	0.0698734	0.0539399
	AWN90_RS06670		B	0.0858789	0.0334133	0.133697	0.0660561	0.0596461	0.0998767
	AWN90_RS06675		O	5.55129	11.9921	6.09476	6.78726	8.77169	6.44101
								3.1692	2.07498
1.6 2-methylisoborneol
	AWN90_RS09595		O	2.52791	3.76413	2.01372	2.52137	3.14602	2.26754
	AWN90_RS09600		O	3.6434	5.01561	2.6853	3.01656	4.32951	2.85093
	AWN90_RS09605		O	6.82545	9.85951	5.15153	4.61186	8.34248	4.88169
	AWN90_RS09610		O	4.50535	5.73957	6.04205	6.41597	5.12246	6.22901
	AWN90_RS09620		O	0.623923	0.416148	0	0.514187	0.520036	0.257093
	AWN90_RS09625		O	0.339387	0.264094	0.396271	0	0.30174	0.198136
	AWN90_RS09630		O	0.236491	0.138019	0.138064	0.0682137	0.187255	0.103139
	AWN90_RS09640		B	0.0286961	0	0	0	0.0143481	0
	AWN90_RS09645		B	0.161724	0.0471921	0.18883	0	0.104458	0.0944151
	AWN90_RS09650		O	0.0442309	0.103255	0	0	0.0737428	0
	AWN90_RS09655		O	0.0358702	0.0418686	0	0	0.0388694	0
	AWN90_RS09660		O	0.120055	0	0	0.0692578	0.0600276	0.0346289
	AWN90_RS09665		O	0.0660978	0.231453	0.231529	0.0813455	0.148775	0.156437
	AWN90_RS09670		R	0.285414	0.323889	0.583192	0.512246	0.304652	0.547719
								1.62103	1.25862
1.10 NRP-metallophore, NRPS, NRPS-like, PKS-like, butyrolactone,lipolanthine, terpene
	AWN90_RS15375			5.46043	7.90321	2.48225	3.46083	6.68182	2.97154
	AWN90_RS15380			1.93163	2.04968	0.980328	1.32256	1.99066	1.15144
	AWN90_RS15385			0.0884617	0.103255	0.206578	0.102064	0.0958583	0.154321
	AWN90_RS15390			0.177591	0.103644	0.311036	0.256123	0.140618	0.283579
	AWN90_RS15395			0.2487	0.100485	0.0418823	0.0662172	0.174592	0.0540498
	AWN90_RS15400			0.27488	0.244341	0.161337	0.0541583	0.25961	0.107747
	AWN90_RS15405			0.70876	0.606674	0.386192	0.654194	0.657717	0.520193
	AWN90_RS15410			0.612326	0.944455	0.510684	0.454166	0.778391	0.482425
	AWN90_RS15415			4.20193	8.55581	4.08851	6.08699	6.37887	5.08775
	AWN90_RS15420			0.394812	0.553002	1.19857	0.819938	0.473907	1.00925
	AWN90_RS15425			1.65392	3.02738	1.09724	1.04086	2.34065	1.06905
	AWN90_RS15430			0.224817	0.612294	0.0874994	0.518772	0.418556	0.303136
	AWN90_RS15435	terG	B	0	0.132047	0.0330226	0	0.0660235	0.0165113
	AWN90_RS15440	terH	B	0.786859	0.7435	0.656245	0.86462	0.765179	0.760433
	AWN90_RS15445	terA	B	0.0700322	0.136239	0	0.161602	0.103136	0.0808008
	AWN90_RS15450	terB	B	0.107447	0.109738	0	0.0929762	0.108592	0.0464881
	AWN90_RS15455	terC	B	0.0614616	0.117299	0.0263351	0.116517	0.0893802	0.0714258
	AWN90_RS15460	terD	B	0.0355809	0.0519136	0.0138482	0.0701305	0.0437473	0.0419893
	AWN90_RS15465	terE	B	0.0451358	0.105367	0.017567	0.0650953	0.0752516	0.0413311
	AWN90_RS15470			0.248066	0.330913	0.0413777	0.143105	0.289489	0.0922414
	AWN90_RS15475			0.0673592	0.23587	0.0524328	0.207245	0.151615	0.129839
	AWN90_RS15480			0.121043	0.28257	0	0.279311	0.201807	0.139656
	AWN90_RS15485			0.393372	0.688731	0.208775	0.45386	0.541052	0.331317
	AWN90_RS15490			0.43315	0.621573	0.252597	0.249602	0.527362	0.2511
	AWN90_RS15495			11.962	15.1865	5.54853	5.9554	13.5743	5.75197
	AWN90_RS15500			17.4563	18.7334	8.21258	9.66448	18.0949	8.93853
	AWN90_RS15510			8.25502	14.9864	3.72445	5.27076	11.6207	4.49761
	AWN90_RS15515			14.0875	19.4933	4.96256	5.94292	16.7904	5.45274
	AWN90_RS15520			7.39109	11.4441	3.12614	4.8294	9.41758	3.97777
	AWN90_RS15525			7.12788	11.1694	3.58699	5.30915	9.14865	4.44807
	AWN90_RS15530			13.2925	19.6068	6.97001	7.14765	16.4497	7.05883
	AWN90_RS15535			52.8384	73.6751	14.6656	18.772	63.2567	16.7188
	AWN90_RS15555			7.15325	10.3397	3.97459	4.31018	8.74646	4.14238
	AWN90_RS15560			13.5418	18.7414	5.33335	5.7847	16.1416	5.55902
								0.178759	0.151283
2.9 LAP, lassopeptide, phosphonate, thioamitides, thiopeptide
	AWN90_RS28155		R	0.260527	0.340585	0.401536	0.372728	0.300556	0.387132
	AWN90_RS28160		R	0.0737643	0.222424	0.21532	0.0851068	0.148094	0.150213
	AWN90_RS28165		B	0.472606	0.783907	0.755122	0.631373	0.628257	0.693248
	AWN90_RS28170		O	0.0760695	0.147984	0.0888194	0.0877664	0.112027	0.0882929
	AWN90_RS28175		B	0.305331	0.68902	0.142603	0.328795	0.497175	0.235699
	AWN90_RS28180		B	0.0456024	0.141942	0	0.0350763	0.0937722	0.0175382
	AWN90_RS28185		B	0.088684	0.0862619	0.0345161	0.0537839	0.0874729	0.04415
	AWN90_RS28190		B	0.121831	0.142204	0.0812864	0.140565	0.132018	0.110926
	AWN90_RS28195		B	3.18767	3.45013	2.1655	2.2067	3.3189	2.1861
	AWN90_RS28200		O	0.432199	0.75671	0.420533	0.831094	0.594454	0.625813
	AWN90_RS28205		O	0.692083	1.21173	0.606062	0.648783	0.951904	0.627422
	AWN90_RS28210		O	0.307995	0.2157	0.287694	0.216174	0.261847	0.251934
	AWN90_RS28215		O	0.0872805	0.0815008	0.0815276	0.080561	0.0843907	0.0810443
	AWN90_RS28220		B	0.0236253	0	0.0551703	0.0545162	0.0118127	0.0548432
	AWN90_RS28225		O	0.221989	0.388667	0.259196	0	0.305328	0.129598
	AWN90_RS28230		R	0.454104	1.0119	0.385611	0.714449	0.733	0.55003
	AWN90_RS28235		R	0.91441	1.4231	0.782961	0.914347	1.16875	0.848654
	AWN90_RS28240		B	0.075743	0.0884091	0.176876	0.145649	0.0820761	0.161263
	AWN90_RS28245			0.362013	0.211275	0	0.208839	0.286644	0.104419
	AWN90_RS28250		O	0.431193	0.647099	0.215771	0.710708	0.539146	0.46324
	AWN90_RS28255		B	0.20373	0.356698	0.416285	0.352585	0.280214	0.384435
	AWN90_RS28260		O	1.9609	3.25716	1.40896	1.91436	2.60903	1.66166
	AWN90_RS28265		B	0.159423	0.372165	0.223372	0.0735747	0.265794	0.148474
	AWN90_RS28270		B	0.102181	0.238536	0.0340879	0.101051	0.170359	0.0675695
	AWN90_RS28275		B	0.0974098	0.0692082	0.0791211	0.0390915	0.083309	0.0591063
	AWN90_RS28280		B	0.195161	0.260339	0.292978	0.160836	0.22775	0.226907
	AWN90_RS28285		B	0.0311254	0.0544956	0.0726847	0.0359115	0.0428105	0.0542981
	AWN90_RS28290		B	0.0606464	0.17697	0	0.209915	0.118808	0.104958
	AWN90_RS28295		B	0.103205	0.0870017	0.133893	0.171997	0.0951035	0.152945
	AWN90_RS28305		B	0.162956	0.190206	0.114161	0.112808	0.176581	0.113484
	AWN90_RS28310		O	0	0.0646253	0.0969699	0.255521	0.0323127	0.176245
	AWN90_RS28315		O	0.0932283	0.1197	0.0217708	0.150589	0.106464	0.08618
	AWN90_RS28320		B	0.172177	0.145144	0.089349	0.154507	0.158661	0.121928
	AWN90_RS28325		R	1.77495	2.24935	2.42773	2.6915	2.01215	2.55962
	AWN90_RS28330		R	0.259804	0.216607	0.216678	0.299753	0.238206	0.258216
	AWN90_RS28335		B	0.0519674	0.0970522	0.121355	0.0479665	0.0745098	0.0846608
	AWN90_RS28340		B	0.129766	0.185125	0.10101	0.0665418	0.157445	0.0837761
	AWN90_RS28345		T	0.0807232	0.164889	0.0471266	0.0931357	0.122806	0.0701312
	AWN90_RS28350		B	0	0	0.0789506	0.0780145	0	0.0784826
	AWN90_RS28360		B	0.764539	0.966756	0.272764	0.686077	0.865647	0.479421
	AWN90_RS28365		B	0.25858	0.326973	0.427721	0.198894	0.292777	0.313308
	AWN90_RS28370		R	0.173021	0.33659	0.606062	0.532335	0.254806	0.569198
	AWN90_RS28375		R	0.579577	0.270599	0.135344	0.534957	0.425088	0.33515
	AWN90_RS28380		B	0.341576	0.797393	0.221571	0.35031	0.569485	0.285941
	AWN90_RS28385		O	2.02457	3.07652	1.65027	1.01368	2.55055	1.33198
	AWN90_RS28390		B	0.243302	0.385413	0.38554	0.370944	0.314358	0.378242
	AWN90_RS28395		O	0.778593	0.302931	0.707072	0.349345	0.540762	0.528208
								0.491988	0.394172
2.18 Brasilicardin A
	AWN90_RS33345	bra12	R	1.92493	1.44848	1.1787	1.16801	1.68671	1.17335
	AWN90_RS33350	bra11	B	0.931954	0.602713	1.30548	0.635298	0.767333	0.970388
	AWN90_RS33355	bra10	B	2.83219	3.6027	7.74447	2.26525	3.21745	5.00486
	AWN90_RS33360	bra9	O	1.80941	2.25351	1.953	1.78462	2.03146	1.86881
	AWN90_RS33365	bra8	O	2.02481	1.99017	1.60544	1.1572	2.00749	1.38132
	AWN90_RS33370	bra7	B	6.22341	6.32137	8.14235	5.19767	6.27239	6.67001
	AWN90_RS33375	bra6	B	3.99135	4.39965	4.39144	2.96657	4.1955	3.679
	AWN90_RS33380	bra5	B	1.85378	1.43202	1.82831	1.46803	1.6429	1.64817
	AWN90_RS33385	bra4	B	1.17919	1.54466	1.65594	1.14612	1.36193	1.40103
	AWN90_RS33390	bra3	O	1.65937	1.66368	2.6393	1.56751	1.66153	2.10341
	AWN90_RS33395	bra2	B	2.32523	1.97987	2.57808	1.06596	2.15255	1.82202
	AWN90_RS33400	bra1	B	6.93661	6.12586	4.73081	3.35014	6.53124	4.04048
	AWN90_RS33405	bra0	B	23.7514	26.6119	24.1394	22.644	25.1817	23.3917
								4.51617	4.24266
16srRNA
	AWN90_RS17425			61224.5	56342.3	76001.8	70395.9	58783.4	73198.8
	AWN90_RS33585			67082	67036.2	61298.5	63668.2	67059.1	62483.3
	AWN90_RS33590			61134.7	56259.3	75905.1	70285	58697	73095.1
Ribosomal proteins
	AWN90_RS05755			2.58265	4.01938	1.67529	4.30412	3.30102	2.98971
	AWN90_RS06545			27.5812	32.1935	33.3301	36.8293	29.8873	35.0797
	AWN90_RS06765			12.4857	15.1809	13.4103	14.1286	13.8333	13.7695
	AWN90_RS08315			51.0643	57.0552	33.5646	43.4525	54.0597	38.5085
	AWN90_RS08325			36.1959	42.5719	21.6566	25.025	39.3839	23.3408
	AWN90_RS08330			7.35338	7.76992	6.68795	8.66269	7.56165	7.67532
	AWN90_RS42990			15.197	22.3159	16.3132	28.5631	18.7565	22.4381
	AWN90_RS15315			55.7704	54.9989	29.697	39.06	55.3846	34.3785
	AWN90_RS15320			15.6872	19.9807	16.6148	18.558	17.834	17.5864
	AWN90_RS15325			14.4704	15.051	11.131	9.90819	14.7607	10.5196
	AWN90_RS15330			31.4321	30.9663	21.5489	25.0197	31.1992	23.2843
	AWN90_RS15335			12.1052	16.187	15.0516	15.4122	14.1461	15.2319
	AWN90_RS15340			45.6223	44.2666	28.1325	29.243	44.9445	28.6877
	AWN90_RS15345			11.3231	13.3199	10.897	11.176	12.3215	11.0365
	AWN90_RS15350			16.0954	17.1533	13.431	14.4072	16.6244	13.9191
	AWN90_RS15355			42.3216	48.7073	32.021	37.0614	45.5145	34.5412
	AWN90_RS15360			31.0313	28.1524	20.4344	26.7249	29.5918	23.5796
	AWN90_RS15365			32.0281	29.8239	14.4775	19.2649	30.926	16.8712
	AWN90_RS15600			57.6792	51.3029	32.5007	35.4262	54.4911	33.9635
	AWN90_RS15605			40.9548	44.2068	39.9693	40.7882	42.5808	40.3788
	AWN90_RS15610			20.1827	20.928	18.8159	19.4592	20.5554	19.1375
	AWN90_RS15615			15.3709	13.9544	13.2943	26.4922	14.6627	19.8932
	AWN90_RS15625			40.2059	42.4893	31.8129	35.8755	41.3476	33.8442
	AWN90_RS15630			24.6747	28.6102	23.2391	26.6589	26.6424	24.949
	AWN90_RS15635			12.5007	13.2785	12.4243	13.6743	12.8896	13.0493
	AWN90_RS15640			17.5645	23.4305	17.1555	19.815	20.4975	18.4852
	AWN90_RS15645			24.1001	32.7817	31.9062	33.2795	28.4409	32.5929
	AWN90_RS15650			22.4576	29.7391	16.6148	35.037	26.0984	25.8259
	AWN90_RS43260			112.081	101.912	67.6025	90.735	106.997	79.1688
	AWN90_RS15875			36.3874	36.6579	24.6498	30.7069	36.5227	27.6783
	AWN90_RS15880			23.1045	30.3019	27.9725	29.1164	26.7032	28.5445
	AWN90_RS15885			18.9295	22.129	22.6803	30.3579	20.5292	26.5191
	AWN90_RS15895			16.2559	17.9798	14.4521	16.6347	17.1178	15.5434
	AWN90_RS16070			27.1479	24.4965	20.4669	20.7287	25.8222	20.5978
	AWN90_RS16075			11.2524	12.8546	8.99853	8.76031	12.0535	8.87942
	AWN90_RS17325			14.3971	12.8294	16.6295	17.6826	13.6133	17.1561
	AWN90_RS21265			41.953	46.0172	28.0773	20.719	43.9851	24.3982
	AWN90_RS21330			23.7838	22.5928	19.3013	21.3106	23.1883	20.3059
	AWN90_RS22660			75.6908	73.2421	37.2436	49.17	74.4664	43.2068
	AWN90_RS33970			14.4057	14.652	11.0873	16.5673	14.5288	13.8273
	AWN90_RS33975			58.8271	74.7914	40.2612	55.5512	66.8092	47.9062
	AWN90_RS34075			34.1149	42.5776	33.6398	34.743	38.3462	34.1914
	AWN90_RS37590			27.1001	29.3174	24.6965	25.6238	28.2088	25.1601
	AWN90_RS38125			21.5479	25.7685	20.143	23.9461	23.6582	22.0446
	AWN90_RS38130			30.7711	31.9554	24.5028	40.5931	31.3632	32.5479
	AWN90_RS38315			7.89214	10.7756	9.28295	8.40008	9.33385	8.84151
	AWN90_RS39105			0	0	0.236852	0	0	0.118426
	AWN90_RS39110			0	0.0762938	0	0.150828	0.0381469	0.0754141
	AWN90_RS39120			0	0	0	0	0	0
	AWN90_RS39125			0.210097	0.49046	0.245311	0	0.350278	0.122655
	AWN90_RS39130			10.3812	18.5798	10.7744	8.38427	14.4805	9.57935
	AWN90_RS39135			1.93783	3.39283	2.58586	4.63131	2.66533	3.60859
	AWN90_RS39595			23.9055	28.3405	18.0249	27.6246	26.123	22.8247
	AWN90_RS39600			41.4142	48.9989	36.5415	49.2484	45.2066	42.8949
	AWN90_RS39785			59.3829	64.1769	22.0664	31.9055	61.7799	26.9859
	AWN90_RS39790			33.5155	46.5062	22.4254	28.1396	40.0109	25.2825
	AWN90_RS39795			17.8696	22.0646	16.8413	19.311	19.9671	18.0761
	AWN90_RS39800			51.281	83.3453	31.6434	65.345	67.3131	48.4942
	AWN90_RS39825			124.81	189.369	69.0084	166.149	157.089	117.579
	AWN90_RS42470			126.888	161.318	78.0771	89.695	144.103	83.8861
Sigma factors
	AWN90_RS01220			6.13197	11.8708	4.71496	9.3948	9.00139	7.05488
	AWN90_RS02145			11.3593	13.503	7.55845	9.96791	12.4312	8.76318
	AWN90_RS04610			0.223677	0.104433	0.208934	0.154843	0.164055	0.181888
	AWN90_RS05680			0.503333	0.734379	0.404041	0.508137	0.618856	0.456089
	AWN90_RS08080			4.33808	5.90744	3.83726	2.91966	5.12276	3.37846
	AWN90_RS08915			1.03633	1.49425	0.925317	1.05502	1.26529	0.990166
	AWN90_RS13385			6.32702	9.25207	2.32415	3.56793	7.78954	2.94604
	AWN90_RS14305			5.11872	9.49709	3.52355	4.62768	7.30791	4.07562
	AWN90_RS15130			0.180697	0.117175	0.00293033	0.162153	0.148936	0.0825417
	AWN90_RS16225			8.91598	11.2295	8.72898	11.3828	10.0727	10.0559
	AWN90_RS16240			75.3474	92.8215	79.5061	103.778	84.0845	91.6422
	AWN90_RS20125			0.198293	0	0.231529	0.114392	0.0991467	0.172961
	AWN90_RS24135			5.42739	9.99142	7.69805	11.5573	7.7094	9.62766
	AWN90_RS24270			8.40568	10.4772	8.86714	9.59579	9.44146	9.23146
	AWN90_RS24330			0.464424	0.903479	0.421762	0.714449	0.683952	0.568106
	AWN90_RS26420			2.07056	3.86237	2.25944	2.74616	2.96647	2.5028
	AWN90_RS31315			0.221989	0.181378	0.414714	0.102449	0.201683	0.258582
	AWN90_RS33415			1.70191	2.37518	2.07357	3.3296	2.03855	2.70159
	AWN90_RS35585			0.845756	0.702001	0.548618	1.04086	0.773878	0.794738
								8.52219	8.18341
Glycolysis
	AWN90_RS06150			4.51463	5.98818	4.63238	4.02501	5.25141	4.32869
Glutamate metabolism
	AWN90_RS09835	gltD		3.03019	3.61773	3.49042	3.43057	3.32396	3.4605
	AWN90_RS14500	prpE		6.13848	8.00753	4.18095	3.04935	7.073	3.61515
Nitrogen metabolism
	AWN90_RS07790	nifE		4.85557	4.85011	2.48036	2.28936	4.85284	2.38486
	AWN90_RS30340	glnA		0.957935	0.860097	1.00378	0.623465	0.909016	0.813621
Carbon metabolism
	AWN90_RS35935			15.7295	18.9033	26.5524	28.9069	17.3164	27.7297
