# Supplementary material for: Multiple regulators control the biosynthesis of brasilicardin in Nocardia terpenica
Source: Appl Microbiol Biotechnol. 2025 Jun 24;109(1):150. doi: 10.1007/s00253-025-13485-3 (PMC12185567; doi:10.1007/s00253-025-13485-3)
Supplement: Supplementary file 3 — (XLSX 84.5 KB) [file 253_2025_13485_MOESM3_ESM.xlsx]

## Sheet: Tab. S5A.
	Subject accesion number	Alignment Score (bits)	Query Cover	E value	Per. ident	Accession
1	WP_067591063.1	400	0.99	3e-145	100.00	Query_77845
2	WP_231951730.1	50.4	0.8	2e-08	28.14	Query_81754
3	WP_228786175.1	48.9	0.45	6e-08	30.10	Query_81249
4	WP_067588764.1	48.5	0.91	7e-08	29.69	Query_77177
5	WP_082871594.1	47.8	0.27	1e-07	48.53	Query_79754
6	WP_067580668.1	47.0	0.42	3e-07	32.95	Query_75087
7	WP_067589090.1	46.2	0.9	5e-07	32.09	Query_77302
8	WP_067595502.1	46.2	0.78	5e-07	30.91	Query_79033
9	WP_067586316.1	45.4	0.25	7e-07	50.98	Query_76428
10	WP_082871448.1	45.8	0.26	8e-07	46.30	Query_79692
11	WP_067594018.1	45.4	0.45	1e-06	28.87	Query_78640
12	WP_067595109.1	44.7	0.75	2e-06	32.32	Query_78931
13	WP_067586279.1	43.5	0.29	4e-06	43.33	Query_76419
14	WP_067584808.1	43.1	0.34	6e-06	34.29	Query_76166
15	WP_067586630.1	42.7	0.37	6e-06	35.06	Query_76511
16	WP_067588749.1	41.2	0.32	2e-05	36.36	Query_77170
17	WP_067589623.1	41.6	0.24	2e-05	36.73	Query_77472
18	WP_067591122.1	40.4	0.25	5e-05	41.18	Query_77863
19	WP_067593759.1	40.0	0.38	6e-05	33.75	Query_78566
20	WP_067581250.1	40.8	0.44	6e-05	35.16	Query_75324
21	WP_156674072.1	40.0	0.43	6e-05	34.41	Query_80146
22	WP_067590968.1	39.7	0.45	7e-05	24.73	Query_77820
23	WP_156674419.1	40.0	0.29	8e-05	37.29	Query_80371
24	WP_197696533.1	39.7	0.26	8e-05	38.89	Query_81126
25	WP_067581056.1	39.7	0.4	8e-05	32.18	Query_75256
26	WP_067585531.1	39.3	0.82	0.0001	30.56	Query_76276
27	WP_156674507.1	39.3	0.7	0.0001	27.97	Query_80437
28	WP_067580374.1	38.9	0.91	0.0001	29.69	Query_74957
29	WP_067588438.1	38.9	0.26	0.0002	33.96	Query_77045
30	WP_067593235.1	38.9	0.26	0.0002	40.74	Query_78429
31	WP_067587972.1	38.5	0.85	0.0002	27.07	Query_76855
32	WP_067577882.1	38.9	0.3	0.0002	33.87	Query_74011
33	WP_067589854.1	38.5	0.45	0.0002	31.96	Query_77535
34	WP_067576894.1	38.5	0.41	0.0002	32.94	Query_73639
35	WP_067576969.1	38.5	0.38	0.0002	32.05	Query_73668
36	WP_067593170.1	38.1	0.33	0.0003	32.84	Query_78407
37	WP_231951275.1	38.1	0.23	0.0003	43.75	Query_81324
38	WP_067589751.1	37.7	0.35	0.0004	35.14	Query_77507
39	WP_067589349.1	37.7	0.25	0.0005	39.62	Query_77398
40	WP_067594636.1	37.4	0.25	0.0005	37.25	Query_78807
41	WP_067582427.1	37.4	0.83	0.0005	28.80	Query_75698
42	WP_067576655.1	37.0	0.29	0.0007	38.10	Query_73528
43	WP_067583610.1	37.0	0.74	0.0008	30.57	Query_75970
44	WP_067590210.1	36.6	0.21	0.001	43.18	Query_77629
45	WP_067580899.1	36.2	0.32	0.001	32.31	Query_75185
46	WP_067579576.1	36.2	0.78	0.001	23.89	Query_74657
47	WP_067593398.1	35.8	0.26	0.002	29.63	Query_78470
48	WP_067578128.1	35.8	0.23	0.002	43.75	Query_74093
49	WP_067578616.1	35.8	0.47	0.002	32.08	Query_74292
50	WP_067577585.1	35.4	0.23	0.002	43.75	Query_73906
51	WP_067592402.1	35.4	0.91	0.002	26.18	Query_78208
52	WP_067584828.1	35.4	0.25	0.003	39.22	Query_76171
53	WP_067579584.1	35.0	0.44	0.003	32.65	Query_74660
54	WP_067576600.1	35.0	0.25	0.003	33.33	Query_73506
55	WP_067594048.1	35.0	0.25	0.004	36.54	Query_78648
56	WP_067585407.1	33.9	0.26	0.007	33.33	Query_76257
57	WP_228786820.1	34.3	0.24	0.007	34.69	Query_81260
58	WP_067578214.1	33.5	0.1	0.010	61.90	Query_74125
59	WP_067590648.1	33.1	0.29	0.012	35.00	Query_77734
60	WP_231951271.1	33.5	0.66	0.012	26.81	Query_81320
61	WP_171982771.1	33.5	0.24	0.012	34.69	Query_80748
62	WP_067588302.1	33.5	0.26	0.012	31.48	Query_76986
63	WP_067581715.1	33.5	0.28	0.013	33.33	Query_75490
64	WP_067582593.1	33.5	0.74	0.014	25.95	Query_75739
65	WP_067588745.1	32.7	0.75	0.015	25.75	Query_77168
66	WP_067596120.1	33.1	0.23	0.016	29.17	Query_79230
67	WP_231951390.1	32.7	0.4	0.018	31.76	Query_81439
68	WP_067588756.1	33.1	0.27	0.023	32.73	Query_77173
69	WP_067583913.1	32.3	0.66	0.024	28.26	Query_76044
70	WP_067582501.1	32.3	0.26	0.027	41.82	Query_75715
71	WP_067589071.1	32.3	0.18	0.027	47.37	Query_77290
72	WP_067580318.1	32.0	0.24	0.031	42.86	Query_74935
73	WP_216675899.1	32.0	0.6	0.034	32.28	Query_81197
74	WP_067588550.1	31.6	0.25	0.041	40.38	Query_77093
75	WP_067589012.1	32.0	0.24	0.043	36.73	Query_77268
76	WP_231951302.1	31.6	0.25	0.044	38.18	Query_81351
77	WP_067586933.1	31.6	0.22	0.048	40.00	Query_76588

## Sheet: Tab. S5B.
	Subject accesion number	Alignment Score	Query Cover	E value	Per. ident	Accession
1	WP_067591034.1	219	0.99	1e-76	99.11	Query_22609
2	WP_067587265.1	82.0	0.97	4e-22	40.91	Query_21448
3	WP_067589392.1	65.5	0.69	1e-15	44.30	Query_22182
4	WP_067589004.1	46.2	0.75	3e-08	36.47	Query_22036
5	WP_216675877.1	44.3	0.53	2e-07	41.67	Query_25966
6	WP_067587028.1	42.0	0.47	1e-06	38.60	Query_21379
7	WP_228787241.1	40.0	0.67	3e-06	34.18	Query_26043
8	WP_067589174.1	38.1	0.53	2e-05	40.00	Query_22107
9	WP_067577578.1	37.4	0.46	6e-05	39.62	Query_18674
10	WP_067577600.1	38.1	0.61	8e-05	37.04	Query_18684
11	WP_082871660.1	37.4	0.44	0.0001	42.00	Query_24553
12	WP_067586123.1	35.8	0.66	0.0002	34.67	Query_21149
13	WP_067587032.1	33.1	0.59	0.002	29.85	Query_21380
14	WP_067590631.1	32.7	0.39	0.003	35.56	Query_22502
			3

## Sheet: Tab. S5C.
	Subject accesion number	Alignment Score	Query Cover	E value	Per. ident	Accession
1	WP_067591004.1	1213	0.99	0.0	100.00	Query_63484
2	WP_156673750.1	436	0.93	3e-142	47.47	Query_65544
3	WP_067580520.1	388	0.95	5e-124	44.09	Query_60668
4	WP_067592149.1	289	0.9	5e-89	37.87	Query_63802
5	WP_067592076.1	251	0.84	3e-75	36.23	Query_63784
6	WP_156674383.1	257	0.47	2e-64	47.84	Query_65994
7	WP_082871256.1	201	0.54	6e-56	39.65	Query_65268
8	WP_197696510.1	187	0.54	7e-51	38.11	Query_66769
9	WP_082871492.1	182	0.53	1e-49	38.89	Query_65363
10	WP_156674228.1	171	0.53	7e-46	40.63	Query_65923
11	WP_171983264.1	155	0.5	3e-42	35.33	Query_66581
12	WP_067587666.1	145	0.78	6e-37	30.10	Query_62431
13	WP_231951891.1	117	0.88	5e-28	28.52	Query_67490
14	WP_067578005.1	113	0.94	1e-26	29.51	Query_59699
15	WP_067593623.1	99.0	0.39	7e-24	34.52	Query_64184
16	WP_171982738.1	94.7	0.38	4e-22	33.20	Query_66392
17	WP_067578731.1	85.9	0.41	1e-18	30.80	Query_59984
18	WP_067578024.1	82.8	0.39	3e-18	28.00	Query_59705
19	WP_067590203.1	82.8	0.83	4e-17	28.49	Query_63281
20	WP_067581184.1	77.8	0.4	2e-16	32.95	Query_60954
21	WP_082871607.1	70.9	0.39	4e-14	27.95	Query_65416
22	WP_156674364.1	68.9	0.49	9e-13	32.18	Query_65978
23	WP_067583503.1	44.7	0.26	1e-05	29.89	Query_61595
24	WP_156674216.1	45.4	0.25	2e-05	31.29	Query_65913
25	WP_098696506.1	35.4	0.11	0.014	32.88	Query_65527
26	WP_067584485.1	34.3	0.05	0.031	44.44	Query_61770

## Sheet: Tab. S5D
	Subject accesion number	Alignment Score	Query Cover	E value	Per. ident	Accession
1	WP_067591001.1	580	0.99	0.0	100.00	Query_55939
2	WP_067592952.1	97.4	0.76	4e-24	34.60	Query_56457
3	WP_067594453.1	90.9	0.78	1e-21	33.74	Query_56862
4	WP_067587208.1	74.7	0.59	6e-16	36.41	Query_54767
5	WP_067595827.1	71.2	0.45	7e-15	38.85	Query_57220
6	WP_231951857.1	69.3	0.84	3e-14	30.71	Query_59929
7	WP_067576693.1	67.0	0.85	2e-13	30.15	Query_51660
8	WP_197696632.1	66.6	0.45	3e-13	37.14	Query_59295
9	WP_067585011.1	62.0	0.79	1e-11	32.52	Query_54306
10	WP_067578105.1	60.5	0.52	5e-11	32.92	Query_52193
11	WP_067577995.1	56.2	0.61	9e-10	32.63	Query_52150
12	WP_067585975.1	54.3	0.63	4e-09	31.66	Query_54452
13	WP_067593140.1	53.5	0.79	7e-09	28.86	Query_56507
14	WP_067591367.1	53.5	0.78	9e-09	31.33	Query_56041
15	WP_067588774.1	52.4	0.47	2e-08	30.20	Query_55290
16	WP_067585284.1	49.3	0.45	2e-07	37.76	Query_54351
17	WP_067580525.1	48.9	0.33	3e-07	35.29	Query_53127
18	WP_067592862.1	47.8	0.46	7e-07	34.27	Query_56436
19	WP_231951530.1	46.2	0.5	1e-06	25.95	Query_59682
20	WP_067579541.1	44.7	0.61	7e-06	30.85	Query_52750
21	WP_067577454.1	43.9	0.6	1e-05	27.60	Query_51964
22	WP_067582243.1	43.1	0.23	2e-05	39.44	Query_53756
23	WP_067590146.1	43.1	0.2	2e-05	44.26	Query_55723
24	WP_067576809.1	41.6	0.4	5e-05	30.33	Query_51712
25	WP_231951643.1	41.6	0.25	7e-05	37.18	Query_59795
26	WP_067588794.1	41.2	0.9	7e-05	28.88	Query_55299
27	WP_231951675.1	41.2	0.49	8e-05	30.20	Query_59827
28	WP_067586346.1	41.2	0.64	8e-05	27.94	Query_54546
29	WP_082870976.1	40.8	0.51	0.0001	27.71	Query_57648
30	WP_067583390.1	36.2	0.21	0.004	39.06	Query_54018
31	WP_067589085.1	35.8	0.46	0.004	28.17	Query_55408
32	WP_171983028.1	32.7	0.73	0.043	28.51	Query_58944

## Sheet: Tab. S5E
	Subject accesion number	Alignment Score	Query Cover	E value	Per. ident	Accession
1	WP_067590995.1	450	0.99	2e-164	100.00	Query_55927
2	WP_067587562.1	311	0.98	4e-109	77.03	Query_54856
3	WP_067581873.1	170	0.97	8e-54	44.20	Query_53641
4	WP_067577483.1	147	0.98	5e-45	43.30	Query_51964
5	WP_067594556.1	144	0.97	2e-43	41.48	Query_56883
6	WP_082871046.1	142	0.98	8e-43	40.97	Query_57663
7	WP_067588933.1	140	0.97	3e-42	41.78	Query_55336
8	WP_067581402.1	139	0.98	1e-41	40.79	Query_53491
9	WP_067584485.1	135	0.98	4e-40	40.27	Query_54216
10	WP_228786532.1	129	0.97	1e-37	39.82	Query_59358
11	WP_231951925.1	124	0.97	8e-36	39.82	Query_59968
12	WP_171983178.1	124	0.97	1e-35	40.09	Query_58988
13	WP_067584451.1	121	0.97	1e-34	38.67	Query_54209
14	WP_067593803.1	118	0.98	2e-33	40.00	Query_56677
15	WP_098696506.1	117	0.97	3e-33	37.67	Query_57973
16	WP_067580751.1	117	0.96	5e-33	35.59	Query_53223
17	WP_067583925.1	114	0.98	7e-32	38.12	Query_54146
18	WP_067578598.1	112	0.97	5e-31	38.63	Query_52383
19	WP_067576935.1	107	0.8	4e-29	40.33	Query_51755
20	WP_067581014.1	103	0.88	6e-28	37.44	Query_53337
21	WP_067578382.1	99.0	0.97	6e-26	34.73	Query_52290
22	WP_067587363.1	97.1	0.97	3e-25	39.91	Query_54802
23	WP_067580923.1	84.3	0.97	2e-20	34.51	Query_53298
24	WP_067587131.1	83.2	0.98	5e-20	32.59	Query_54736
25	WP_067591604.1	56.6	0.51	2e-10	39.17	Query_56100
26	WP_067585370.1	55.1	0.77	6e-10	30.94	Query_54351
27	WP_067591402.1	54.7	0.47	7e-10	39.09	Query_56042
28	WP_067586173.1	52.4	0.7	5e-09	31.33	Query_54493
29	WP_067576945.1	49.3	0.8	7e-08	28.72	Query_51760
30	WP_067589264.1	47.0	0.35	2e-07	40.24	Query_55470
31	WP_067588938.1	47.0	0.28	4e-07	38.46	Query_55338
32	WP_067577134.1	47.0	0.51	4e-07	33.86	Query_51841
33	WP_171982810.1	45.1	0.57	2e-06	31.34	Query_58861
34	WP_067592149.1	44.7	0.23	5e-06	41.51	Query_56248
35	WP_067578448.1	42.4	0.88	2e-05	27.54	Query_52318
36	WP_067578731.1	42.0	0.31	3e-05	37.50	Query_52430
37	WP_067589128.1	37.7	0.73	0.0005	31.35	Query_55417
38	WP_067581180.1	37.7	0.58	0.0006	29.93	Query_53399
39	WP_067589266.1	38.1	0.47	0.0006	26.32	Query_55471
40	WP_067580570.1	35.8	0.74	0.002	25.58	Query_53136
41	WP_067584532.1	35.4	0.61	0.003	28.77	Query_54224
42	WP_082871438.1	34.7	0.26	0.006	34.43	Query_57787
43	WP_067582791.1	34.3	0.27	0.009	39.68	Query_53879
44	WP_231951262.1	32.7	0.31	0.039	30.56	Query_59411
