# Supplementary material for: Multiple regulators control the biosynthesis of brasilicardin in Nocardia terpenica
Source: Appl Microbiol Biotechnol. 2025 Jun 24;109(1):150. doi: 10.1007/s00253-025-13485-3 (PMC12185567; doi:10.1007/s00253-025-13485-3)
Supplement: Supplementary file 4 — (XLSX 4.09 MB) [file 253_2025_13485_MOESM4_ESM.xlsx]

## Sheet: MasterTable
	Genomic Pos	Strand	mapCount	detCount	Condition	detected	enriched	stepHeight	stepFactor	enrichmentFactor	classCount	Locus_tag	Product	UTRlength	GeneLength	Primary	Secondary	Internal	Antisense	Sequence -50 nt upstream + TSS (51nt)	contigPos	contigID
	2574	+	2	2	48h	1	1	16.58	5.8	>100	1	AWN90_RS00015	murein transglycosylase	6	750	1	0	0	0	CGCTCCCGCAATGGGGAACGGTATGCCCGCCGCATCTGGATGATGGAGGGG	2574	NZ_KV411303.1
	2574	+	2	2	33h	1	1	24.49	8.4	37.24	1	AWN90_RS00015	murein transglycosylase	6	750	1	0	0	0	CGCTCCCGCAATGGGGAACGGTATGCCCGCCGCATCTGGATGATGGAGGGG	2574	NZ_KV411303.1
	3243	-	2	2	48h	1	1	5.06	1.64	>100	1	AWN90_RS00015	murein transglycosylase	NA	750	0	0	0	1	ATTGCGCACCTTGTACATATAAGCCGTCGACTGGTTGTAGACGAACAGGGC	3243	NZ_KV411303.1
	3243	-	2	2	33h	1	1	9.93	2.07	16.55	1	AWN90_RS00015	murein transglycosylase	NA	750	0	0	0	1	ATTGCGCACCTTGTACATATAAGCCGTCGACTGGTTGTAGACGAACAGGGC	3243	NZ_KV411303.1
	3268	-	2	2	48h	1	1	7.94	12	>100	1	AWN90_RS00015	murein transglycosylase	NA	750	0	0	0	1	GGCCCACGCTGTATGCCGCCGCGTGATTGCGCACCTTGTACATATAAGCCG	3268	NZ_KV411303.1
	3268	-	2	2	33h	1	1	9.84	>100	>100	1	AWN90_RS00015	murein transglycosylase	NA	750	0	0	0	1	GGCCCACGCTGTATGCCGCCGCGTGATTGCGCACCTTGTACATATAAGCCG	3268	NZ_KV411303.1
	3285	+	2	2	48h	1	1	6.5	2.29	4.34	1	AWN90_RS00015	murein transglycosylase	NA	750	0	0	1	0	GGCAGAAGGCCCTGTTCGTCTACAACCAGTCGACGGCTTATATGTACAAGG	3285	NZ_KV411303.1
	3285	+	2	2	33h	1	1	10.59	6.33	>100	1	AWN90_RS00015	murein transglycosylase	NA	750	0	0	1	0	GGCAGAAGGCCCTGTTCGTCTACAACCAGTCGACGGCTTATATGTACAAGG	3285	NZ_KV411303.1
	3543	+	2	2	48h	1	1	258.53	>100	41.93	1	AWN90_RS00020	phosphopyruvate hydratase	74	1290	1	0	0	0	CCCGCCGGAGCGAAGCGGAGGCCAAATAAACACTGCGTTAGGCTCGGGGCG	3543	NZ_KV411303.1
	3543	+	2	2	33h	1	1	370.05	>100	29.29	1	AWN90_RS00020	phosphopyruvate hydratase	74	1290	1	0	0	0	CCCGCCGGAGCGAAGCGGAGGCCAAATAAACACTGCGTTAGGCTCGGGGCG	3543	NZ_KV411303.1
	4360	+	2	2	48h	1	1	5.78	5	2.88	1	AWN90_RS00020	phosphopyruvate hydratase	NA	1290	0	0	1	0	AAGCTGGGCAGCGACGTGGCCTTGGCGCTGGACGTCGCGGCCACCGAGTTC	4360	NZ_KV411303.1
	4360	+	2	2	33h	1	0	2.65	5	1.15	1	AWN90_RS00020	phosphopyruvate hydratase	NA	1290	0	0	1	0	AAGCTGGGCAGCGACGTGGCCTTGGCGCTGGACGTCGCGGCCACCGAGTTC	4360	NZ_KV411303.1
	4690	-	2	2	48h	1	1	93.16	50	29.71	1	AWN90_RS00020	phosphopyruvate hydratase	NA	1290	0	0	0	1	GCGATGGTGGTGTCCTCGGTCTCGCCGGAGCGGTGGCTCATCATGGTCTTG	4690	NZ_KV411303.1
	4690	-	2	2	33h	1	1	150.27	76.67	23.82	1	AWN90_RS00020	phosphopyruvate hydratase	NA	1290	0	0	0	1	GCGATGGTGGTGTCCTCGGTCTCGCCGGAGCGGTGGCTCATCATGGTCTTG	4690	NZ_KV411303.1
	4726	-	2	2	48h	1	1	5.06	>100	>100	1	AWN90_RS00020	phosphopyruvate hydratase	NA	1290	0	0	0	1	TTGATCTGCCCGCTGCCGACCGCCACCGCCAGGTCGGCGATGGTGGTGTCC	4726	NZ_KV411303.1
	4726	-	2	2	33h	1	1	2.27	>100	>100	1	AWN90_RS00020	phosphopyruvate hydratase	NA	1290	0	0	0	1	TTGATCTGCCCGCTGCCGACCGCCACCGCCAGGTCGGCGATGGTGGTGTCC	4726	NZ_KV411303.1
	4920	+	2	2	48h	1	1	209.99	9.59	15.72	1	AWN90_RS42480	DUF501 domain-containing protein	33	1176	1	0	0	0	GGACGTTGCGTTCCCGCGCTTTGCCTTCGAGGGGTAGTACCGTCGGAGCCG	4920	NZ_KV411303.1
	4920	+	2	2	33h	1	1	293.26	10.84	24.17	1	AWN90_RS42480	DUF501 domain-containing protein	33	1176	1	0	0	0	GGACGTTGCGTTCCCGCGCTTTGCCTTCGAGGGGTAGTACCGTCGGAGCCG	4920	NZ_KV411303.1
	5965	+	2	1	48h	0	0	NA	NA	NA	2	AWN90_RS00030	Ppx/GppA family phosphatase	160	948	1	0	0	0	GGGAACCGATTTCAGCGGCGGCGGCATGCCGGATCGGGTGAAATGTTTGCA	5965	NZ_KV411303.1
	5965	+	2	1	48h	0	0	NA	NA	NA	2	AWN90_RS42480	DUF501 domain-containing protein	NA	1176	0	0	1	0	GGGAACCGATTTCAGCGGCGGCGGCATGCCGGATCGGGTGAAATGTTTGCA	5965	NZ_KV411303.1
	5965	+	2	1	33h	1	1	7.28	6.5	12.41	2	AWN90_RS00030	Ppx/GppA family phosphatase	160	948	1	0	0	0	GGGAACCGATTTCAGCGGCGGCGGCATGCCGGATCGGGTGAAATGTTTGCA	5965	NZ_KV411303.1
	5965	+	2	1	33h	1	1	7.28	6.5	12.41	2	AWN90_RS42480	DUF501 domain-containing protein	NA	1176	0	0	1	0	GGGAACCGATTTCAGCGGCGGCGGCATGCCGGATCGGGTGAAATGTTTGCA	5965	NZ_KV411303.1
	6831	+	2	2	48h	1	1	11.05	3.67	7.69	1	AWN90_RS00030	Ppx/GppA family phosphatase	NA	948	0	0	1	0	GACCACCATCGCCGCGGTCGCGTTGGACCTGCCCGAATACGATTCGGAGAA	6831	NZ_KV411303.1
	6831	+	2	2	33h	1	1	17.21	9.67	4.72	1	AWN90_RS00030	Ppx/GppA family phosphatase	NA	948	0	0	1	0	GACCACCATCGCCGCGGTCGCGTTGGACCTGCCCGAATACGATTCGGAGAA	6831	NZ_KV411303.1
	7272	+	2	2	48h	1	1	43.52	13.25	73.37	1	AWN90_RS00035	MFS transporter	87	1467	0	1	0	0	CTGACCGGAATTTACCTCCCCGATATGTGAACCGGGCTACTCTGCGTCCCG	7272	NZ_KV411303.1
	7272	+	2	2	33h	1	1	121.05	10.29	12.27	1	AWN90_RS00035	MFS transporter	87	1467	0	1	0	0	CTGACCGGAATTTACCTCCCCGATATGTGAACCGGGCTACTCTGCGTCCCG	7272	NZ_KV411303.1
	7359	+	2	2	48h	1	1	119.88	4.39	10.14	1	AWN90_RS00035	MFS transporter	0	1467	1	0	0	0	ACCGCCACCCCGGTTGCTAGAAAATTGCGTTACATGGAAAGGTCGAACGCA	7359	NZ_KV411303.1
	7359	+	2	2	33h	1	1	170.22	3.98	5.2	1	AWN90_RS00035	MFS transporter	0	1467	1	0	0	0	ACCGCCACCCCGGTTGCTAGAAAATTGCGTTACATGGAAAGGTCGAACGCA	7359	NZ_KV411303.1
	7581	+	2	2	48h	1	0	5.53	2.6	1.05	1	AWN90_RS00035	MFS transporter	NA	1467	0	0	1	0	GCGTCGAGAAGTCCACGGCGACCGGGCTGGTCGGCGCCTACGGTGGTTTCG	7581	NZ_KV411303.1
	7581	+	2	2	33h	1	1	11.92	2.29	2.6	1	AWN90_RS00035	MFS transporter	NA	1467	0	0	1	0	GCGTCGAGAAGTCCACGGCGACCGGGCTGGTCGGCGCCTACGGTGGTTTCG	7581	NZ_KV411303.1
	8125	-	2	2	48h	1	1	7.94	12	>100	1	AWN90_RS00035	MFS transporter	NA	1467	0	0	0	1	TGAGCATGATCGAGAAATAGACGACCGAGGCGACCACGATAATGCCGGTCG	8125	NZ_KV411303.1
	8125	-	2	2	33h	1	1	10.59	>100	>100	1	AWN90_RS00035	MFS transporter	NA	1467	0	0	0	1	TGAGCATGATCGAGAAATAGACGACCGAGGCGACCACGATAATGCCGGTCG	8125	NZ_KV411303.1
	8879	+	2	1	48h	1	1	18.78	3.17	5.89	2	AWN90_RS00040	tRNA-Leu	2	77	1	0	0	0	ACCCCCTGGATAATTCCGAGACGGGCGTACGACTTAGGTAGGCTGACCCGG	8879	NZ_KV411303.1
	8879	+	2	1	48h	1	1	18.78	3.17	5.89	2	AWN90_RS00045	site-specific integrase	NA	1263	0	0	0	1	ACCCCCTGGATAATTCCGAGACGGGCGTACGACTTAGGTAGGCTGACCCGG	8879	NZ_KV411303.1
	8879	+	2	1	33h	0	0	NA	NA	NA	2	AWN90_RS00040	tRNA-Leu	2	77	1	0	0	0	ACCCCCTGGATAATTCCGAGACGGGCGTACGACTTAGGTAGGCTGACCCGG	8879	NZ_KV411303.1
	8879	+	2	1	33h	0	0	NA	NA	NA	2	AWN90_RS00045	site-specific integrase	NA	1263	0	0	0	1	ACCCCCTGGATAATTCCGAGACGGGCGTACGACTTAGGTAGGCTGACCCGG	8879	NZ_KV411303.1
	8883	+	2	2	48h	1	1	81.6	3.36	19.4	2	AWN90_RS00040	tRNA-Leu	NA	77	0	0	1	0	CCTGGATAATTCCGAGACGGGCGTACGACTTAGGTAGGCTGACCCGGCGCC	8883	NZ_KV411303.1
	8883	+	2	2	48h	1	1	81.6	3.36	19.4	2	AWN90_RS00045	site-specific integrase	NA	1263	0	0	0	1	CCTGGATAATTCCGAGACGGGCGTACGACTTAGGTAGGCTGACCCGGCGCC	8883	NZ_KV411303.1
	8883	+	2	2	33h	1	1	74.14	4.77	28.5	2	AWN90_RS00040	tRNA-Leu	NA	77	0	0	1	0	CCTGGATAATTCCGAGACGGGCGTACGACTTAGGTAGGCTGACCCGGCGCC	8883	NZ_KV411303.1
	8883	+	2	2	33h	1	1	74.14	4.77	28.5	2	AWN90_RS00045	site-specific integrase	NA	1263	0	0	0	1	CCTGGATAATTCCGAGACGGGCGTACGACTTAGGTAGGCTGACCCGGCGCC	8883	NZ_KV411303.1
	9362	+	2	2	48h	1	1	5.06	2.75	10.48	1	AWN90_RS00045	site-specific integrase	NA	1263	0	0	0	1	ACGTGTCAGGGCCACGACCGTCGAGCACTTTGCCGAGTTCCTTGGCCAGAA	9362	NZ_KV411303.1
	9362	+	2	2	33h	1	1	7.94	2.33	>100	1	AWN90_RS00045	site-specific integrase	NA	1263	0	0	0	1	ACGTGTCAGGGCCACGACCGTCGAGCACTTTGCCGAGTTCCTTGGCCAGAA	9362	NZ_KV411303.1
	10457	+	2	2	48h	1	1	4.14	4	>100	1	AWN90_RS00050	hypothetical protein	NA	210	0	0	0	1	CGCATCATCGGTGTCGTTCATGTCAGCTCCTCCCCTATGCTGCTGTGTTTG	10457	NZ_KV411303.1
	10457	+	2	2	48h	1	1	4.14	4	>100	1	AWN90_RS00055	replication initiator protein	NA	1815	0	0	0	1	CGCATCATCGGTGTCGTTCATGTCAGCTCCTCCCCTATGCTGCTGTGTTTG	10457	NZ_KV411303.1
	10457	+	2	2	33h	1	1	7.28	3.75	>100	1	AWN90_RS00050	hypothetical protein	NA	210	0	0	0	1	CGCATCATCGGTGTCGTTCATGTCAGCTCCTCCCCTATGCTGCTGTGTTTG	10457	NZ_KV411303.1
	10457	+	2	2	33h	1	1	7.28	3.75	>100	1	AWN90_RS00055	replication initiator protein	NA	1815	0	0	0	1	CGCATCATCGGTGTCGTTCATGTCAGCTCCTCCCCTATGCTGCTGTGTTTG	10457	NZ_KV411303.1
	10711	+	2	2	48h	1	1	4.84	>100	>100	1	AWN90_RS00055	replication initiator protein	NA	1815	0	0	0	1	TGCCGAACGAATTCGATGCGATCGGCCTTGTGATCGGGCAGGGTCTTATTG	10711	NZ_KV411303.1
	10711	+	2	2	33h	1	1	5.3	>100	>100	1	AWN90_RS00055	replication initiator protein	NA	1815	0	0	0	1	TGCCGAACGAATTCGATGCGATCGGCCTTGTGATCGGGCAGGGTCTTATTG	10711	NZ_KV411303.1
	14630	+	2	2	48h	1	1	5.06	>100	>100	1	AWN90_RS00080	hypothetical protein	NA	1326	0	0	0	1	AACACCGAGCCCTTCCCGGAACCGGTGGCACCGGCGAGAAGGATGTGGGCG	14630	NZ_KV411303.1
	14630	+	2	2	33h	1	1	6.05	>100	>100	1	AWN90_RS00080	hypothetical protein	NA	1326	0	0	0	1	AACACCGAGCCCTTCCCGGAACCGGTGGCACCGGCGAGAAGGATGTGGGCG	14630	NZ_KV411303.1
	14782	-	2	2	48h	1	1	59.94	3.52	>100	1	AWN90_RS00080	hypothetical protein	NA	1326	0	0	1	0	CGGCGATGGCCGATTACGTGGGGGTGCCGCAGGTGGTAGCGTCGTCGCCTG	14782	NZ_KV411303.1
	14782	-	2	2	33h	1	1	40.1	3.12	21.51	1	AWN90_RS00080	hypothetical protein	NA	1326	0	0	1	0	CGGCGATGGCCGATTACGTGGGGGTGCCGCAGGTGGTAGCGTCGTCGCCTG	14782	NZ_KV411303.1
	16483	-	2	2	48h	1	1	12.43	10	3.49	2	AWN90_RS00095	DUF2637 domain-containing protein	70	585	1	0	0	0	AACAGGCCGATGACATGCAGATGATGCGTGAGCGGATGCAGGATATCGAGG	16483	NZ_KV411303.1
	16483	-	2	2	48h	1	1	12.43	10	3.49	2	AWN90_RS00100	hypothetical protein	NA	276	0	0	1	0	AACAGGCCGATGACATGCAGATGATGCGTGAGCGGATGCAGGATATCGAGG	16483	NZ_KV411303.1
	16483	-	2	2	33h	1	1	23.17	12.67	11.95	2	AWN90_RS00095	DUF2637 domain-containing protein	70	585	1	0	0	0	AACAGGCCGATGACATGCAGATGATGCGTGAGCGGATGCAGGATATCGAGG	16483	NZ_KV411303.1
	16483	-	2	2	33h	1	1	23.17	12.67	11.95	2	AWN90_RS00100	hypothetical protein	NA	276	0	0	1	0	AACAGGCCGATGACATGCAGATGATGCGTGAGCGGATGCAGGATATCGAGG	16483	NZ_KV411303.1
	17780	+	2	2	48h	1	1	18.05	4.57	11.57	1	AWN90_RS00120	GntR family transcriptional regulator	24	810	1	0	0	0	ATCAGACCTCTATAGGAGTCAAGACCTACAGAGGACATAAGATGAGCCGAG	17780	NZ_KV411303.1
	17780	+	2	2	33h	1	1	11.92	3.33	6.08	1	AWN90_RS00120	GntR family transcriptional regulator	24	810	1	0	0	0	ATCAGACCTCTATAGGAGTCAAGACCTACAGAGGACATAAGATGAGCCGAG	17780	NZ_KV411303.1
	18263	-	2	2	48h	1	1	6.22	5.5	11.53	1	AWN90_RS00120	GntR family transcriptional regulator	NA	810	0	0	0	1	ATTTTGCTCCACCATGTCATAGACCAGGTACGAGCGGCTGAGATTGAACGG	18263	NZ_KV411303.1
	18263	-	2	2	33h	1	1	3.31	4	>100	1	AWN90_RS00120	GntR family transcriptional regulator	NA	810	0	0	0	1	ATTTTGCTCCACCATGTCATAGACCAGGTACGAGCGGCTGAGATTGAACGG	18263	NZ_KV411303.1
	18656	+	2	2	48h	1	1	6.91	>100	4.19	1	AWN90_RS42485	glycosyltransferase	NA	765	0	0	1	0	CCAAGTGAGCCACCTCATCTCGATTGTTACTCCCGTATACAATGCCGTTCC	18656	NZ_KV411303.1
	18656	+	2	2	33h	1	1	4.54	7	9.65	1	AWN90_RS42485	glycosyltransferase	NA	765	0	0	1	0	CCAAGTGAGCCACCTCATCTCGATTGTTACTCCCGTATACAATGCCGTTCC	18656	NZ_KV411303.1
	18847	+	2	2	48h	1	1	8.67	>100	>100	1	AWN90_RS42485	glycosyltransferase	NA	765	0	0	1	0	TCGCAGTCGGCCGTCACGGCGGGCCAGGTGTAGCACGTACGCTGGCTCTCG	18847	NZ_KV411303.1
	18847	+	2	2	33h	1	1	17.21	>100	22.07	1	AWN90_RS42485	glycosyltransferase	NA	765	0	0	1	0	TCGCAGTCGGCCGTCACGGCGGGCCAGGTGTAGCACGTACGCTGGCTCTCG	18847	NZ_KV411303.1
	19263	-	2	2	48h	1	1	4.33	2.5	>100	1	AWN90_RS42485	glycosyltransferase	NA	765	0	0	0	1	TGAATGACTGTTCGGCGCGCGGTGAGATCATCTTCGTTAGCATGTGCGGCC	19263	NZ_KV411303.1
	19263	-	2	2	33h	1	1	6.05	3.67	>100	1	AWN90_RS42485	glycosyltransferase	NA	765	0	0	0	1	TGAATGACTGTTCGGCGCGCGGTGAGATCATCTTCGTTAGCATGTGCGGCC	19263	NZ_KV411303.1
	19307	+	2	1	48h	0	0	NA	NA	NA	1	AWN90_RS42485	glycosyltransferase	NA	765	0	0	1	0	CGCCCAGGCCGCACATGCTAACGAAGATGATCTCACCGCGCGCCGAACAGT	19307	NZ_KV411303.1
	19307	+	2	1	33h	1	1	5.3	5	2.28	1	AWN90_RS42485	glycosyltransferase	NA	765	0	0	1	0	CGCCCAGGCCGCACATGCTAACGAAGATGATCTCACCGCGCGCCGAACAGT	19307	NZ_KV411303.1
	19370	+	2	2	48h	1	1	283.21	>100	54.24	1	AWN90_RS42485	glycosyltransferase	NA	765	0	0	1	0	AGCCATGGCACTCGCTGACGACTTCCCACACTGGCACTACGCTGCATCACG	19370	NZ_KV411303.1
	19370	+	2	2	33h	1	1	272.74	32.69	53.8	1	AWN90_RS42485	glycosyltransferase	NA	765	0	0	1	0	AGCCATGGCACTCGCTGACGACTTCCCACACTGGCACTACGCTGCATCACG	19370	NZ_KV411303.1
	19380	-	2	2	48h	1	1	9.39	3.17	2.06	1	AWN90_RS42485	glycosyltransferase	NA	765	0	0	0	1	CGACTCCGGCGTCCCACCGCCAGCATCACTCGCGTGATAGAGACAAGGTTA	19380	NZ_KV411303.1
	19380	-	2	2	33h	1	1	10.59	6	2.61	1	AWN90_RS42485	glycosyltransferase	NA	765	0	0	0	1	CGACTCCGGCGTCCCACCGCCAGCATCACTCGCGTGATAGAGACAAGGTTA	19380	NZ_KV411303.1
	19393	+	2	2	48h	1	1	2477.73	5.9	5.86	1	orphan	orphan	NA	NA	0	0	0	0	TCCCACACTGGCACTACGCTGCATCACGGTGAATGTGTAACCTTGTCTCTA	19393	NZ_KV411303.1
	19393	+	2	2	33h	1	1	6868.04	15.47	7.05	1	orphan	orphan	NA	NA	0	0	0	0	TCCCACACTGGCACTACGCTGCATCACGGTGAATGTGTAACCTTGTCTCTA	19393	NZ_KV411303.1
	19542	-	2	2	48h	1	1	171.31	2.44	8.98	1	orphan	orphan	NA	NA	0	0	0	0	CAGGAAGGAGGTGGTGGGGGATGGCGAAACATCGCCGGAAAACGAGCGAGG	19542	NZ_KV411303.1
	19542	-	2	2	33h	1	1	50.31	1.55	5.19	1	orphan	orphan	NA	NA	0	0	0	0	CAGGAAGGAGGTGGTGGGGGATGGCGAAACATCGCCGGAAAACGAGCGAGG	19542	NZ_KV411303.1
	19635	-	2	2	48h	1	1	4679.11	>100	>100	1	orphan	orphan	NA	NA	0	0	0	0	GTTGCTGCGTTGCAACGGTTCTTGTCGTCGCGGTGGCGTAGGGTGATGGCA	19635	NZ_KV411303.1
	19635	-	2	2	33h	1	1	4478.3	>100	92.38	1	orphan	orphan	NA	NA	0	0	0	0	GTTGCTGCGTTGCAACGGTTCTTGTCGTCGCGGTGGCGTAGGGTGATGGCA	19635	NZ_KV411303.1
	20110	-	2	2	48h	1	1	33.22	>100	13.98	1	orphan	orphan	NA	NA	0	0	0	0	AAGGGCGCTCTTTCCCTTGACTCGTGCGAGTGGAGCGAGACAATCGGGCCA	20110	NZ_KV411303.1
	20110	-	2	2	33h	1	1	35.08	>100	6.84	1	orphan	orphan	NA	NA	0	0	0	0	AAGGGCGCTCTTTCCCTTGACTCGTGCGAGTGGAGCGAGACAATCGGGCCA	20110	NZ_KV411303.1
	20398	-	2	2	48h	1	1	39.37	2.23	>100	1	orphan	orphan	NA	NA	0	0	0	0	GCCCCCGGTCGGGTTCGAACCGACACTGTGCGGATTTTAAGCTTGTTGCTC	20398	NZ_KV411303.1
	20398	-	2	2	33h	1	1	52.96	2.17	21.65	1	orphan	orphan	NA	NA	0	0	0	0	GCCCCCGGTCGGGTTCGAACCGACACTGTGCGGATTTTAAGCTTGTTGCTC	20398	NZ_KV411303.1
	20423	+	2	2	48h	1	1	6.91	7	15.72	1	orphan	orphan	NA	NA	0	0	0	0	GCCACCGAAAACACCCAAACATCAAGAGCAACAAGCTTAAAATCCGCACAG	20423	NZ_KV411303.1
	20423	+	2	2	33h	1	1	6.05	5	11.39	1	orphan	orphan	NA	NA	0	0	0	0	GCCACCGAAAACACCCAAACATCAAGAGCAACAAGCTTAAAATCCGCACAG	20423	NZ_KV411303.1
	20655	-	2	2	48h	1	1	7.6	>100	>100	1	orphan	orphan	NA	NA	0	0	0	0	CGCGCTTCGCCGCCCATGACCTACGGCGCATCGACGCTAGCCTCGGAGTCG	20655	NZ_KV411303.1
	20655	-	2	2	33h	1	1	17.87	28	31.9	1	orphan	orphan	NA	NA	0	0	0	0	CGCGCTTCGCCGCCCATGACCTACGGCGCATCGACGCTAGCCTCGGAGTCG	20655	NZ_KV411303.1
	20679	+	2	2	48h	1	1	12.43	12	>100	1	orphan	orphan	NA	NA	0	0	0	0	TATCGCCTTCACGTTCGCGCCGGAGGCGACTCCGAGGCTAGCGTCGATGCG	20679	NZ_KV411303.1
	20679	+	2	2	33h	1	1	17.87	>100	>100	1	orphan	orphan	NA	NA	0	0	0	0	TATCGCCTTCACGTTCGCGCCGGAGGCGACTCCGAGGCTAGCGTCGATGCG	20679	NZ_KV411303.1
	21229	+	2	2	48h	1	1	5.78	>100	8.67	1	AWN90_RS42490	hypothetical protein	40	327	1	0	0	0	GCTCGCCGGATTCGTTGACTGGCTACACCACGAGTGACGACGATGGTTGGA	21229	NZ_KV411303.1
	21229	+	2	2	33h	1	1	8.61	>100	3.45	1	AWN90_RS42490	hypothetical protein	40	327	1	0	0	0	GCTCGCCGGATTCGTTGACTGGCTACACCACGAGTGACGACGATGGTTGGA	21229	NZ_KV411303.1
	21459	+	2	2	48h	1	1	10.83	>100	9.43	2	AWN90_RS00125	hypothetical protein	117	531	1	0	0	0	GTTCCTGGAGCCGGGTACCTGTCTCGGAACGATCCTGCACGATAGTGGGCA	21459	NZ_KV411303.1
	21459	+	2	2	48h	1	1	10.83	>100	9.43	2	AWN90_RS42490	hypothetical protein	NA	327	0	0	1	0	GTTCCTGGAGCCGGGTACCTGTCTCGGAACGATCCTGCACGATAGTGGGCA	21459	NZ_KV411303.1
	21459	+	2	2	33h	1	1	24.49	>100	10.82	2	AWN90_RS00125	hypothetical protein	117	531	1	0	0	0	GTTCCTGGAGCCGGGTACCTGTCTCGGAACGATCCTGCACGATAGTGGGCA	21459	NZ_KV411303.1
	21459	+	2	2	33h	1	1	24.49	>100	10.82	2	AWN90_RS42490	hypothetical protein	NA	327	0	0	1	0	GTTCCTGGAGCCGGGTACCTGTCTCGGAACGATCCTGCACGATAGTGGGCA	21459	NZ_KV411303.1
	21545	-	2	2	48h	1	1	11.74	12	>100	1	AWN90_RS42490	hypothetical protein	NA	327	0	0	0	1	TCACCGTAGTGGAGTTGCATCCGGTCGAATCTCCTGTCCTACTGGGACTTC	21545	NZ_KV411303.1
	21545	-	2	2	48h	1	1	11.74	12	>100	1	AWN90_RS00125	hypothetical protein	NA	531	0	0	0	1	TCACCGTAGTGGAGTTGCATCCGGTCGAATCTCCTGTCCTACTGGGACTTC	21545	NZ_KV411303.1
	21545	-	2	2	33h	1	1	13.24	2	15.19	1	AWN90_RS42490	hypothetical protein	NA	327	0	0	0	1	TCACCGTAGTGGAGTTGCATCCGGTCGAATCTCCTGTCCTACTGGGACTTC	21545	NZ_KV411303.1
	21545	-	2	2	33h	1	1	13.24	2	15.19	1	AWN90_RS00125	hypothetical protein	NA	531	0	0	0	1	TCACCGTAGTGGAGTTGCATCCGGTCGAATCTCCTGTCCTACTGGGACTTC	21545	NZ_KV411303.1
	21600	+	2	2	48h	1	1	12.28	>100	9.22	1	AWN90_RS00125	hypothetical protein	NA	531	0	0	1	0	CCCAGTAGGACAGGAGATTCGACCGGATGCAACTCCACTACGGTGAGGACA	21600	NZ_KV411303.1
	21600	+	2	2	33h	1	1	22.7	>100	5.17	1	AWN90_RS00125	hypothetical protein	NA	531	0	0	1	0	CCCAGTAGGACAGGAGATTCGACCGGATGCAACTCCACTACGGTGAGGACA	21600	NZ_KV411303.1
	22225	+	2	2	48h	1	1	48.38	68	36.87	1	AWN90_RS00130	helix-turn-helix domain-containing protein	NA	843	0	0	1	0	CTGACCGCGCGGGCTGTATCCCGTTCGGCCGGCTGGGTACCGTCCAAGGTG	22225	NZ_KV411303.1
	22225	+	2	2	33h	1	1	39.34	>100	12.64	1	AWN90_RS00130	helix-turn-helix domain-containing protein	NA	843	0	0	1	0	CTGACCGCGCGGGCTGTATCCCGTTCGGCCGGCTGGGTACCGTCCAAGGTG	22225	NZ_KV411303.1
	22269	-	2	2	48h	1	1	13	>100	>100	1	AWN90_RS00130	helix-turn-helix domain-containing protein	NA	843	0	0	0	1	TCAGGTCAGCGATCTGGTCTTCCGCATCACATGCCCGGCACCATGTCCGTA	22269	NZ_KV411303.1
	22269	-	2	2	33h	1	1	14.37	>100	13.1	1	AWN90_RS00130	helix-turn-helix domain-containing protein	NA	843	0	0	0	1	TCAGGTCAGCGATCTGGTCTTCCGCATCACATGCCCGGCACCATGTCCGTA	22269	NZ_KV411303.1
	23024	+	2	2	48h	1	1	6.5	7	>100	1	AWN90_RS00135	bifunctional 2-methylcitrate synthase/citrate synthase	NA	1125	0	0	0	1	TACCCCGATGTATTCGCTCAGGGGGCGGATCAGGGTGTTGGATTCGGACTG	23024	NZ_KV411303.1
	23024	+	2	2	33h	1	1	10.59	>100	4.69	1	AWN90_RS00135	bifunctional 2-methylcitrate synthase/citrate synthase	NA	1125	0	0	0	1	TACCCCGATGTATTCGCTCAGGGGGCGGATCAGGGTGTTGGATTCGGACTG	23024	NZ_KV411303.1
	23079	+	2	2	48h	1	1	10.36	2.25	9.43	1	AWN90_RS00135	bifunctional 2-methylcitrate synthase/citrate synthase	NA	1125	0	0	0	1	ATGATGTGGGCGGTCCAGCCGGTGATGCGGCTCAGGACGAAGATGGGGGTG	23079	NZ_KV411303.1
	23079	+	2	2	33h	1	1	19.2	2.21	12.08	1	AWN90_RS00135	bifunctional 2-methylcitrate synthase/citrate synthase	NA	1125	0	0	0	1	ATGATGTGGGCGGTCCAGCCGGTGATGCGGCTCAGGACGAAGATGGGGGTG	23079	NZ_KV411303.1
	23198	+	2	2	48h	1	1	4.33	7	>100	1	AWN90_RS00135	bifunctional 2-methylcitrate synthase/citrate synthase	NA	1125	0	0	0	1	GCCGGTGGTTTCGTGCATGGTGCGTTCGAGGATGTCGTATATTCGCACCCA	23198	NZ_KV411303.1
	23198	+	2	2	33h	1	1	7.28	>100	2.51	1	AWN90_RS00135	bifunctional 2-methylcitrate synthase/citrate synthase	NA	1125	0	0	0	1	GCCGGTGGTTTCGTGCATGGTGCGTTCGAGGATGTCGTATATTCGCACCCA	23198	NZ_KV411303.1
	25447	+	2	2	48h	1	1	28.32	>100	42.97	1	AWN90_RS00145	MmgE/PrpD family protein	NA	1506	0	0	0	1	CGCTCGTGATGCCAGGTGCCGTCCTGCAGCGCGACCGCGAAGATGTACATG	25447	NZ_KV411303.1
	25447	+	2	2	33h	1	1	51.45	>100	18.76	1	AWN90_RS00145	MmgE/PrpD family protein	NA	1506	0	0	0	1	CGCTCGTGATGCCAGGTGCCGTCCTGCAGCGCGACCGCGAAGATGTACATG	25447	NZ_KV411303.1
	26110	+	2	2	48h	1	1	2.07	>100	>100	1	AWN90_RS00145	MmgE/PrpD family protein	NA	1506	0	0	0	1	GCCAGGCCGCGGATCAGGTCGCGCCCGGAGCGCCCGGCATGCTGGGCGACG	26110	NZ_KV411303.1
	26110	+	2	2	33h	1	1	5.3	>100	>100	1	AWN90_RS00145	MmgE/PrpD family protein	NA	1506	0	0	0	1	GCCAGGCCGCGGATCAGGTCGCGCCCGGAGCGCCCGGCATGCTGGGCGACG	26110	NZ_KV411303.1
	26475	-	2	2	48h	1	1	42.83	6.17	30.36	1	AWN90_RS00145	MmgE/PrpD family protein	NA	1506	0	0	1	0	GTAGCGGTGAAGCGACGCCTGGGAGGACACCGATCGTGAAGAATCATCTCG	26475	NZ_KV411303.1
	26475	-	2	2	33h	1	1	58.25	4.47	34.18	1	AWN90_RS00145	MmgE/PrpD family protein	NA	1506	0	0	1	0	GTAGCGGTGAAGCGACGCCTGGGAGGACACCGATCGTGAAGAATCATCTCG	26475	NZ_KV411303.1
	26525	-	2	2	48h	1	1	11.55	>100	>100	1	AWN90_RS00145	MmgE/PrpD family protein	35	1506	1	0	0	0	GCATTTGTGGAGCATTCGTGGGCAACCGTGCGCTGTGTAGCGTGCGAAATG	26525	NZ_KV411303.1
	26525	-	2	2	33h	1	1	20.52	32	22.07	1	AWN90_RS00145	MmgE/PrpD family protein	35	1506	1	0	0	0	GCATTTGTGGAGCATTCGTGGGCAACCGTGCGCTGTGTAGCGTGCGAAATG	26525	NZ_KV411303.1
	28954	-	2	2	48h	1	1	8.98	14	14.67	2	AWN90_RS00160	HAMP domain-containing histidine kinase	NA	1368	0	0	1	0	TGGCCATCGTCGCGGAAATCGTTGCGGCCCACCGGGGTAGCGTTCGCATCG	28954	NZ_KV411303.1
	28954	-	2	2	48h	1	1	8.98	14	14.67	2	AWN90_RS00155	response regulator transcription factor	NA	672	0	0	0	1	TGGCCATCGTCGCGGAAATCGTTGCGGCCCACCGGGGTAGCGTTCGCATCG	28954	NZ_KV411303.1
	28954	-	2	2	33h	1	1	19.67	>100	30.76	2	AWN90_RS00160	HAMP domain-containing histidine kinase	NA	1368	0	0	1	0	TGGCCATCGTCGCGGAAATCGTTGCGGCCCACCGGGGTAGCGTTCGCATCG	28954	NZ_KV411303.1
	28954	-	2	2	33h	1	1	19.67	>100	30.76	2	AWN90_RS00155	response regulator transcription factor	NA	672	0	0	0	1	TGGCCATCGTCGCGGAAATCGTTGCGGCCCACCGGGGTAGCGTTCGCATCG	28954	NZ_KV411303.1
	30253	-	2	2	48h	1	1	5.06	>100	>100	1	AWN90_RS00160	HAMP domain-containing histidine kinase	NA	1368	0	0	1	0	CGCTGAGAGTCGTAGGGGTGGGCGGGCCGTGGTGGTCGATGATGGCTGGCA	30253	NZ_KV411303.1
	30253	-	2	2	33h	1	1	5.3	>100	9.11	1	AWN90_RS00160	HAMP domain-containing histidine kinase	NA	1368	0	0	1	0	CGCTGAGAGTCGTAGGGGTGGGCGGGCCGTGGTGGTCGATGATGGCTGGCA	30253	NZ_KV411303.1
	30358	-	2	2	48h	1	1	2.07	>100	>100	1	AWN90_RS00160	HAMP domain-containing histidine kinase	93	1368	1	0	0	0	GATCTCTTTCGATTCGGGCCAGGAGTACGCCGGAAGGGTAGGGATGGGGAG	30358	NZ_KV411303.1
	30358	-	2	2	33h	1	1	5.3	>100	>100	1	AWN90_RS00160	HAMP domain-containing histidine kinase	93	1368	1	0	0	0	GATCTCTTTCGATTCGGGCCAGGAGTACGCCGGAAGGGTAGGGATGGGGAG	30358	NZ_KV411303.1
	31299	+	2	2	48h	1	1	5.06	>100	3.8	1	AWN90_RS00175	SGNH/GDSL hydrolase family protein	206	1059	1	0	0	0	TGCAGGGGGTCGTCGCCGCTCGTCTCGCTCGGAGGAAGTAAAAACAGTGCA	31299	NZ_KV411303.1
	31299	+	2	2	33h	1	0	9.93	>100	1.27	1	AWN90_RS00175	SGNH/GDSL hydrolase family protein	206	1059	1	0	0	0	TGCAGGGGGTCGTCGCCGCTCGTCTCGCTCGGAGGAAGTAAAAACAGTGCA	31299	NZ_KV411303.1
	31654	+	2	2	48h	1	1	28.32	42	33.61	1	AWN90_RS00175	SGNH/GDSL hydrolase family protein	NA	1059	0	0	1	0	TTTGCCGGAAATTGCCCGCGCGGTCGGTATTTCGGTGCTACGGTCCACTGG	31654	NZ_KV411303.1
	31654	+	2	2	33h	1	1	93.34	9.81	18.85	1	AWN90_RS00175	SGNH/GDSL hydrolase family protein	NA	1059	0	0	1	0	TTTGCCGGAAATTGCCCGCGCGGTCGGTATTTCGGTGCTACGGTCCACTGG	31654	NZ_KV411303.1
	33647	+	2	2	48h	1	1	89.55	>100	27.11	1	AWN90_RS00180	DUF2029 domain-containing protein	NA	1284	0	0	0	1	AGATGAACGGCAGCCCGATGCCCAGCGTGGTCTTCGGTAGCGTGCCGTACA	33647	NZ_KV411303.1
	33647	+	2	2	33h	1	1	117.83	>100	23.29	1	AWN90_RS00180	DUF2029 domain-containing protein	NA	1284	0	0	0	1	AGATGAACGGCAGCCCGATGCCCAGCGTGGTCTTCGGTAGCGTGCCGTACA	33647	NZ_KV411303.1
	33853	-	2	2	48h	1	1	99.66	7.26	22.91	1	AWN90_RS00180	DUF2029 domain-containing protein	1	1284	1	0	0	0	ATTCTCCCCCGCCCATCTGGGGGCGGCCGGTAATCGGTAATCTCGGCCTGG	33853	NZ_KV411303.1
	33853	-	2	2	33h	1	1	94.66	4.97	6.58	1	AWN90_RS00180	DUF2029 domain-containing protein	1	1284	1	0	0	0	ATTCTCCCCCGCCCATCTGGGGGCGGCCGGTAATCGGTAATCTCGGCCTGG	33853	NZ_KV411303.1
	33970	+	2	2	48h	1	1	22.39	6.17	40.12	1	orphan	orphan	NA	NA	0	0	0	0	CAGGGCGTGCCGGAATAGTCCGGATCGAGGGCTCGCTGCACGATATAGGTG	33970	NZ_KV411303.1
	33970	+	2	2	33h	1	1	29.13	4.38	21.65	1	orphan	orphan	NA	NA	0	0	0	0	CAGGGCGTGCCGGAATAGTCCGGATCGAGGGCTCGCTGCACGATATAGGTG	33970	NZ_KV411303.1
	34601	-	2	2	48h	1	1	5.06	>100	>100	1	orphan	orphan	NA	NA	0	0	0	0	CGCGGCCGGTGGTGTTGTTGCACGGGACCTGGGACAACCAGAATGTGTGGG	34601	NZ_KV411303.1
	34601	-	2	2	33h	1	1	10.59	3	31.9	1	orphan	orphan	NA	NA	0	0	0	0	CGCGGCCGGTGGTGTTGTTGCACGGGACCTGGGACAACCAGAATGTGTGGG	34601	NZ_KV411303.1
	34998	-	2	2	48h	1	1	56.64	>100	8.59	1	AWN90_RS00190	glycoside hydrolase family 1 protein	NA	1317	0	0	1	0	CGAGCCTGACTCGGCGCGCGACCGACGCCGTCCCGGCCTACACTGCGATCA	34998	NZ_KV411303.1
	34998	-	2	2	33h	1	1	68.09	>100	10.09	1	AWN90_RS00190	glycoside hydrolase family 1 protein	NA	1317	0	0	1	0	CGAGCCTGACTCGGCGCGCGACCGACGCCGTCCCGGCCTACACTGCGATCA	34998	NZ_KV411303.1
	35008	+	2	2	48h	1	1	5.53	>100	>100	1	AWN90_RS00190	glycoside hydrolase family 1 protein	NA	1317	0	0	0	1	CGGGTGGGCCGGTAGTCGGCGGGGACGCCTCCGTCGCGGATGATCGCAGTG	35008	NZ_KV411303.1
	35008	+	2	2	33h	1	1	4.63	>100	>100	1	AWN90_RS00190	glycoside hydrolase family 1 protein	NA	1317	0	0	0	1	CGGGTGGGCCGGTAGTCGGCGGGGACGCCTCCGTCGCGGATGATCGCAGTG	35008	NZ_KV411303.1
	35352	-	2	2	48h	1	1	5.06	2.75	2.98	1	AWN90_RS00190	glycoside hydrolase family 1 protein	NA	1317	0	0	1	0	ACTACGGCCTGACCTTCGACAATGTCGTGAGCATTCTGCAGAATTTCGACA	35352	NZ_KV411303.1
	35352	-	2	2	33h	1	1	4.54	>100	2.76	1	AWN90_RS00190	glycoside hydrolase family 1 protein	NA	1317	0	0	1	0	ACTACGGCCTGACCTTCGACAATGTCGTGAGCATTCTGCAGAATTTCGACA	35352	NZ_KV411303.1
	35667	-	2	2	48h	1	1	1273.89	>100	27.31	1	AWN90_RS00190	glycoside hydrolase family 1 protein	NA	1317	0	0	1	0	ACGACTGGCTGGCCAACGCGCGCACCGTGGTCGACCGGTATGCTCGGTACA	35667	NZ_KV411303.1
	35667	-	2	2	33h	1	1	1097.56	>100	17.28	1	AWN90_RS00190	glycoside hydrolase family 1 protein	NA	1317	0	0	1	0	ACGACTGGCTGGCCAACGCGCGCACCGTGGTCGACCGGTATGCTCGGTACA	35667	NZ_KV411303.1
	36270	+	2	2	48h	1	1	41.45	>100	56.38	2	AWN90_RS00195	allantoin permease	3	1341	1	0	0	0	GCGCGTTGACCGTTGACCAGGGAAAACGCCCGGCATTTAGCATGTGTCCTG	36270	NZ_KV411303.1
	36270	+	2	2	48h	1	1	41.45	>100	56.38	2	AWN90_RS00190	glycoside hydrolase family 1 protein	NA	1317	0	0	0	1	GCGCGTTGACCGTTGACCAGGGAAAACGCCCGGCATTTAGCATGTGTCCTG	36270	NZ_KV411303.1
	36270	+	2	2	33h	1	1	50.97	>100	43.86	2	AWN90_RS00195	allantoin permease	3	1341	1	0	0	0	GCGCGTTGACCGTTGACCAGGGAAAACGCCCGGCATTTAGCATGTGTCCTG	36270	NZ_KV411303.1
	36270	+	2	2	33h	1	1	50.97	>100	43.86	2	AWN90_RS00190	glycoside hydrolase family 1 protein	NA	1317	0	0	0	1	GCGCGTTGACCGTTGACCAGGGAAAACGCCCGGCATTTAGCATGTGTCCTG	36270	NZ_KV411303.1
	38571	-	2	2	48h	1	1	6.91	11	>100	1	AWN90_RS00200	phosphotransferase	NA	1032	0	0	0	1	TTCCGACCGGCCGGACCGCGCGCCCAGCAGAGGCGGCCGAGTATGTAGTCG	38571	NZ_KV411303.1
	38571	-	2	2	33h	1	1	9.27	>100	15.95	1	AWN90_RS00200	phosphotransferase	NA	1032	0	0	0	1	TTCCGACCGGCCGGACCGCGCGCCCAGCAGAGGCGGCCGAGTATGTAGTCG	38571	NZ_KV411303.1
	38704	-	2	2	48h	1	1	67.88	95	47.43	1	AWN90_RS00200	phosphotransferase	NA	1032	0	0	0	1	TCGGTCTCGGGTTGCTGCACCGTCGCGTAACCATCGGTATTGTGCACAACC	38704	NZ_KV411303.1
	38704	-	2	2	33h	1	1	32.44	>100	34.48	1	AWN90_RS00200	phosphotransferase	NA	1032	0	0	0	1	TCGGTCTCGGGTTGCTGCACCGTCGCGTAACCATCGGTATTGTGCACAACC	38704	NZ_KV411303.1
	38780	+	2	2	48h	1	1	28.16	10.75	7.77	1	AWN90_RS00205	amino acid permease	30	1512	0	1	0	0	CGACGGTGCAGCAACCCGAGACCGAGATCACATGGCCGTACTGTTAAGTTG	38780	NZ_KV411303.1
	38780	+	2	2	33h	1	1	46.91	21.67	3.32	1	AWN90_RS00205	amino acid permease	30	1512	0	1	0	0	CGACGGTGCAGCAACCCGAGACCGAGATCACATGGCCGTACTGTTAAGTTG	38780	NZ_KV411303.1
	38788	+	2	2	48h	1	1	92.44	3.52	21.23	1	AWN90_RS00205	amino acid permease	22	1512	1	0	0	0	CAGCAACCCGAGACCGAGATCACATGGCCGTACTGTTAAGTTGAACGATCG	38788	NZ_KV411303.1
	38788	+	2	2	33h	1	1	149.61	3.86	8.69	1	AWN90_RS00205	amino acid permease	22	1512	1	0	0	0	CAGCAACCCGAGACCGAGATCACATGGCCGTACTGTTAAGTTGAACGATCG	38788	NZ_KV411303.1
	39831	-	2	2	48h	1	1	7.22	11	>100	1	AWN90_RS00205	amino acid permease	NA	1512	0	0	0	1	TGACCACGGTCGTGAGCCCGGCCAGCGCGCCGATGGAGATGATGTTCTTCG	39831	NZ_KV411303.1
	39831	-	2	2	33h	1	1	4.63	4.5	>100	1	AWN90_RS00205	amino acid permease	NA	1512	0	0	0	1	TGACCACGGTCGTGAGCCCGGCCAGCGCGCCGATGGAGATGATGTTCTTCG	39831	NZ_KV411303.1
	40326	+	2	2	48h	1	1	7.22	3	5.42	1	orphan	orphan	NA	NA	0	0	0	0	CGCCTACGGGGTACGGCATTCGCTCCTGCGCACCGGGGGAAAATAGGGCCG	40326	NZ_KV411303.1
	40326	+	2	2	33h	1	1	5.3	2	3.22	1	orphan	orphan	NA	NA	0	0	0	0	CGCCTACGGGGTACGGCATTCGCTCCTGCGCACCGGGGGAAAATAGGGCCG	40326	NZ_KV411303.1
	40493	+	2	2	48h	1	1	4.84	>100	>100	1	orphan	orphan	NA	NA	0	0	0	0	CTCAGGCGCATTGCATTCCCCGTGGTCTGTGACTGCCTAGACTCCGGCATG	40493	NZ_KV411303.1
	40493	+	2	2	33h	1	1	5.3	8	>100	1	orphan	orphan	NA	NA	0	0	0	0	CTCAGGCGCATTGCATTCCCCGTGGTCTGTGACTGCCTAGACTCCGGCATG	40493	NZ_KV411303.1
	40514	-	2	2	48h	1	1	7.6	>100	11.53	1	orphan	orphan	NA	NA	0	0	0	0	GCCCCCGCCGTGCCGACGGAGACGAAAAGCGTTGCTGCCAAGGTTGTTCCG	40514	NZ_KV411303.1
	40514	-	2	2	33h	1	1	2.27	>100	>100	1	orphan	orphan	NA	NA	0	0	0	0	GCCCCCGCCGTGCCGACGGAGACGAAAAGCGTTGCTGCCAAGGTTGTTCCG	40514	NZ_KV411303.1
	40802	-	2	2	48h	1	1	3.61	6	>100	1	orphan	orphan	NA	NA	0	0	0	0	AGGTGGTCGTATTCGGCCGCGGACAGCGCGCCGGTGTAGTCGTAGGACTTG	40802	NZ_KV411303.1
	40802	-	2	2	33h	1	1	9.08	>100	14.81	1	orphan	orphan	NA	NA	0	0	0	0	AGGTGGTCGTATTCGGCCGCGGACAGCGCGCCGGTGTAGTCGTAGGACTTG	40802	NZ_KV411303.1
	41739	-	2	2	48h	1	1	9.67	>100	>100	1	AWN90_RS00215	hypothetical protein	110	528	1	0	0	0	CGCGCCGAGACTCTGGGCAAAGCCATTTGCTGAAAGGTAGCCTTCTCAACG	41739	NZ_KV411303.1
	41739	-	2	2	33h	1	1	2.27	>100	4.14	1	AWN90_RS00215	hypothetical protein	110	528	1	0	0	0	CGCGCCGAGACTCTGGGCAAAGCCATTTGCTGAAAGGTAGCCTTCTCAACG	41739	NZ_KV411303.1
	41904	+	2	2	48h	1	1	12.43	3.67	>100	1	AWN90_RS00220	class I SAM-dependent methyltransferase	43	714	1	0	0	0	TCGGCCGAAAACGGAGACTGCTCCTCCGATTCGGACTAGACTTCCGGAGCG	41904	NZ_KV411303.1
	41904	+	2	2	33h	1	1	7.57	9	10.25	1	AWN90_RS00220	class I SAM-dependent methyltransferase	43	714	1	0	0	0	TCGGCCGAAAACGGAGACTGCTCCTCCGATTCGGACTAGACTTCCGGAGCG	41904	NZ_KV411303.1
	42674	+	2	2	48h	1	1	12.2	5.67	13.84	1	AWN90_RS00225	DDE endonuclease	NA	636	0	0	0	1	CCTTCCCACCTGGGTTCTGGTGGCCACCCGCAACTAACGAGGTTCCGGGTG	42674	NZ_KV411303.1
	42674	+	2	2	33h	1	1	13.02	9.43	23.45	1	AWN90_RS00225	DDE endonuclease	NA	636	0	0	0	1	CCTTCCCACCTGGGTTCTGGTGGCCACCCGCAACTAACGAGGTTCCGGGTG	42674	NZ_KV411303.1
	43741	-	2	2	48h	1	1	5.06	15	>100	1	AWN90_RS00230	helix-turn-helix domain-containing protein	0	540	1	0	0	0	TGTCGCGGTGGGGTGACGCTTGATCGCGGTTGCTGCGGTATGCCGGTGTGG	43741	NZ_KV411303.1
	43741	-	2	2	33h	1	1	7.94	19.5	61.29	1	AWN90_RS00230	helix-turn-helix domain-containing protein	0	540	1	0	0	0	TGTCGCGGTGGGGTGACGCTTGATCGCGGTTGCTGCGGTATGCCGGTGTGG	43741	NZ_KV411303.1
	44363	+	2	2	48h	1	1	8.98	>100	>100	1	AWN90_RS00235	TetR/AcrR family transcriptional regulator	NA	591	0	0	0	1	CCGAACAGCTCGTCCTTCTTGCCGAAGTACTGGTAGATACGCTCCTTGTTG	44363	NZ_KV411303.1
	44363	+	2	2	33h	1	1	10.59	14	>100	1	AWN90_RS00235	TetR/AcrR family transcriptional regulator	NA	591	0	0	0	1	CCGAACAGCTCGTCCTTCTTGCCGAAGTACTGGTAGATACGCTCCTTGTTG	44363	NZ_KV411303.1
	44479	-	2	2	48h	1	1	16.61	>100	12.47	1	AWN90_RS00235	TetR/AcrR family transcriptional regulator	0	591	1	0	0	0	CGGTCGCGGGAATCCGCAACTAGGTGGTTGGATTTTGCTACCCTCGGTCCA	44479	NZ_KV411303.1
	44479	-	2	2	33h	1	1	15.13	>100	9.19	1	AWN90_RS00235	TetR/AcrR family transcriptional regulator	0	591	1	0	0	0	CGGTCGCGGGAATCCGCAACTAGGTGGTTGGATTTTGCTACCCTCGGTCCA	44479	NZ_KV411303.1
	45857	-	2	2	48h	1	1	31.05	>100	>100	1	AWN90_RS00240	PucR family transcriptional regulator	0	1242	1	0	0	0	AGCGAAGCCGACGACTTGCCCTCGGTGCTGTGGCTCGCGACAATCGGCTCA	45857	NZ_KV411303.1
	45857	-	2	2	33h	1	1	48.99	>100	21.08	1	AWN90_RS00240	PucR family transcriptional regulator	0	1242	1	0	0	0	AGCGAAGCCGACGACTTGCCCTCGGTGCTGTGGCTCGCGACAATCGGCTCA	45857	NZ_KV411303.1
	46002	+	2	1	48h	0	0	NA	NA	NA	1	AWN90_RS00245	alpha/beta fold hydrolase	23	1125	1	0	0	0	TGCACGAGGGTGCAGTGACTCTCTCGCGGCGGGGCACGAAAATTTGTGCAG	46002	NZ_KV411303.1
	46002	+	2	1	33h	1	1	6.05	3.67	15.17	1	AWN90_RS00245	alpha/beta fold hydrolase	23	1125	1	0	0	0	TGCACGAGGGTGCAGTGACTCTCTCGCGGCGGGGCACGAAAATTTGTGCAG	46002	NZ_KV411303.1
	46795	+	2	2	48h	1	1	7.94	>100	11.93	1	AWN90_RS00245	alpha/beta fold hydrolase	NA	1125	0	0	1	0	GCCACGCTCGGGCGGATGATCACCAACCTGGGCATCGATATCCTGGGCTTC	46795	NZ_KV411303.1
	46795	+	2	2	33h	1	1	33.29	>100	23.36	1	AWN90_RS00245	alpha/beta fold hydrolase	NA	1125	0	0	1	0	GCCACGCTCGGGCGGATGATCACCAACCTGGGCATCGATATCCTGGGCTTC	46795	NZ_KV411303.1
	48467	+	2	2	48h	1	1	31.78	>100	24.11	1	AWN90_RS00255	DUF885 domain-containing protein	0	1677	1	0	0	0	GCGGCCGCGTTTCGACGGAGCCCGGCGCGGCCGCCCGGCATGATGTCGGTA	48467	NZ_KV411303.1
	48467	+	2	2	33h	1	1	56.74	>100	8.73	1	AWN90_RS00255	DUF885 domain-containing protein	0	1677	1	0	0	0	GCGGCCGCGTTTCGACGGAGCCCGGCGCGGCCGCCCGGCATGATGTCGGTA	48467	NZ_KV411303.1
	50231	-	2	1	48h	0	0	NA	NA	NA	1	AWN90_RS00255	DUF885 domain-containing protein	NA	1677	0	0	0	1	CACCGAGCCAACAACTAGCCCGCCACGCGAGGGCCAATAGGCTCGCCTACA	50231	NZ_KV411303.1
	50231	-	2	1	33h	1	1	6.62	>100	5.7	1	AWN90_RS00255	DUF885 domain-containing protein	NA	1677	0	0	0	1	CACCGAGCCAACAACTAGCCCGCCACGCGAGGGCCAATAGGCTCGCCTACA	50231	NZ_KV411303.1
	52185	-	2	2	48h	1	1	6.91	>100	>100	1	orphan	orphan	NA	NA	0	0	0	0	CGTGATGGCGTACGTCGGCGGCGCGTCGCTGAAGGAGCTACGCTCCGCGCG	52185	NZ_KV411303.1
	52185	-	2	2	33h	1	1	17.87	>100	30.76	1	orphan	orphan	NA	NA	0	0	0	0	CGTGATGGCGTACGTCGGCGGCGCGTCGCTGAAGGAGCTACGCTCCGCGCG	52185	NZ_KV411303.1
	52564	+	2	2	48h	1	1	64.93	30.5	34.94	1	orphan	orphan	NA	NA	0	0	0	0	CGCAGAGCCGGTCCTGTTCGGGCACAACCGGATTCGTCATAATGGCGGTCG	52564	NZ_KV411303.1
	52564	+	2	2	33h	1	1	58.25	45	14.65	1	orphan	orphan	NA	NA	0	0	0	0	CGCAGAGCCGGTCCTGTTCGGGCACAACCGGATTCGTCATAATGGCGGTCG	52564	NZ_KV411303.1
	52755	-	2	2	48h	1	1	14.51	>100	>100	1	orphan	orphan	NA	NA	0	0	0	0	TGGGGCACAGACACACCAGATCGCCGCGCGGTTCTGGCAGCATGACCGATA	52755	NZ_KV411303.1
	52755	-	2	2	33h	1	1	19.86	>100	34.18	1	orphan	orphan	NA	NA	0	0	0	0	TGGGGCACAGACACACCAGATCGCCGCGCGGTTCTGGCAGCATGACCGATA	52755	NZ_KV411303.1
	52903	-	2	2	48h	1	1	5.53	2.33	>100	1	AWN90_RS00275	hypothetical protein	NA	297	0	0	0	1	CGCGGCGAGAACCATGCTCACGTTCGTTGTCCTCTCGGATACTGAGTGATG	52903	NZ_KV411303.1
	52903	-	2	2	33h	1	1	7.28	3.2	>100	1	AWN90_RS00275	hypothetical protein	NA	297	0	0	0	1	CGCGGCGAGAACCATGCTCACGTTCGTTGTCCTCTCGGATACTGAGTGATG	52903	NZ_KV411303.1
	53458	-	2	2	48h	1	1	5.53	>100	>100	1	orphan	orphan	NA	NA	0	0	0	0	CGGAATGGGCGGGCGCGCCGGAGTAACGGCGGGCGCGGCAGAATGGCGGCG	53458	NZ_KV411303.1
	53458	-	2	2	33h	1	1	7.57	>100	15.17	1	orphan	orphan	NA	NA	0	0	0	0	CGGAATGGGCGGGCGCGCCGGAGTAACGGCGGGCGCGGCAGAATGGCGGCG	53458	NZ_KV411303.1
	53920	+	2	2	48h	1	1	3.61	3.5	7.59	1	AWN90_RS00280	DUF305 domain-containing protein	NA	435	0	0	0	1	CGGTGTTGGACATGTCTATGGCGCCGCGGTGGTGGGCGATCATCATTTGCA	53920	NZ_KV411303.1
	53920	+	2	2	33h	1	1	5.3	8	>100	1	AWN90_RS00280	DUF305 domain-containing protein	NA	435	0	0	0	1	CGGTGTTGGACATGTCTATGGCGCCGCGGTGGTGGGCGATCATCATTTGCA	53920	NZ_KV411303.1
	54672	+	2	2	48h	1	1	4.33	>100	3.14	1	AWN90_RS00285	hypothetical protein	NA	453	0	0	0	1	CACGCCAGCACCATCAGGCCCAGCGCCGCCGCCAGCGCGAGAATGAACTCA	54672	NZ_KV411303.1
	54672	+	2	2	33h	1	1	7.57	>100	4.6	1	AWN90_RS00285	hypothetical protein	NA	453	0	0	0	1	CACGCCAGCACCATCAGGCCCAGCGCCGCCGCCAGCGCGAGAATGAACTCA	54672	NZ_KV411303.1
	55020	-	2	2	48h	1	1	20.22	15	10.84	1	AWN90_RS00285	hypothetical protein	67	453	0	1	0	0	GGTGCTCACGACTTCCCTCCTTAGCTCGGCTCAACAACTAAAGTGAACACC	55020	NZ_KV411303.1
	55020	-	2	2	33h	1	1	13.9	>100	>100	1	AWN90_RS00285	hypothetical protein	67	453	0	1	0	0	GGTGCTCACGACTTCCCTCCTTAGCTCGGCTCAACAACTAAAGTGAACACC	55020	NZ_KV411303.1
	55036	+	2	2	48h	1	1	187.76	16	36.89	2	AWN90_RS00290	MFS transporter	98	1407	1	0	0	0	GGGCGGTATGGGTCGGGAATTTCACTTGCGCCGGGGTGTTCACTTTAGTTG	55036	NZ_KV411303.1
	55036	+	2	2	48h	1	1	187.76	16	36.89	2	AWN90_RS00285	hypothetical protein	NA	453	0	0	0	1	GGGCGGTATGGGTCGGGAATTTCACTTGCGCCGGGGTGTTCACTTTAGTTG	55036	NZ_KV411303.1
	55036	+	2	2	33h	1	1	254.86	23.62	20.16	2	AWN90_RS00290	MFS transporter	98	1407	1	0	0	0	GGGCGGTATGGGTCGGGAATTTCACTTGCGCCGGGGTGTTCACTTTAGTTG	55036	NZ_KV411303.1
	55036	+	2	2	33h	1	1	254.86	23.62	20.16	2	AWN90_RS00285	hypothetical protein	NA	453	0	0	0	1	GGGCGGTATGGGTCGGGAATTTCACTTGCGCCGGGGTGTTCACTTTAGTTG	55036	NZ_KV411303.1
	55163	-	2	2	48h	1	1	30.48	15	50.09	2	AWN90_RS00285	hypothetical protein	210	453	1	0	0	0	CCGCCGAGACTGTCGGTAATGGTGAGGACGGCGGTCGCGATGATGGTGGAG	55163	NZ_KV411303.1
	55163	-	2	2	48h	1	1	30.48	15	50.09	2	AWN90_RS00290	MFS transporter	NA	1407	0	0	0	1	CCGCCGAGACTGTCGGTAATGGTGAGGACGGCGGTCGCGATGATGGTGGAG	55163	NZ_KV411303.1
	55163	-	2	2	33h	1	1	30.45	7.57	30.19	2	AWN90_RS00285	hypothetical protein	210	453	1	0	0	0	CCGCCGAGACTGTCGGTAATGGTGAGGACGGCGGTCGCGATGATGGTGGAG	55163	NZ_KV411303.1
	55163	-	2	2	33h	1	1	30.45	7.57	30.19	2	AWN90_RS00290	MFS transporter	NA	1407	0	0	0	1	CCGCCGAGACTGTCGGTAATGGTGAGGACGGCGGTCGCGATGATGGTGGAG	55163	NZ_KV411303.1
	55384	-	2	1	48h	0	0	NA	NA	NA	1	AWN90_RS00290	MFS transporter	NA	1407	0	0	0	1	GCATGACGGCGCCCGCGCCGATGCCCTGCACGGCGCGAAAGATGATGAGCG	55384	NZ_KV411303.1
	55384	-	2	1	33h	1	1	6.05	>100	>100	1	AWN90_RS00290	MFS transporter	NA	1407	0	0	0	1	GCATGACGGCGCCCGCGCCGATGCCCTGCACGGCGCGAAAGATGATGAGCG	55384	NZ_KV411303.1
	55837	-	2	2	48h	1	1	7.6	12	>100	1	AWN90_RS00290	MFS transporter	NA	1407	0	0	0	1	TCGCCACGATCACCCGCCGGGAGAAGATCCACAGCGGCAGAATGGGATTCG	55837	NZ_KV411303.1
	55837	-	2	2	33h	1	1	11.92	>100	20.51	1	AWN90_RS00290	MFS transporter	NA	1407	0	0	0	1	TCGCCACGATCACCCGCCGGGAGAAGATCCACAGCGGCAGAATGGGATTCG	55837	NZ_KV411303.1
	56594	+	2	2	48h	1	1	4.84	1.58	3.32	1	AWN90_RS00295	nuclear transport factor 2 family protein	36	315	1	0	0	0	GTCGCCGGATCGGCACCTGCGCACCAGTCATTTGCGGTAGCTTTGCTGGAG	56594	NZ_KV411303.1
	56594	+	2	2	33h	1	1	5.3	2.67	3.04	1	AWN90_RS00295	nuclear transport factor 2 family protein	36	315	1	0	0	0	GTCGCCGGATCGGCACCTGCGCACCAGTCATTTGCGGTAGCTTTGCTGGAG	56594	NZ_KV411303.1
	56984	-	2	2	48h	1	1	6.22	>100	>100	1	AWN90_RS00295	nuclear transport factor 2 family protein	NA	315	0	0	0	1	CGCCGAACCTCTACTCGTCGCGTTCACCAGCGCGAGTGTACATTTCGACGG	56984	NZ_KV411303.1
	56984	-	2	2	48h	1	1	6.22	>100	>100	1	AWN90_RS00300	hypothetical protein	NA	237	0	0	0	1	CGCCGAACCTCTACTCGTCGCGTTCACCAGCGCGAGTGTACATTTCGACGG	56984	NZ_KV411303.1
	56984	-	2	2	33h	1	1	1.99	2.5	5.7	1	AWN90_RS00295	nuclear transport factor 2 family protein	NA	315	0	0	0	1	CGCCGAACCTCTACTCGTCGCGTTCACCAGCGCGAGTGTACATTTCGACGG	56984	NZ_KV411303.1
	56984	-	2	2	33h	1	1	1.99	2.5	5.7	1	AWN90_RS00300	hypothetical protein	NA	237	0	0	0	1	CGCCGAACCTCTACTCGTCGCGTTCACCAGCGCGAGTGTACATTTCGACGG	56984	NZ_KV411303.1
	57007	+	2	2	48h	1	1	92.56	27.8	29.14	1	AWN90_RS00300	hypothetical protein	1	237	1	0	0	0	CGGCACCCCGTCGGCGGGCCGATCTCGCCGTCGAAATGTACACTCGCGCTG	57007	NZ_KV411303.1
	57007	+	2	2	33h	1	1	135.71	69.33	26.33	1	AWN90_RS00300	hypothetical protein	1	237	1	0	0	0	CGGCACCCCGTCGGCGGGCCGATCTCGCCGTCGAAATGTACACTCGCGCTG	57007	NZ_KV411303.1
	58673	-	2	2	48h	1	1	7.6	>100	11.53	1	AWN90_RS00305	APC family permease	56	1377	1	0	0	0	TCCTGCGCGAACGGCTCTGACGCGGGTGCTGGCGCAGGTAGTGTGATCTGG	58673	NZ_KV411303.1
	58673	-	2	2	33h	1	1	3.31	2	11.39	1	AWN90_RS00305	APC family permease	56	1377	1	0	0	0	TCCTGCGCGAACGGCTCTGACGCGGGTGCTGGCGCAGGTAGTGTGATCTGG	58673	NZ_KV411303.1
	58867	+	2	2	48h	1	1	14.44	21	>100	1	AWN90_RS00310	epoxide hydrolase	NA	1185	0	0	0	1	GAGGGGAAATGTCCTCCGGTTTCGGGTGTTCGCCATCGGATGATGTGTCGG	58867	NZ_KV411303.1
	58867	+	2	2	33h	1	1	13.24	>100	>100	1	AWN90_RS00310	epoxide hydrolase	NA	1185	0	0	0	1	GAGGGGAAATGTCCTCCGGTTTCGGGTGTTCGCCATCGGATGATGTGTCGG	58867	NZ_KV411303.1
	58880	+	2	2	48h	1	1	8.98	2.18	>100	1	AWN90_RS00310	epoxide hydrolase	NA	1185	0	0	0	1	CTCCGGTTTCGGGTGTTCGCCATCGGATGATGTGTCGGTAGCGTTGTTGTG	58880	NZ_KV411303.1
	58880	+	2	2	33h	1	1	7.94	1.55	19.37	1	AWN90_RS00310	epoxide hydrolase	NA	1185	0	0	0	1	CTCCGGTTTCGGGTGTTCGCCATCGGATGATGTGTCGGTAGCGTTGTTGTG	58880	NZ_KV411303.1
	59051	+	2	2	48h	1	1	3.61	6	>100	1	AWN90_RS00310	epoxide hydrolase	NA	1185	0	0	0	1	CGCCGGTTCGGGTGAGCCAGTACAGGGTGATGTTGTCGAGAATGCGGTCTA	59051	NZ_KV411303.1
	59051	+	2	2	33h	1	1	5.3	8	11.39	1	AWN90_RS00310	epoxide hydrolase	NA	1185	0	0	0	1	CGCCGGTTCGGGTGAGCCAGTACAGGGTGATGTTGTCGAGAATGCGGTCTA	59051	NZ_KV411303.1
	59971	-	2	2	48h	1	1	7.22	>100	>100	2	AWN90_RS00310	epoxide hydrolase	49	1185	1	0	0	0	ACCACCTTAGCCGGTTGCACACCGATCTCACGGCATGTTAGAACCGTCTTA	59971	NZ_KV411303.1
	59971	-	2	2	48h	1	1	7.22	>100	>100	2	AWN90_RS00315	CGNR zinc finger domain-containing protein	NA	567	0	0	0	1	ACCACCTTAGCCGGTTGCACACCGATCTCACGGCATGTTAGAACCGTCTTA	59971	NZ_KV411303.1
	59971	-	2	2	33h	1	1	3.78	>100	6.9	2	AWN90_RS00310	epoxide hydrolase	49	1185	1	0	0	0	ACCACCTTAGCCGGTTGCACACCGATCTCACGGCATGTTAGAACCGTCTTA	59971	NZ_KV411303.1
	59971	-	2	2	33h	1	1	3.78	>100	6.9	2	AWN90_RS00315	CGNR zinc finger domain-containing protein	NA	567	0	0	0	1	ACCACCTTAGCCGGTTGCACACCGATCTCACGGCATGTTAGAACCGTCTTA	59971	NZ_KV411303.1
	60025	+	2	2	48h	1	1	17.33	>100	13.01	1	AWN90_RS00315	CGNR zinc finger domain-containing protein	0	567	1	0	0	0	ACGGTTCTAACATGCCGTGAGATCGGTGTGCAACCGGCTAAGGTGGTTCCA	60025	NZ_KV411303.1
	60025	+	2	2	33h	1	1	11.35	>100	19.37	1	AWN90_RS00315	CGNR zinc finger domain-containing protein	0	567	1	0	0	0	ACGGTTCTAACATGCCGTGAGATCGGTGTGCAACCGGCTAAGGTGGTTCCA	60025	NZ_KV411303.1
	62370	+	2	2	48h	1	1	146.6	>100	40.18	1	AWN90_RS00325	PucR family transcriptional regulator	39	1176	1	0	0	0	GCAACTAGGGCGCAAACCGAGAATCGAGGCCGGGTTCTATCGTGGAAAACG	62370	NZ_KV411303.1
	62370	+	2	2	33h	1	1	142.99	>100	49.22	1	AWN90_RS00325	PucR family transcriptional regulator	39	1176	1	0	0	0	GCAACTAGGGCGCAAACCGAGAATCGAGGCCGGGTTCTATCGTGGAAAACG	62370	NZ_KV411303.1
	64281	+	2	2	48h	1	1	47.66	67	18.17	1	AWN90_RS00335	LppP/LprE family lipoprotein	NA	648	0	0	1	0	CGTTCATGACGAGCGCTAACATTCGCCGCTCCGGCGCCGATATCCGATTCG	64281	NZ_KV411303.1
	64281	+	2	2	33h	1	1	27.14	>100	>100	1	AWN90_RS00335	LppP/LprE family lipoprotein	NA	648	0	0	1	0	CGTTCATGACGAGCGCTAACATTCGCCGCTCCGGCGCCGATATCCGATTCG	64281	NZ_KV411303.1
	64499	+	2	2	48h	1	0	3.45	1.83	1.28	1	AWN90_RS00335	LppP/LprE family lipoprotein	NA	648	0	0	1	0	GACCCCGTGCCGCCCGGCGGTGGCCACGGGCTGTGCTTCGATGTGAACTCG	64499	NZ_KV411303.1
	64499	+	2	2	33h	1	1	5.3	2	2.03	1	AWN90_RS00335	LppP/LprE family lipoprotein	NA	648	0	0	1	0	GACCCCGTGCCGCCCGGCGGTGGCCACGGGCTGTGCTTCGATGTGAACTCG	64499	NZ_KV411303.1
	64700	-	2	2	48h	1	1	8.29	>100	>100	1	AWN90_RS00335	LppP/LprE family lipoprotein	NA	648	0	0	0	1	TGGACGTGCGTGCGGTCGCCGCCCAGGACGTCGGTGTAGGAGTAGTACTTG	64700	NZ_KV411303.1
	64700	-	2	2	33h	1	1	25.16	>100	22.22	1	AWN90_RS00335	LppP/LprE family lipoprotein	NA	648	0	0	0	1	TGGACGTGCGTGCGGTCGCCGCCCAGGACGTCGGTGTAGGAGTAGTACTTG	64700	NZ_KV411303.1
	64986	+	2	2	48h	1	1	31.05	3.05	10.66	1	AWN90_RS00340	methyltransferase domain-containing protein	24	663	1	0	0	0	TAGCACCAGCGCCGACGGCCTCCGCGACGACGAGACTCGGTGGAAGAGCGA	64986	NZ_KV411303.1
	64986	+	2	2	33h	1	1	17.21	3.89	2.93	1	AWN90_RS00340	methyltransferase domain-containing protein	24	663	1	0	0	0	TAGCACCAGCGCCGACGGCCTCCGCGACGACGAGACTCGGTGGAAGAGCGA	64986	NZ_KV411303.1
	65017	+	2	1	48h	0	0	NA	NA	NA	1	AWN90_RS00340	methyltransferase domain-containing protein	NA	663	0	0	1	0	GAGACTCGGTGGAAGAGCGAGACTTCGACCGATCCGATATCGTATGTCGCA	65017	NZ_KV411303.1
	65017	+	2	1	33h	1	1	34.8	2.44	3.98	1	AWN90_RS00340	methyltransferase domain-containing protein	NA	663	0	0	1	0	GAGACTCGGTGGAAGAGCGAGACTTCGACCGATCCGATATCGTATGTCGCA	65017	NZ_KV411303.1
	65714	+	2	2	48h	1	1	18.65	3.5	30.36	1	AWN90_RS00345	alpha/beta hydrolase	0	888	1	0	0	0	GCGGCGTGAAAATCTTCCCGGCGGCGGCCGCCGTCGGGCACAGTGACGGTA	65714	NZ_KV411303.1
	65714	+	2	2	33h	1	1	22.7	31	3.51	1	AWN90_RS00345	alpha/beta hydrolase	0	888	1	0	0	0	GCGGCGTGAAAATCTTCCCGGCGGCGGCCGCCGTCGGGCACAGTGACGGTA	65714	NZ_KV411303.1
	66697	+	2	2	48h	1	1	7.94	>100	>100	1	orphan	orphan	NA	NA	0	0	0	0	CCGGTACACCTCGACCTCGATGCGCCGGACGGGCGGAATATCATATCCCGG	66697	NZ_KV411303.1
	66697	+	2	2	33h	1	1	9.93	14	9.65	1	orphan	orphan	NA	NA	0	0	0	0	CCGGTACACCTCGACCTCGATGCGCCGGACGGGCGGAATATCATATCCCGG	66697	NZ_KV411303.1
	67515	+	2	2	48h	1	1	43.33	>100	>100	2	AWN90_RS00355	class I SAM-dependent methyltransferase	36	747	1	0	0	0	CTGTCTAAACGCACTTGACCAGTTACTCCGCTCTGGCTAATCTCGTCACTG	67515	NZ_KV411303.1
	67515	+	2	2	48h	1	1	43.33	>100	>100	2	AWN90_RS00350	CGNR zinc finger domain-containing protein	NA	627	0	0	0	1	CTGTCTAAACGCACTTGACCAGTTACTCCGCTCTGGCTAATCTCGTCACTG	67515	NZ_KV411303.1
	67515	+	2	2	33h	1	1	11.92	>100	20.51	2	AWN90_RS00355	class I SAM-dependent methyltransferase	36	747	1	0	0	0	CTGTCTAAACGCACTTGACCAGTTACTCCGCTCTGGCTAATCTCGTCACTG	67515	NZ_KV411303.1
	67515	+	2	2	33h	1	1	11.92	>100	20.51	2	AWN90_RS00350	CGNR zinc finger domain-containing protein	NA	627	0	0	0	1	CTGTCTAAACGCACTTGACCAGTTACTCCGCTCTGGCTAATCTCGTCACTG	67515	NZ_KV411303.1
	67517	-	2	2	48h	1	1	6.91	10	17.82	2	AWN90_RS00350	CGNR zinc finger domain-containing protein	NA	627	0	0	1	0	GCGGTCGTGAGCTGCATGATCCAACCTCTGTAACTGTCATAATGATTGATG	67517	NZ_KV411303.1
	67517	-	2	2	48h	1	1	6.91	10	17.82	2	AWN90_RS00355	class I SAM-dependent methyltransferase	NA	747	0	0	0	1	GCGGTCGTGAGCTGCATGATCCAACCTCTGTAACTGTCATAATGATTGATG	67517	NZ_KV411303.1
	67517	-	2	2	33h	1	1	9.93	8.5	>100	2	AWN90_RS00350	CGNR zinc finger domain-containing protein	NA	627	0	0	1	0	GCGGTCGTGAGCTGCATGATCCAACCTCTGTAACTGTCATAATGATTGATG	67517	NZ_KV411303.1
	67517	-	2	2	33h	1	1	9.93	8.5	>100	2	AWN90_RS00355	class I SAM-dependent methyltransferase	NA	747	0	0	0	1	GCGGTCGTGAGCTGCATGATCCAACCTCTGTAACTGTCATAATGATTGATG	67517	NZ_KV411303.1
	68016	+	2	2	48h	1	1	4.33	2.2	>100	1	AWN90_RS00355	class I SAM-dependent methyltransferase	NA	747	0	0	1	0	TGATCCGGCCGGGCGGCATCCTGATCAACGGCGACGATATGGTGACCGTCG	68016	NZ_KV411303.1
	68016	+	2	2	33h	1	1	7.57	11	>100	1	AWN90_RS00355	class I SAM-dependent methyltransferase	NA	747	0	0	1	0	TGATCCGGCCGGGCGGCATCCTGATCAACGGCGACGATATGGTGACCGTCG	68016	NZ_KV411303.1
	68028	-	2	1	48h	0	0	NA	NA	NA	1	AWN90_RS00355	class I SAM-dependent methyltransferase	NA	747	0	0	0	1	GACGCCCTCGCGGTCGATCTGGCCGCTGCCGATGGCCCGCTCGAGGAGGTC	68028	NZ_KV411303.1
	68028	-	2	1	33h	1	1	5.3	3	13.67	1	AWN90_RS00355	class I SAM-dependent methyltransferase	NA	747	0	0	0	1	GACGCCCTCGCGGTCGATCTGGCCGCTGCCGATGGCCCGCTCGAGGAGGTC	68028	NZ_KV411303.1
	68166	-	2	2	48h	1	1	6.5	3	8.13	1	AWN90_RS00355	class I SAM-dependent methyltransferase	NA	747	0	0	0	1	ATTCAGGTGCTGTTCGTAGCCGGTGCCGCCGTCGGCGGGGTGCTCCCAGGC	68166	NZ_KV411303.1
	68166	-	2	2	33h	1	1	9.08	13	>100	1	AWN90_RS00355	class I SAM-dependent methyltransferase	NA	747	0	0	0	1	ATTCAGGTGCTGTTCGTAGCCGGTGCCGCCGTCGGCGGGGTGCTCCCAGGC	68166	NZ_KV411303.1
	68768	-	2	2	48h	1	1	506.96	5.24	55.96	1	AWN90_RS00360	hypothetical protein	66	324	1	0	0	0	TTCGTTGTTCGACGGAGCGAATCGGGTTGTCGCGCACTATTGTCGGAAAAG	68768	NZ_KV411303.1
	68768	-	2	2	33h	1	1	387.92	2.59	36.68	1	AWN90_RS00360	hypothetical protein	66	324	1	0	0	0	TTCGTTGTTCGACGGAGCGAATCGGGTTGTCGCGCACTATTGTCGGAAAAG	68768	NZ_KV411303.1
	68864	-	2	2	48h	1	1	15.89	8.33	2.71	2	AWN90_RS00360	hypothetical protein	162	324	0	1	0	0	CGCCGTATCGCGTTCCGATGCGGCGAGGTACTGGGAGGTTTCAGGGAGGGT	68864	NZ_KV411303.1
	68864	-	2	2	48h	1	1	15.89	8.33	2.71	2	AWN90_RS00365	SDR family NAD(P)-dependent oxidoreductase	NA	1008	0	0	1	0	CGCCGTATCGCGTTCCGATGCGGCGAGGTACTGGGAGGTTTCAGGGAGGGT	68864	NZ_KV411303.1
	68864	-	2	2	33h	1	0	8.32	12	0.88	2	AWN90_RS00360	hypothetical protein	162	324	0	1	0	0	CGCCGTATCGCGTTCCGATGCGGCGAGGTACTGGGAGGTTTCAGGGAGGGT	68864	NZ_KV411303.1
	68864	-	2	2	33h	1	0	8.32	12	0.88	2	AWN90_RS00365	SDR family NAD(P)-dependent oxidoreductase	NA	1008	0	0	1	0	CGCCGTATCGCGTTCCGATGCGGCGAGGTACTGGGAGGTTTCAGGGAGGGT	68864	NZ_KV411303.1
	69869	-	2	2	48h	1	1	48.35	6.83	10.74	1	AWN90_RS00365	SDR family NAD(P)-dependent oxidoreductase	13	1008	1	0	0	0	GGCCTGGCTGTGTCGGCACATGTCGGCGTGACCGGGTAACGTCCGGGGTCG	69869	NZ_KV411303.1
	69869	-	2	2	33h	1	1	52.96	7.1	6.06	1	AWN90_RS00365	SDR family NAD(P)-dependent oxidoreductase	13	1008	1	0	0	0	GGCCTGGCTGTGTCGGCACATGTCGGCGTGACCGGGTAACGTCCGGGGTCG	69869	NZ_KV411303.1
	70369	-	2	2	48h	1	1	4.33	3	>100	1	AWN90_RS00370	enterochelin esterase	NA	1050	0	0	1	0	GCCACCCACGCCGGAGACAACCTCTACGAGTACTCCTACATCATGGAGTTC	70369	NZ_KV411303.1
	70369	-	2	2	33h	1	1	5.96	5	>100	1	AWN90_RS00370	enterochelin esterase	NA	1050	0	0	1	0	GCCACCCACGCCGGAGACAACCTCTACGAGTACTCCTACATCATGGAGTTC	70369	NZ_KV411303.1
	70387	+	2	2	48h	1	1	22.8	34	>100	1	AWN90_RS00370	enterochelin esterase	NA	1050	0	0	0	1	CCGAACTCCCGCAGGCGCCGAACGGCTTTCCCGAACTCCATGATGTAGGAG	70387	NZ_KV411303.1
	70387	+	2	2	33h	1	1	47.66	>100	27.34	1	AWN90_RS00370	enterochelin esterase	NA	1050	0	0	0	1	CCGAACTCCCGCAGGCGCCGAACGGCTTTCCCGAACTCCATGATGTAGGAG	70387	NZ_KV411303.1
	70941	-	2	2	48h	1	1	42.61	20.67	9.6	1	AWN90_RS00370	enterochelin esterase	3	1050	0	1	0	0	CCGATGAAAATCGCTGCGTGGCAGATGGTTTCATCCGTATCGTCGCAGGGA	70941	NZ_KV411303.1
	70941	-	2	2	33h	1	1	36.31	19	12.99	1	AWN90_RS00370	enterochelin esterase	3	1050	0	1	0	0	CCGATGAAAATCGCTGCGTGGCAGATGGTTTCATCCGTATCGTCGCAGGGA	70941	NZ_KV411303.1
	70960	+	2	2	48h	1	1	3.61	>100	>100	1	AWN90_RS00370	enterochelin esterase	NA	1050	0	0	0	1	AGATCGAAACTCGGGGTGAAGTCCGTCATCATCCCTGCGACGATACGGATG	70960	NZ_KV411303.1
	70960	+	2	2	33h	1	1	12.1	>100	6.27	1	AWN90_RS00370	enterochelin esterase	NA	1050	0	0	0	1	AGATCGAAACTCGGGGTGAAGTCCGTCATCATCCCTGCGACGATACGGATG	70960	NZ_KV411303.1
	71191	-	2	2	48h	1	1	27.63	11	6.72	1	AWN90_RS00370	enterochelin esterase	253	1050	1	0	0	0	AGCGCCGACTCCGGTTGCGAAAACGCCGTTCCCCGAGTGACATGGGCGCCA	71191	NZ_KV411303.1
	71191	-	2	2	33h	1	1	68.85	18.33	25.06	1	AWN90_RS00370	enterochelin esterase	253	1050	1	0	0	0	AGCGCCGACTCCGGTTGCGAAAACGCCGTTCCCCGAGTGACATGGGCGCCA	71191	NZ_KV411303.1
	71682	-	2	2	48h	1	1	166.1	>100	8.46	2	AWN90_RS00375	hypothetical protein	80	363	1	0	0	0	AACCCGACCGACGCCGCCCGCCGCAACCGAGTTTCTGCCAAGATGGAGATA	71682	NZ_KV411303.1
	71682	-	2	2	48h	1	1	166.1	>100	8.46	2	AWN90_RS00380	ABC-F family ATP-binding cassette domain-containing protein	NA	1707	0	0	0	1	AACCCGACCGACGCCGCCCGCCGCAACCGAGTTTCTGCCAAGATGGAGATA	71682	NZ_KV411303.1
	71682	-	2	2	33h	1	1	309.43	>100	6.46	2	AWN90_RS00375	hypothetical protein	80	363	1	0	0	0	AACCCGACCGACGCCGCCCGCCGCAACCGAGTTTCTGCCAAGATGGAGATA	71682	NZ_KV411303.1
	71682	-	2	2	33h	1	1	309.43	>100	6.46	2	AWN90_RS00380	ABC-F family ATP-binding cassette domain-containing protein	NA	1707	0	0	0	1	AACCCGACCGACGCCGCCCGCCGCAACCGAGTTTCTGCCAAGATGGAGATA	71682	NZ_KV411303.1
	71745	+	2	2	48h	1	1	13.72	10.5	22.77	1	AWN90_RS00380	ABC-F family ATP-binding cassette domain-containing protein	0	1707	1	0	0	0	GCAGAAACTCGGTTGCGGCGGGCGGCGTCGGTCGGGTTGCCTCAGGCGCTA	71745	NZ_KV411303.1
	71745	+	2	2	33h	1	1	28.47	11.75	8.92	1	AWN90_RS00380	ABC-F family ATP-binding cassette domain-containing protein	0	1707	1	0	0	0	GCAGAAACTCGGTTGCGGCGGGCGGCGTCGGTCGGGTTGCCTCAGGCGCTA	71745	NZ_KV411303.1
	73202	-	2	2	48h	1	1	4.14	>100	3.14	1	AWN90_RS00380	ABC-F family ATP-binding cassette domain-containing protein	NA	1707	0	0	0	1	GAGTGCAGGTCCAGGTTGTCGGTGGGCTCGTCGAGCAGCAGCATGGTGACG	73202	NZ_KV411303.1
	73202	-	2	2	33h	1	1	11.92	>100	6.84	1	AWN90_RS00380	ABC-F family ATP-binding cassette domain-containing protein	NA	1707	0	0	0	1	GAGTGCAGGTCCAGGTTGTCGGTGGGCTCGTCGAGCAGCAGCATGGTGACG	73202	NZ_KV411303.1
	74403	-	2	2	48h	1	1	5.06	2	15.18	1	AWN90_RS00385	AarF/ABC1/UbiB kinase family protein	NA	1359	0	0	1	0	GCCGTCGACGCGGATATGCGCAATCTGGCGATGATCGGCATGCTGTGGAAG	74403	NZ_KV411303.1
	74403	-	2	2	33h	1	1	3.31	1.83	6.27	1	AWN90_RS00385	AarF/ABC1/UbiB kinase family protein	NA	1359	0	0	1	0	GCCGTCGACGCGGATATGCGCAATCTGGCGATGATCGGCATGCTGTGGAAG	74403	NZ_KV411303.1
	74480	-	2	2	48h	1	1	7.6	2.83	3.47	1	AWN90_RS00385	AarF/ABC1/UbiB kinase family protein	NA	1359	0	0	1	0	TCGGGCAGGTGTATCGGGCCCGGTTGCGCGACGGGCGTACGGTCGCGGTCA	74480	NZ_KV411303.1
	74480	-	2	2	33h	1	1	12.86	12	3.42	1	AWN90_RS00385	AarF/ABC1/UbiB kinase family protein	NA	1359	0	0	1	0	TCGGGCAGGTGTATCGGGCCCGGTTGCGCGACGGGCGTACGGTCGCGGTCA	74480	NZ_KV411303.1
	75383	-	2	2	48h	1	1	21.41	16.5	>100	1	AWN90_RS00390	hypothetical protein	135	294	1	0	0	0	TGGATGGCCTGCGCGGGACGCCGGAGTCGGGACAGGGGTAGTTTCGTGAGG	75383	NZ_KV411303.1
	75383	-	2	2	33h	1	1	20.52	32	19.31	1	AWN90_RS00390	hypothetical protein	135	294	1	0	0	0	TGGATGGCCTGCGCGGGACGCCGGAGTCGGGACAGGGGTAGTTTCGTGAGG	75383	NZ_KV411303.1
	75495	-	2	2	48h	1	1	4.14	>100	>100	2	AWN90_RS00390	hypothetical protein	247	294	0	1	0	0	GGCAGCGTCCGGGCCGACGCCACCGTGCCCGACCTCTATATGATCATCGGG	75495	NZ_KV411303.1
	75495	-	2	2	48h	1	1	4.14	>100	>100	2	AWN90_RS00395	TetR/AcrR family transcriptional regulator	NA	582	0	0	1	0	GGCAGCGTCCGGGCCGACGCCACCGTGCCCGACCTCTATATGATCATCGGG	75495	NZ_KV411303.1
	75495	-	2	2	33h	1	1	5.3	3.33	>100	2	AWN90_RS00390	hypothetical protein	247	294	0	1	0	0	GGCAGCGTCCGGGCCGACGCCACCGTGCCCGACCTCTATATGATCATCGGG	75495	NZ_KV411303.1
	75495	-	2	2	33h	1	1	5.3	3.33	>100	2	AWN90_RS00395	TetR/AcrR family transcriptional regulator	NA	582	0	0	1	0	GGCAGCGTCCGGGCCGACGCCACCGTGCCCGACCTCTATATGATCATCGGG	75495	NZ_KV411303.1
	76601	+	2	2	48h	1	1	73.66	>100	11.06	1	orphan	orphan	NA	NA	0	0	0	0	GGGGTCTGCGGGAGGGCATGTCGCGCCGTGCCGGGGCGGAGAATTGTCGTA	76601	NZ_KV411303.1
	76601	+	2	2	33h	1	1	96.65	>100	5.94	1	orphan	orphan	NA	NA	0	0	0	0	GGGGTCTGCGGGAGGGCATGTCGCGCCGTGCCGGGGCGGAGAATTGTCGTA	76601	NZ_KV411303.1
	77617	-	2	2	48h	1	1	49.11	10.71	16.26	1	AWN90_RS00405	class I SAM-dependent methyltransferase	55	816	1	0	0	0	ATTTCCACGGTCGGCAGGCGATACGCCCGAATTTGCGGGATAATAACCAGA	77617	NZ_KV411303.1
	77617	-	2	2	33h	1	1	33.1	11.75	5.08	1	AWN90_RS00405	class I SAM-dependent methyltransferase	55	816	1	0	0	0	ATTTCCACGGTCGGCAGGCGATACGCCCGAATTTGCGGGATAATAACCAGA	77617	NZ_KV411303.1
	78196	-	2	2	48h	1	1	6.5	5.5	5.76	1	AWN90_RS00410	glycoside hydrolase family 92 protein	NA	2295	0	0	1	0	GCGCGCCTGGACACCTTCTTCACCAAACTCAATGCGGGAACGCACGAACCG	78196	NZ_KV411303.1
	78196	-	2	2	33h	1	1	1.99	1.6	2.28	1	AWN90_RS00410	glycoside hydrolase family 92 protein	NA	2295	0	0	1	0	GCGCGCCTGGACACCTTCTTCACCAAACTCAATGCGGGAACGCACGAACCG	78196	NZ_KV411303.1
	78206	+	2	2	48h	1	1	2.76	3	>100	1	AWN90_RS00410	glycoside hydrolase family 92 protein	NA	2295	0	0	0	1	AGGGCGTCTCCAGGGTCGGCTCGTTGCCGAGGAAGGCGTACGGTTCGTGCG	78206	NZ_KV411303.1
	78206	+	2	2	33h	1	1	6.05	>100	>100	1	AWN90_RS00410	glycoside hydrolase family 92 protein	NA	2295	0	0	0	1	AGGGCGTCTCCAGGGTCGGCTCGTTGCCGAGGAAGGCGTACGGTTCGTGCG	78206	NZ_KV411303.1
	78522	-	2	2	48h	1	1	22.1	33	21.69	1	AWN90_RS00410	glycoside hydrolase family 92 protein	NA	2295	0	0	1	0	ATCTGATGCTGGGATACGTCCCCGACGCGGCGGCCGATACGCTCGAGTACA	78522	NZ_KV411303.1
	78522	-	2	2	33h	1	1	38.58	8.29	10.82	1	AWN90_RS00410	glycoside hydrolase family 92 protein	NA	2295	0	0	1	0	ATCTGATGCTGGGATACGTCCCCGACGCGGCGGCCGATACGCTCGAGTACA	78522	NZ_KV411303.1
	79321	+	2	2	48h	1	1	3.61	>100	>100	1	AWN90_RS00410	glycoside hydrolase family 92 protein	NA	2295	0	0	0	1	GTACCGGATTCGGCGAAGGGCTGATCGAATTCGGCGTGGTAGAAGAGGGTG	79321	NZ_KV411303.1
	79321	+	2	2	33h	1	1	10.59	>100	18.23	1	AWN90_RS00410	glycoside hydrolase family 92 protein	NA	2295	0	0	0	1	GTACCGGATTCGGCGAAGGGCTGATCGAATTCGGCGTGGTAGAAGAGGGTG	79321	NZ_KV411303.1
	79550	+	2	1	48h	0	0	NA	NA	NA	1	AWN90_RS00410	glycoside hydrolase family 92 protein	NA	2295	0	0	0	1	TCAGCTCGACCCGCACCCCGCTGTCCAGATCGACCTGATACCTTCCCGGGA	79550	NZ_KV411303.1
	79550	+	2	1	33h	1	1	9.84	>100	15.95	1	AWN90_RS00410	glycoside hydrolase family 92 protein	NA	2295	0	0	0	1	TCAGCTCGACCCGCACCCCGCTGTCCAGATCGACCTGATACCTTCCCGGGA	79550	NZ_KV411303.1
	79887	-	2	2	48h	1	1	92.56	>100	17.56	1	AWN90_RS00410	glycoside hydrolase family 92 protein	NA	2295	0	0	1	0	CGATATCGGGACATGCCCCGGTGGTGGCGATGGGGCCGGACAATAGAGGCA	79887	NZ_KV411303.1
	79887	-	2	2	33h	1	1	412.41	>100	10.47	1	AWN90_RS00410	glycoside hydrolase family 92 protein	NA	2295	0	0	1	0	CGATATCGGGACATGCCCCGGTGGTGGCGATGGGGCCGGACAATAGAGGCA	79887	NZ_KV411303.1
	80590	-	2	2	48h	1	1	11.05	5	6.99	2	AWN90_RS00415	hypothetical protein	0	582	1	0	0	0	GCCGTGTCGTCGCGGCCACCCCGGGTGCACCACCGCATACCATCTGCACCA	80590	NZ_KV411303.1
	80590	-	2	2	48h	1	1	11.05	5	6.99	2	AWN90_RS00420	methyltransferase	NA	1152	0	0	0	1	GCCGTGTCGTCGCGGCCACCCCGGGTGCACCACCGCATACCATCTGCACCA	80590	NZ_KV411303.1
	80590	-	2	2	33h	1	1	23.17	9.75	>100	2	AWN90_RS00415	hypothetical protein	0	582	1	0	0	0	GCCGTGTCGTCGCGGCCACCCCGGGTGCACCACCGCATACCATCTGCACCA	80590	NZ_KV411303.1
	80590	-	2	2	33h	1	1	23.17	9.75	>100	2	AWN90_RS00420	methyltransferase	NA	1152	0	0	0	1	GCCGTGTCGTCGCGGCCACCCCGGGTGCACCACCGCATACCATCTGCACCA	80590	NZ_KV411303.1
	80663	+	2	2	48h	1	1	91.71	34.5	20.45	2	AWN90_RS00420	methyltransferase	0	1152	1	0	0	0	GCACCCGGGGTGGCCGCGACGACACGGCAACGATCTAGCACACTGTAGATG	80663	NZ_KV411303.1
	80663	+	2	2	48h	1	1	91.71	34.5	20.45	2	AWN90_RS00415	hypothetical protein	NA	582	0	0	0	1	GCACCCGGGGTGGCCGCGACGACACGGCAACGATCTAGCACACTGTAGATG	80663	NZ_KV411303.1
	80663	+	2	2	33h	1	1	182.71	59.67	17.21	2	AWN90_RS00420	methyltransferase	0	1152	1	0	0	0	GCACCCGGGGTGGCCGCGACGACACGGCAACGATCTAGCACACTGTAGATG	80663	NZ_KV411303.1
	80663	+	2	2	33h	1	1	182.71	59.67	17.21	2	AWN90_RS00415	hypothetical protein	NA	582	0	0	0	1	GCACCCGGGGTGGCCGCGACGACACGGCAACGATCTAGCACACTGTAGATG	80663	NZ_KV411303.1
	81716	+	2	2	48h	1	1	482.4	>100	10.89	2	AWN90_RS00425	Bax inhibitor-1/YccA family protein	230	858	1	0	0	0	GCGGCGAGCTCTGGACGGTCTACAACACGCATCTGAACTACCGTGGAGTCA	81716	NZ_KV411303.1
	81716	+	2	2	48h	1	1	482.4	>100	10.89	2	AWN90_RS00420	methyltransferase	NA	1152	0	0	1	0	GCGGCGAGCTCTGGACGGTCTACAACACGCATCTGAACTACCGTGGAGTCA	81716	NZ_KV411303.1
	81716	+	2	2	33h	1	1	654.7	>100	6.54	2	AWN90_RS00425	Bax inhibitor-1/YccA family protein	230	858	1	0	0	0	GCGGCGAGCTCTGGACGGTCTACAACACGCATCTGAACTACCGTGGAGTCA	81716	NZ_KV411303.1
	81716	+	2	2	33h	1	1	654.7	>100	6.54	2	AWN90_RS00420	methyltransferase	NA	1152	0	0	1	0	GCGGCGAGCTCTGGACGGTCTACAACACGCATCTGAACTACCGTGGAGTCA	81716	NZ_KV411303.1
	81825	+	2	2	48h	1	1	65.72	24.33	9.56	1	AWN90_RS00425	Bax inhibitor-1/YccA family protein	121	858	0	1	0	0	GCGGTCGGTCCGTGGTCTGCGCGACGCCCGGCAGGAGTAGATTGCGAACGG	81825	NZ_KV411303.1
	81825	+	2	2	33h	1	1	78.68	27	7.84	1	AWN90_RS00425	Bax inhibitor-1/YccA family protein	121	858	0	1	0	0	GCGGTCGGTCCGTGGTCTGCGCGACGCCCGGCAGGAGTAGATTGCGAACGG	81825	NZ_KV411303.1
	81839	+	2	2	48h	1	1	148.04	3.24	19.35	1	AWN90_RS00425	Bax inhibitor-1/YccA family protein	107	858	0	1	0	0	GTCTGCGCGACGCCCGGCAGGAGTAGATTGCGAACGGTAGAGTCGGTTTTG	81839	NZ_KV411303.1
	81839	+	2	2	33h	1	1	179.3	3.23	13.18	1	AWN90_RS00425	Bax inhibitor-1/YccA family protein	107	858	0	1	0	0	GTCTGCGCGACGCCCGGCAGGAGTAGATTGCGAACGGTAGAGTCGGTTTTG	81839	NZ_KV411303.1
	82631	+	2	2	48h	1	1	67	9.82	4.72	2	AWN90_RS00430	alpha/beta fold hydrolase	251	777	1	0	0	0	CTTCGGCCTGCGCTCGGGCGGCGCGCTGTCGATCGTGTTCAGCCTCGTGGT	82631	NZ_KV411303.1
	82631	+	2	2	48h	1	1	67	9.82	4.72	2	AWN90_RS00425	Bax inhibitor-1/YccA family protein	NA	858	0	0	1	0	CTTCGGCCTGCGCTCGGGCGGCGCGCTGTCGATCGTGTTCAGCCTCGTGGT	82631	NZ_KV411303.1
	82631	+	2	2	33h	1	1	15.89	5	2.63	2	AWN90_RS00430	alpha/beta fold hydrolase	251	777	1	0	0	0	CTTCGGCCTGCGCTCGGGCGGCGCGCTGTCGATCGTGTTCAGCCTCGTGGT	82631	NZ_KV411303.1
	82631	+	2	2	33h	1	1	15.89	5	2.63	2	AWN90_RS00425	Bax inhibitor-1/YccA family protein	NA	858	0	0	1	0	CTTCGGCCTGCGCTCGGGCGGCGCGCTGTCGATCGTGTTCAGCCTCGTGGT	82631	NZ_KV411303.1
	84926	-	2	2	48h	1	1	18.78	4.25	7.37	1	AWN90_RS00435	acetyl-CoA C-acetyltransferase	51	1221	1	0	0	0	GTGTGCCACACCACATCGCGGCGACGTAGATTCGGGAGAGAATTCCCTTCG	84926	NZ_KV411303.1
	84926	-	2	2	33h	1	1	16.64	4.67	5.98	1	AWN90_RS00435	acetyl-CoA C-acetyltransferase	51	1221	1	0	0	0	GTGTGCCACACCACATCGCGGCGACGTAGATTCGGGAGAGAATTCCCTTCG	84926	NZ_KV411303.1
	85578	+	2	2	48h	1	1	6.5	>100	>100	1	AWN90_RS00440	SGNH/GDSL hydrolase family protein	NA	762	0	0	0	1	GCGGTCGCGCAGCCGACACCGGCGGCGGTGGAGTCACCGAAGATCATGAGG	85578	NZ_KV411303.1
	85578	+	2	2	33h	1	1	5.3	>100	>100	1	AWN90_RS00440	SGNH/GDSL hydrolase family protein	NA	762	0	0	0	1	GCGGTCGCGCAGCCGACACCGGCGGCGGTGGAGTCACCGAAGATCATGAGG	85578	NZ_KV411303.1
	85857	-	2	2	48h	1	1	225.19	2.98	10.09	1	AWN90_RS00440	SGNH/GDSL hydrolase family protein	148	762	1	0	0	0	TCCCGATTCAGGGGCGGTGACGACACGCCCGCTCGGGCATAATTTCTACAG	85857	NZ_KV411303.1
	85857	-	2	2	33h	1	1	225.07	3.13	9.34	1	AWN90_RS00440	SGNH/GDSL hydrolase family protein	148	762	1	0	0	0	TCCCGATTCAGGGGCGGTGACGACACGCCCGCTCGGGCATAATTTCTACAG	85857	NZ_KV411303.1
	85874	+	2	2	48h	1	1	6.5	4.5	9.43	1	AWN90_RS00445	hypothetical protein	NA	498	0	0	0	1	CAAGTCAGGGCCTCTCGGCTTGGTCGGCTCGTGCTGTAGAAATTATGCCCG	85874	NZ_KV411303.1
	85874	+	2	2	33h	1	1	9.08	13	>100	1	AWN90_RS00445	hypothetical protein	NA	498	0	0	0	1	CAAGTCAGGGCCTCTCGGCTTGGTCGGCTCGTGCTGTAGAAATTATGCCCG	85874	NZ_KV411303.1
	85885	-	2	2	48h	1	1	45.59	7.6	15.45	1	AWN90_RS00440	SGNH/GDSL hydrolase family protein	176	762	0	1	0	0	GAGGTGCCCGGTCCCCCGCCGGGGCCGATCCCGATTCAGGGGCGGTGACGA	85885	NZ_KV411303.1
	85885	-	2	2	33h	1	1	11.92	7	12.41	1	AWN90_RS00440	SGNH/GDSL hydrolase family protein	176	762	0	1	0	0	GAGGTGCCCGGTCCCCCGCCGGGGCCGATCCCGATTCAGGGGCGGTGACGA	85885	NZ_KV411303.1
	85912	+	2	2	48h	1	1	8.98	2.08	13.1	1	AWN90_RS00445	hypothetical protein	NA	498	0	0	0	1	GAAATTATGCCCGAGCGGGCGTGTCGTCACCGCCCCTGAATCGGGATCGGC	85912	NZ_KV411303.1
	85912	+	2	2	33h	1	1	6.81	1.6	>100	1	AWN90_RS00445	hypothetical protein	NA	498	0	0	0	1	GAAATTATGCCCGAGCGGGCGTGTCGTCACCGCCCCTGAATCGGGATCGGC	85912	NZ_KV411303.1
	86199	-	2	2	48h	1	1	6.22	2.13	3.56	1	AWN90_RS00445	hypothetical protein	NA	498	0	0	1	0	GCCTGTGCTGGGGCAACATCCGGACCTGGGCCGACACCAGTCCCGACTATC	86199	NZ_KV411303.1
	86199	-	2	2	33h	1	0	5.3	2.6	1.85	1	AWN90_RS00445	hypothetical protein	NA	498	0	0	1	0	GCCTGTGCTGGGGCAACATCCGGACCTGGGCCGACACCAGTCCCGACTATC	86199	NZ_KV411303.1
	86385	-	2	2	48h	1	1	369.02	>100	26.37	1	AWN90_RS00445	hypothetical protein	0	498	1	0	0	0	CTGTGAAAGATACCGAGACGAGGACTCGTTTCGGCAATATCATCGCGGGCG	86385	NZ_KV411303.1
	86385	-	2	2	33h	1	1	614.32	82.44	25.01	1	AWN90_RS00445	hypothetical protein	0	498	1	0	0	0	CTGTGAAAGATACCGAGACGAGGACTCGTTTCGGCAATATCATCGCGGGCG	86385	NZ_KV411303.1
	86416	-	2	1	48h	0	0	NA	NA	NA	1	AWN90_RS00445	hypothetical protein	31	498	0	1	0	0	TGCCCGACACGCCGCGACACCCCTGATCTCGCTGTGAAAGATACCGAGACG	86416	NZ_KV411303.1
	86416	-	2	1	33h	1	1	5.96	>100	>100	1	AWN90_RS00445	hypothetical protein	31	498	0	1	0	0	TGCCCGACACGCCGCGACACCCCTGATCTCGCTGTGAAAGATACCGAGACG	86416	NZ_KV411303.1
	86437	+	2	2	48h	1	1	11.05	>100	>100	2	AWN90_RS00450	cystathionine beta-synthase	85	1398	0	1	0	0	CCCGCGATGATATTGCCGAAACGAGTCCTCGTCTCGGTATCTTTCACAGCG	86437	NZ_KV411303.1
	86437	+	2	2	48h	1	1	11.05	>100	>100	2	AWN90_RS00445	hypothetical protein	NA	498	0	0	0	1	CCCGCGATGATATTGCCGAAACGAGTCCTCGTCTCGGTATCTTTCACAGCG	86437	NZ_KV411303.1
	86437	+	2	2	33h	1	1	13.9	9	16.52	2	AWN90_RS00450	cystathionine beta-synthase	85	1398	0	1	0	0	CCCGCGATGATATTGCCGAAACGAGTCCTCGTCTCGGTATCTTTCACAGCG	86437	NZ_KV411303.1
	86437	+	2	2	33h	1	1	13.9	9	16.52	2	AWN90_RS00445	hypothetical protein	NA	498	0	0	0	1	CCCGCGATGATATTGCCGAAACGAGTCCTCGTCTCGGTATCTTTCACAGCG	86437	NZ_KV411303.1
	86522	+	2	2	48h	1	1	779.93	>100	17.24	1	AWN90_RS00450	cystathionine beta-synthase	0	1398	1	0	0	0	ACGGGCTGCCAGTGCCCAGGCGGGAGCGCGGTTCTGCAACGATGGGGGGTA	86522	NZ_KV411303.1
	86522	+	2	2	33h	1	1	1024.75	>100	9.91	1	AWN90_RS00450	cystathionine beta-synthase	0	1398	1	0	0	0	ACGGGCTGCCAGTGCCCAGGCGGGAGCGCGGTTCTGCAACGATGGGGGGTA	86522	NZ_KV411303.1
	87209	+	2	1	48h	1	1	6.22	3.5	2.7	1	AWN90_RS00450	cystathionine beta-synthase	NA	1398	0	0	1	0	ACTCCGGCGGCACCGGCCGCCCGTACCTGGTCGAGGGTGTCGGCGAGGACT	87209	NZ_KV411303.1
	87209	+	2	1	33h	0	0	NA	NA	NA	1	AWN90_RS00450	cystathionine beta-synthase	NA	1398	0	0	1	0	ACTCCGGCGGCACCGGCCGCCCGTACCTGGTCGAGGGTGTCGGCGAGGACT	87209	NZ_KV411303.1
	87944	-	2	2	48h	1	1	6.91	>100	10.48	1	AWN90_RS00450	cystathionine beta-synthase	NA	1398	0	0	0	1	CAACAACCGTCGGTGGATCCCGGCCAAAAGCACGCCGGGATCATGGGGGTG	87944	NZ_KV411303.1
	87944	-	2	2	33h	1	1	10.59	>100	18.23	1	AWN90_RS00450	cystathionine beta-synthase	NA	1398	0	0	0	1	CAACAACCGTCGGTGGATCCCGGCCAAAAGCACGCCGGGATCATGGGGGTG	87944	NZ_KV411303.1
	88156	+	2	1	48h	0	0	NA	NA	NA	1	AWN90_RS00455	AbrB family transcriptional regulator	2	1215	1	0	0	0	GATAACTGCGTCGTTACCGGATGTTCACAGTCGATGACAATGATCGATTGA	88156	NZ_KV411303.1
	88156	+	2	1	33h	1	1	22.51	3.43	4.65	1	AWN90_RS00455	AbrB family transcriptional regulator	2	1215	1	0	0	0	GATAACTGCGTCGTTACCGGATGTTCACAGTCGATGACAATGATCGATTGA	88156	NZ_KV411303.1
	90267	-	2	2	48h	1	1	11.55	>100	>100	1	AWN90_RS00460	transglycosylase SLT domain-containing protein	NA	603	0	0	0	1	GGATTACCCGACGACTCCCGCATGACATTGCGATAGATACCGTCGTAGCTG	90267	NZ_KV411303.1
	90267	-	2	2	33h	1	1	9.27	>100	>100	1	AWN90_RS00460	transglycosylase SLT domain-containing protein	NA	603	0	0	0	1	GGATTACCCGACGACTCCCGCATGACATTGCGATAGATACCGTCGTAGCTG	90267	NZ_KV411303.1
	90611	+	2	2	48h	1	1	5.53	5	>100	1	AWN90_RS00465	hypothetical protein	52	894	1	0	0	0	TTCACGCAAATGCCTGAATACGAGCAACTTCGAGGGGTATAACCGCCGGTG	90611	NZ_KV411303.1
	90611	+	2	2	33h	1	1	16.55	>100	14.81	1	AWN90_RS00465	hypothetical protein	52	894	1	0	0	0	TTCACGCAAATGCCTGAATACGAGCAACTTCGAGGGGTATAACCGCCGGTG	90611	NZ_KV411303.1
	90914	+	2	2	48h	1	1	8.67	13	>100	1	AWN90_RS00465	hypothetical protein	NA	894	0	0	1	0	TCGAACATGTTGGCCAACAGCCGATACGACGCCACCGGCATTCTGGTGAAG	90914	NZ_KV411303.1
	90914	+	2	2	33h	1	1	7.28	>100	>100	1	AWN90_RS00465	hypothetical protein	NA	894	0	0	1	0	TCGAACATGTTGGCCAACAGCCGATACGACGCCACCGGCATTCTGGTGAAG	90914	NZ_KV411303.1
	91943	-	2	2	48h	1	1	200.04	17.29	31.88	1	AWN90_RS00470	hypothetical protein	0	348	1	0	0	0	TGACCGACGTCACAGTGTGTCGAATGCTGTCCGATTGCTAGGATGCCCTGG	91943	NZ_KV411303.1
	91943	-	2	2	33h	1	1	172.11	29.89	76.62	1	AWN90_RS00470	hypothetical protein	0	348	1	0	0	0	TGACCGACGTCACAGTGTGTCGAATGCTGTCCGATTGCTAGGATGCCCTGG	91943	NZ_KV411303.1
	93154	-	2	2	48h	1	1	88.1	8.63	19.17	1	AWN90_RS00475	acyl-CoA dehydrogenase	0	1164	1	0	0	0	GCGCGGTGAACACCCGCCGCGCGCCACGCCCGGCCGATAATGTGATCGGCA	93154	NZ_KV411303.1
	93154	-	2	2	33h	1	1	144.5	6.31	14	1	AWN90_RS00475	acyl-CoA dehydrogenase	0	1164	1	0	0	0	GCGCGGTGAACACCCGCCGCGCGCCACGCCCGGCCGATAATGTGATCGGCA	93154	NZ_KV411303.1
	93259	+	2	2	48h	1	1	227.48	4.06	29.96	1	AWN90_RS00480	cystathionine gamma-synthase	0	1149	1	0	0	0	TGCCAGGGCCGCGCGCGGGCGCTCGAGCGGGTTCCATACACTCAGCACGCA	93259	NZ_KV411303.1
	93259	+	2	2	33h	1	1	136.37	2.46	15.81	1	AWN90_RS00480	cystathionine gamma-synthase	0	1149	1	0	0	0	TGCCAGGGCCGCGCGCGGGCGCTCGAGCGGGTTCCATACACTCAGCACGCA	93259	NZ_KV411303.1
	93609	+	2	2	48h	1	1	4.33	2.2	5.96	1	AWN90_RS00480	cystathionine gamma-synthase	NA	1149	0	0	1	0	CCCGACGACGCCTACGGCGGCACCTTCCGGCTGATCGATAAGGTGTTCCGG	93609	NZ_KV411303.1
	93609	+	2	2	33h	1	1	15.23	6.75	16.55	1	AWN90_RS00480	cystathionine gamma-synthase	NA	1149	0	0	1	0	CCCGACGACGCCTACGGCGGCACCTTCCGGCTGATCGATAAGGTGTTCCGG	93609	NZ_KV411303.1
	93786	+	2	2	48h	1	1	2.07	4	4.19	1	AWN90_RS00480	cystathionine gamma-synthase	NA	1149	0	0	1	0	ATCGCCGCCCTGGCCGATATCGCGCACACCGGCGGCGCGAAGCTGGTGGTG	93786	NZ_KV411303.1
	93786	+	2	2	33h	1	1	5.96	5.5	3.13	1	AWN90_RS00480	cystathionine gamma-synthase	NA	1149	0	0	1	0	ATCGCCGCCCTGGCCGATATCGCGCACACCGGCGGCGCGAAGCTGGTGGTG	93786	NZ_KV411303.1
	94523	+	2	1	48h	1	1	4.84	8	3.8	1	AWN90_RS00485	transcription elongation factor GreA	NA	495	0	0	0	1	GGCGGTCAGCTGTGGTACGGCTCCGCGCTGACCAGCGTGACCTTCATGGTC	94523	NZ_KV411303.1
	94523	+	2	1	33h	0	0	NA	NA	NA	1	AWN90_RS00485	transcription elongation factor GreA	NA	495	0	0	0	1	GGCGGTCAGCTGTGGTACGGCTCCGCGCTGACCAGCGTGACCTTCATGGTC	94523	NZ_KV411303.1
	95220	-	2	2	48h	1	1	92.44	3.78	5.04	1	AWN90_RS00485	transcription elongation factor GreA	248	495	1	0	0	0	GCAAACATCGCTCCGACCTGCGAGTTTGTAAATCGTGCTAAAATAGCGCGA	95220	NZ_KV411303.1
	95220	-	2	2	33h	1	1	177.08	3.55	5.81	1	AWN90_RS00485	transcription elongation factor GreA	248	495	1	0	0	0	GCAAACATCGCTCCGACCTGCGAGTTTGTAAATCGTGCTAAAATAGCGCGA	95220	NZ_KV411303.1
	95236	-	2	2	48h	1	1	32.5	23.5	50.96	1	AWN90_RS00485	transcription elongation factor GreA	264	495	0	1	0	0	ACCTGCGAAATTGGTTGCAAACATCGCTCCGACCTGCGAGTTTGTAAATCG	95236	NZ_KV411303.1
	95236	-	2	2	33h	1	1	43.03	10.29	70.34	1	AWN90_RS00485	transcription elongation factor GreA	264	495	0	1	0	0	ACCTGCGAAATTGGTTGCAAACATCGCTCCGACCTGCGAGTTTGTAAATCG	95236	NZ_KV411303.1
	95577	-	2	2	48h	1	1	5.06	4	4.19	1	AWN90_RS00490	DUF4307 domain-containing protein	NA	447	0	0	1	0	CCCCACGGTCCGCAGCACGGCCCGCCCCGCCAACGGCAACATCTACGGCTG	95577	NZ_KV411303.1
	95577	-	2	2	33h	1	1	4.63	8	3.04	1	AWN90_RS00490	DUF4307 domain-containing protein	NA	447	0	0	1	0	CCCCACGGTCCGCAGCACGGCCCGCCCCGCCAACGGCAACATCTACGGCTG	95577	NZ_KV411303.1
	96001	+	2	2	48h	1	1	2.89	2	>100	2	AWN90_RS00495	mycothiol conjugate amidase Mca	130	882	0	1	0	0	CGCGGACGGGTCGGTGTCCGGCGGGGCTTCACTCATGATCTGATCGCTCCC	96001	NZ_KV411303.1
	96001	+	2	2	48h	1	1	2.89	2	>100	2	AWN90_RS00490	DUF4307 domain-containing protein	NA	447	0	0	0	1	CGCGGACGGGTCGGTGTCCGGCGGGGCTTCACTCATGATCTGATCGCTCCC	96001	NZ_KV411303.1
	96001	+	2	2	33h	1	1	5.3	5	>100	2	AWN90_RS00495	mycothiol conjugate amidase Mca	130	882	0	1	0	0	CGCGGACGGGTCGGTGTCCGGCGGGGCTTCACTCATGATCTGATCGCTCCC	96001	NZ_KV411303.1
	96001	+	2	2	33h	1	1	5.3	5	>100	2	AWN90_RS00490	DUF4307 domain-containing protein	NA	447	0	0	0	1	CGCGGACGGGTCGGTGTCCGGCGGGGCTTCACTCATGATCTGATCGCTCCC	96001	NZ_KV411303.1
	96028	-	2	2	48h	1	1	16.61	>100	>100	1	AWN90_RS00490	DUF4307 domain-containing protein	42	447	1	0	0	0	CATCGCTCTCCGCCGCGGGTGTCAGATATCCATTCCCTATAGTTCCATTCG	96028	NZ_KV411303.1
	96028	-	2	2	33h	1	1	17.87	>100	35.32	1	AWN90_RS00490	DUF4307 domain-containing protein	42	447	1	0	0	0	CATCGCTCTCCGCCGCGGGTGTCAGATATCCATTCCCTATAGTTCCATTCG	96028	NZ_KV411303.1
	96046	+	2	1	48h	1	1	296.09	28.33	25.6	2	AWN90_RS00495	mycothiol conjugate amidase Mca	85	882	1	0	0	0	GCTCCCGGGGGTGGGTCGGAACAAACGAGGGTCGAATGGAACTATAGGGAA	96046	NZ_KV411303.1
	96046	+	2	1	48h	1	1	296.09	28.33	25.6	2	AWN90_RS00490	DUF4307 domain-containing protein	NA	447	0	0	0	1	GCTCCCGGGGGTGGGTCGGAACAAACGAGGGTCGAATGGAACTATAGGGAA	96046	NZ_KV411303.1
	96046	+	2	1	33h	0	0	NA	NA	NA	2	AWN90_RS00495	mycothiol conjugate amidase Mca	85	882	1	0	0	0	GCTCCCGGGGGTGGGTCGGAACAAACGAGGGTCGAATGGAACTATAGGGAA	96046	NZ_KV411303.1
	96046	+	2	1	33h	0	0	NA	NA	NA	2	AWN90_RS00490	DUF4307 domain-containing protein	NA	447	0	0	0	1	GCTCCCGGGGGTGGGTCGGAACAAACGAGGGTCGAATGGAACTATAGGGAA	96046	NZ_KV411303.1
	96048	+	2	1	48h	0	0	NA	NA	NA	2	AWN90_RS00495	mycothiol conjugate amidase Mca	83	882	0	1	0	0	TCCCGGGGGTGGGTCGGAACAAACGAGGGTCGAATGGAACTATAGGGAATG	96048	NZ_KV411303.1
	96048	+	2	1	48h	0	0	NA	NA	NA	2	AWN90_RS00490	DUF4307 domain-containing protein	NA	447	0	0	0	1	TCCCGGGGGTGGGTCGGAACAAACGAGGGTCGAATGGAACTATAGGGAATG	96048	NZ_KV411303.1
	96048	+	2	1	33h	1	1	287.96	2.34	7.11	2	AWN90_RS00495	mycothiol conjugate amidase Mca	83	882	0	1	0	0	TCCCGGGGGTGGGTCGGAACAAACGAGGGTCGAATGGAACTATAGGGAATG	96048	NZ_KV411303.1
	96048	+	2	1	33h	1	1	287.96	2.34	7.11	2	AWN90_RS00490	DUF4307 domain-containing protein	NA	447	0	0	0	1	TCCCGGGGGTGGGTCGGAACAAACGAGGGTCGAATGGAACTATAGGGAATG	96048	NZ_KV411303.1
	97375	+	2	2	48h	1	1	37.55	53	3.02	1	AWN90_RS00505	AfsR/SARP family transcriptional regulator	156	2964	0	1	0	0	CCTTCCGCCGCACCGGGAGGGGTGCTTTCGTTTGGAAGTAAAGTGGCGGTG	97375	NZ_KV411303.1
	97375	+	2	2	33h	1	1	77.92	46.5	2.41	1	AWN90_RS00505	AfsR/SARP family transcriptional regulator	156	2964	0	1	0	0	CCTTCCGCCGCACCGGGAGGGGTGCTTTCGTTTGGAAGTAAAGTGGCGGTG	97375	NZ_KV411303.1
	97435	+	2	2	48h	1	1	44.05	2.13	4.99	1	AWN90_RS00505	AfsR/SARP family transcriptional regulator	96	2964	1	0	0	0	ATCGAATCATTCGCCGCGCGGTCATCGCGTCGGCGCGCGACGATGGAAGCA	97435	NZ_KV411303.1
	97435	+	2	2	33h	1	1	90.03	2.45	4.03	1	AWN90_RS00505	AfsR/SARP family transcriptional regulator	96	2964	1	0	0	0	ATCGAATCATTCGCCGCGCGGTCATCGCGTCGGCGCGCGACGATGGAAGCA	97435	NZ_KV411303.1
	99395	-	2	2	48h	1	1	4.84	8	4.19	1	AWN90_RS00505	AfsR/SARP family transcriptional regulator	NA	2964	0	0	0	1	TGAAGTGCTGCCTGCCCACCCCCGAATCACGAAGGTCCACAATGTTTTTCA	99395	NZ_KV411303.1
	99395	-	2	2	33h	1	1	12.58	>100	>100	1	AWN90_RS00505	AfsR/SARP family transcriptional regulator	NA	2964	0	0	0	1	TGAAGTGCTGCCTGCCCACCCCCGAATCACGAAGGTCCACAATGTTTTTCA	99395	NZ_KV411303.1
	100692	-	2	2	48h	1	1	10.11	>100	15.18	1	orphan	orphan	NA	NA	0	0	0	0	GCGCCGAAACCGTGACCACCCGGTGCATATGGAGGGGGTATCTCTTGTGCA	100692	NZ_KV411303.1
	100692	-	2	2	33h	1	1	8.61	>100	7.41	1	orphan	orphan	NA	NA	0	0	0	0	GCGCCGAAACCGTGACCACCCGGTGCATATGGAGGGGGTATCTCTTGTGCA	100692	NZ_KV411303.1
	101085	+	2	2	48h	1	1	53.88	>100	7.43	1	orphan	orphan	NA	NA	0	0	0	0	CATATCGGATTTGCTTGCGCAGCGCAATGACCTTCGGGATGATGACCGGCA	101085	NZ_KV411303.1
	101085	+	2	2	33h	1	1	55.98	>100	13.02	1	orphan	orphan	NA	NA	0	0	0	0	CATATCGGATTTGCTTGCGCAGCGCAATGACCTTCGGGATGATGACCGGCA	101085	NZ_KV411303.1
	101231	+	2	2	48h	1	1	22.39	16.5	7.16	1	AWN90_RS00510	hypothetical protein	NA	306	0	0	0	1	TCGCACAGGACCGGTGTCGTTGGTTGACGTGATGTGTGTGCGGCTTCAGAC	101231	NZ_KV411303.1
	101231	+	2	2	33h	1	1	17.21	7.5	8.54	1	AWN90_RS00510	hypothetical protein	NA	306	0	0	0	1	TCGCACAGGACCGGTGTCGTTGGTTGACGTGATGTGTGTGCGGCTTCAGAC	101231	NZ_KV411303.1
	101657	-	2	2	48h	1	1	109.77	26.33	>100	1	AWN90_RS00510	hypothetical protein	28	306	1	0	0	0	GTAATCCGTTGCTGCACATGATCTTTCACCCCTGCGATACCCTGTTGATCG	101657	NZ_KV411303.1
	101657	-	2	2	33h	1	1	143.74	32.67	27.03	1	AWN90_RS00510	hypothetical protein	28	306	1	0	0	0	GTAATCCGTTGCTGCACATGATCTTTCACCCCTGCGATACCCTGTTGATCG	101657	NZ_KV411303.1
	101841	+	2	1	48h	0	0	NA	NA	NA	1	orphan	orphan	NA	NA	0	0	0	0	TGCCTTCGGTGGCATCTCCGGGACCGCCCGAGCCGATCGGAGCAGCATTAC	101841	NZ_KV411303.1
	101841	+	2	1	33h	1	1	5.3	4.5	3.1	1	orphan	orphan	NA	NA	0	0	0	0	TGCCTTCGGTGGCATCTCCGGGACCGCCCGAGCCGATCGGAGCAGCATTAC	101841	NZ_KV411303.1
	101888	+	2	2	48h	1	1	523.57	>100	7.33	1	orphan	orphan	NA	NA	0	0	0	0	TTACGACACAGTTGCCCGGATCTTGGACGGGCGGACCGTAAGGTGAAGGTA	101888	NZ_KV411303.1
	101888	+	2	2	33h	1	1	1144.56	>100	3.74	1	orphan	orphan	NA	NA	0	0	0	0	TTACGACACAGTTGCCCGGATCTTGGACGGGCGGACCGTAAGGTGAAGGTA	101888	NZ_KV411303.1
	102154	+	2	2	48h	1	1	17.27	3.38	4.54	1	orphan	orphan	NA	NA	0	0	0	0	GGCCACCGCGGCGTTGATGAATGCCAACTTCGTGTGTGTCAAGGTGGATCG	102154	NZ_KV411303.1
	102154	+	2	2	33h	1	1	13.24	2.67	2.88	1	orphan	orphan	NA	NA	0	0	0	0	GGCCACCGCGGCGTTGATGAATGCCAACTTCGTGTGTGTCAAGGTGGATCG	102154	NZ_KV411303.1
	103632	+	2	2	48h	1	1	6.22	10	>100	1	orphan	orphan	NA	NA	0	0	0	0	CGGCCGCGGTACTCGCCGACGCCGACCACGCCCCGCGCTACCGTGAACTGG	103632	NZ_KV411303.1
	103632	+	2	2	33h	1	1	7.28	4.67	15.95	1	orphan	orphan	NA	NA	0	0	0	0	CGGCCGCGGTACTCGCCGACGCCGACCACGCCCCGCGCTACCGTGAACTGG	103632	NZ_KV411303.1
	104058	+	2	1	48h	1	1	10.11	3.33	10.84	1	AWN90_RS00520	hypothetical protein	45	690	0	1	0	0	AGGTCACGTGGGCTGGCGGTGGATGTGGGCGCTGTGCAGGATTATTCGACG	104058	NZ_KV411303.1
	104058	+	2	1	33h	0	0	NA	NA	NA	1	AWN90_RS00520	hypothetical protein	45	690	0	1	0	0	AGGTCACGTGGGCTGGCGGTGGATGTGGGCGCTGTGCAGGATTATTCGACG	104058	NZ_KV411303.1
	104077	+	2	2	48h	1	1	80.16	6.84	12.81	1	AWN90_RS00520	hypothetical protein	26	690	1	0	0	0	TGGATGTGGGCGCTGTGCAGGATTATTCGACGGTCGGTTACCTTTTGGCTA	104077	NZ_KV411303.1
	104077	+	2	2	33h	1	1	41.7	16.75	10.9	1	AWN90_RS00520	hypothetical protein	26	690	1	0	0	0	TGGATGTGGGCGCTGTGCAGGATTATTCGACGGTCGGTTACCTTTTGGCTA	104077	NZ_KV411303.1
	104144	+	2	2	48h	1	1	35.23	1.61	10.8	1	AWN90_RS00520	hypothetical protein	NA	690	0	0	1	0	GAGCGACGAATGTCGCGAAACGATCGGCGTCGAAAACCGATAGGTACCGCG	104144	NZ_KV411303.1
	104144	+	2	2	33h	1	1	40.85	2.08	9.56	1	AWN90_RS00520	hypothetical protein	NA	690	0	0	1	0	GAGCGACGAATGTCGCGAAACGATCGGCGTCGAAAACCGATAGGTACCGCG	104144	NZ_KV411303.1
	106008	+	2	2	48h	1	1	21.66	>100	>100	1	AWN90_RS00525	alpha/beta fold hydrolase	NA	1236	0	0	0	1	AGCAGCACCGCGCTCAGCGCGAGTACTCGCGACAGGGTAACCATTGGCTTG	106008	NZ_KV411303.1
	106008	+	2	2	33h	1	1	31.11	>100	53.55	1	AWN90_RS00525	alpha/beta fold hydrolase	NA	1236	0	0	0	1	AGCAGCACCGCGCTCAGCGCGAGTACTCGCGACAGGGTAACCATTGGCTTG	106008	NZ_KV411303.1
	106087	-	2	2	48h	1	1	13.12	20	21.69	1	AWN90_RS00525	alpha/beta fold hydrolase	50	1236	1	0	0	0	TGAGGCACCGCACATCGTTTCCCCCGGTCCGACGCTGTTACTGTGAGCGTT	106087	NZ_KV411303.1
	106087	-	2	2	33h	1	1	12.58	10.5	11.96	1	AWN90_RS00525	alpha/beta fold hydrolase	50	1236	1	0	0	0	TGAGGCACCGCACATCGTTTCCCCCGGTCCGACGCTGTTACTGTGAGCGTT	106087	NZ_KV411303.1
	107173	-	2	2	48h	1	1	5.78	>100	>100	1	AWN90_RS00530	adenylate/guanylate cyclase domain-containing protein	NA	1554	0	0	1	0	CGGCCGACGATTCCGACGATCGCGACGGTCCTGGGCGGCACCATGCACTGG	107173	NZ_KV411303.1
	107173	-	2	2	33h	1	1	11.25	>100	>100	1	AWN90_RS00530	adenylate/guanylate cyclase domain-containing protein	NA	1554	0	0	1	0	CGGCCGACGATTCCGACGATCGCGACGGTCCTGGGCGGCACCATGCACTGG	107173	NZ_KV411303.1
	107732	-	2	2	48h	1	1	20.72	5.5	38.78	1	AWN90_RS00530	adenylate/guanylate cyclase domain-containing protein	44	1554	1	0	0	0	TCATCGTTAGGTGTCGTCCGGTCCCGGATGGCGTTCTATGCTGCTCGTTCG	107732	NZ_KV411303.1
	107732	-	2	2	33h	1	1	23.45	3.42	23.36	1	AWN90_RS00530	adenylate/guanylate cyclase domain-containing protein	44	1554	1	0	0	0	TCATCGTTAGGTGTCGTCCGGTCCCGGATGGCGTTCTATGCTGCTCGTTCG	107732	NZ_KV411303.1
	108105	-	2	2	48h	1	1	32.47	10.4	27.25	1	orphan	orphan	NA	NA	0	0	0	0	GCGTGCTTTTGGCCGGGACCAAGTGAGCCGTGGCAGGTACAGTGGCGGGGG	108105	NZ_KV411303.1
	108105	-	2	2	33h	1	1	37.07	12.33	17.94	1	orphan	orphan	NA	NA	0	0	0	0	GCGTGCTTTTGGCCGGGACCAAGTGAGCCGTGGCAGGTACAGTGGCGGGGG	108105	NZ_KV411303.1
	108361	+	2	2	48h	1	1	15.89	>100	>100	1	AWN90_RS00540	isoprenyl transferase	34	780	0	1	0	0	CGCAGGACCTGTGACCAACCCCTGTGGCACCCAACTGGTATGCAAAAATCG	108361	NZ_KV411303.1
	108361	+	2	2	33h	1	1	24.49	38	20.69	1	AWN90_RS00540	isoprenyl transferase	34	780	0	1	0	0	CGCAGGACCTGTGACCAACCCCTGTGGCACCCAACTGGTATGCAAAAATCG	108361	NZ_KV411303.1
	108366	+	2	2	48h	1	1	41.45	3.28	44.46	1	AWN90_RS00540	isoprenyl transferase	29	780	0	1	0	0	GACCTGTGACCAACCCCTGTGGCACCCAACTGGTATGCAAAAATCGCGGAG	108366	NZ_KV411303.1
	108366	+	2	2	33h	1	1	57.59	3.81	34.13	1	AWN90_RS00540	isoprenyl transferase	29	780	0	1	0	0	GACCTGTGACCAACCCCTGTGGCACCCAACTGGTATGCAAAAATCGCGGAG	108366	NZ_KV411303.1
	108395	+	2	2	48h	1	1	217.37	3.49	24.08	1	AWN90_RS00540	isoprenyl transferase	0	780	1	0	0	0	CTGGTATGCAAAAATCGCGGAGAGGCGGACCGAGCGTAGGGTGGGCTGCCG	108395	NZ_KV411303.1
	108395	+	2	2	33h	1	1	211.83	2.97	15.58	1	AWN90_RS00540	isoprenyl transferase	0	780	1	0	0	0	CTGGTATGCAAAAATCGCGGAGAGGCGGACCGAGCGTAGGGTGGGCTGCCG	108395	NZ_KV411303.1
	109157	-	2	2	48h	1	1	12.43	>100	>100	1	AWN90_RS00540	isoprenyl transferase	NA	780	0	0	0	1	AAGCGGAGCGGAGGCAATCAAATACCGAGGCAATCAAATACCGTAGCGGCG	109157	NZ_KV411303.1
	109157	-	2	2	33h	1	1	4.63	>100	7.98	1	AWN90_RS00540	isoprenyl transferase	NA	780	0	0	0	1	AAGCGGAGCGGAGGCAATCAAATACCGAGGCAATCAAATACCGTAGCGGCG	109157	NZ_KV411303.1
	109177	+	2	2	48h	1	1	4.84	2.5	5.42	1	orphan	orphan	NA	NA	0	0	0	0	CGCGCCCTGCGCGACTACGCCGCCCGCCACCGCCGCTACGGTATTTGATTG	109177	NZ_KV411303.1
	109177	+	2	2	33h	1	1	5.3	8	10.25	1	orphan	orphan	NA	NA	0	0	0	0	CGCGCCCTGCGCGACTACGCCGCCCGCCACCGCCGCTACGGTATTTGATTG	109177	NZ_KV411303.1
	109614	+	2	2	48h	1	1	4.33	2.5	5.42	1	AWN90_RS00545	hypothetical protein	115	600	0	1	0	0	GCAAACCCTGCAGGTTAGCGGGGCGGGCGTCAACCATGTAGGTCGGTGGGG	109614	NZ_KV411303.1
	109614	+	2	2	33h	1	1	7.28	2.83	9.68	1	AWN90_RS00545	hypothetical protein	115	600	0	1	0	0	GCAAACCCTGCAGGTTAGCGGGGCGGGCGTCAACCATGTAGGTCGGTGGGG	109614	NZ_KV411303.1
	109729	+	2	2	48h	1	1	72.22	51	18.43	1	AWN90_RS00545	hypothetical protein	0	600	1	0	0	0	CTGAGCCGATCTTGGGTCTGCGTGTTGTGTGATTCGCGTACCGTCCAGTTA	109729	NZ_KV411303.1
	109729	+	2	2	33h	1	1	126.44	>100	12.87	1	AWN90_RS00545	hypothetical protein	0	600	1	0	0	0	CTGAGCCGATCTTGGGTCTGCGTGTTGTGTGATTCGCGTACCGTCCAGTTA	109729	NZ_KV411303.1
	110516	+	2	2	48h	1	1	8.67	>100	14.1	1	AWN90_RS00550	type I pantothenate kinase	NA	933	0	0	0	1	GGCGGCGACGGTGGCCTCGCGGTCGGTGAACTTCGCGTAGTGGTGGAAGTG	110516	NZ_KV411303.1
	110516	+	2	2	33h	1	1	7.57	11	7.59	1	AWN90_RS00550	type I pantothenate kinase	NA	933	0	0	0	1	GGCGGCGACGGTGGCCTCGCGGTCGGTGAACTTCGCGTAGTGGTGGAAGTG	110516	NZ_KV411303.1
	111349	-	2	2	48h	1	1	3077.12	>100	44.07	1	AWN90_RS00550	type I pantothenate kinase	83	933	1	0	0	0	TAGTAACACCCCGCGTGCCGCACGGCGTTGACCCAGAGGACAATTCGCCTA	111349	NZ_KV411303.1
	111349	-	2	2	33h	1	1	2340.76	>100	24.24	1	AWN90_RS00550	type I pantothenate kinase	83	933	1	0	0	0	TAGTAACACCCCGCGTGCCGCACGGCGTTGACCCAGAGGACAATTCGCCTA	111349	NZ_KV411303.1
	111471	+	2	2	48h	1	1	7.6	>100	4.54	1	AWN90_RS00555	DUF885 domain-containing protein	0	1200	1	0	0	0	ATATTCCTCTCCCCACCTCCGCGTCCTACCCCACCCGATAAGGTCGCACCA	111471	NZ_KV411303.1
	111471	+	2	2	33h	1	1	5.3	>100	>100	1	AWN90_RS00555	DUF885 domain-containing protein	0	1200	1	0	0	0	ATATTCCTCTCCCCACCTCCGCGTCCTACCCCACCCGATAAGGTCGCACCA	111471	NZ_KV411303.1
	112959	-	2	2	48h	1	1	820.37	64.11	34.76	1	orphan	orphan	NA	NA	0	0	0	0	CTGGAAAACCGGGGCTGACTATCGGCGGCAAATGCCGTAACGTACGCCCAG	112959	NZ_KV411303.1
	112959	-	2	2	33h	1	1	453.17	28.23	20.89	1	orphan	orphan	NA	NA	0	0	0	0	CTGGAAAACCGGGGCTGACTATCGGCGGCAAATGCCGTAACGTACGCCCAG	112959	NZ_KV411303.1
	113075	+	2	2	48h	1	1	1012.47	>100	52.42	1	AWN90_RS00560	serine hydroxymethyltransferase	0	1296	1	0	0	0	CCCGGGGAACACTCTTCGGGCCGGACACACCCGGCACATAGACTGTGCACG	113075	NZ_KV411303.1
	113075	+	2	2	33h	1	1	766.38	>100	36.49	1	AWN90_RS00560	serine hydroxymethyltransferase	0	1296	1	0	0	0	CCCGGGGAACACTCTTCGGGCCGGACACACCCGGCACATAGACTGTGCACG	113075	NZ_KV411303.1
	113330	+	2	2	48h	1	1	17.27	1.86	3.19	1	AWN90_RS00560	serine hydroxymethyltransferase	NA	1296	0	0	1	0	ACTACGGCGGGTGTGAGCACGTCGACGTGGTGGAAAATCTGGCACGCGAGC	113330	NZ_KV411303.1
	113330	+	2	2	33h	1	1	21.85	2.06	4.86	1	AWN90_RS00560	serine hydroxymethyltransferase	NA	1296	0	0	1	0	ACTACGGCGGGTGTGAGCACGTCGACGTGGTGGAAAATCTGGCACGCGAGC	113330	NZ_KV411303.1
	113513	+	2	2	48h	1	1	4.33	1.75	5.06	1	AWN90_RS00560	serine hydroxymethyltransferase	NA	1296	0	0	1	0	GTCACCTGACCCACGGCATGCGGCTGAACTTCTCCGGCAAGCTCTACGAGG	113513	NZ_KV411303.1
	113513	+	2	2	33h	1	1	7.94	2.71	10.82	1	AWN90_RS00560	serine hydroxymethyltransferase	NA	1296	0	0	1	0	GTCACCTGACCCACGGCATGCGGCTGAACTTCTCCGGCAAGCTCTACGAGG	113513	NZ_KV411303.1
	114413	-	2	2	48h	1	1	4.84	>100	>100	1	AWN90_RS00560	serine hydroxymethyltransferase	NA	1296	0	0	0	1	CCCATCCCGCAAAGAAGATGGGGCCGTTGAGGTTTCGAGAAGATGGGGCCG	114413	NZ_KV411303.1
	114413	-	2	2	33h	1	1	2.65	>100	>100	1	AWN90_RS00560	serine hydroxymethyltransferase	NA	1296	0	0	0	1	CCCATCCCGCAAAGAAGATGGGGCCGTTGAGGTTTCGAGAAGATGGGGCCG	114413	NZ_KV411303.1
	114585	+	2	2	48h	1	1	20.22	28	3.73	1	AWN90_RS00565	MerR family transcriptional regulator	NA	738	0	0	1	0	TGGTGGGCGGCACACGGGCATTCGGGCGCGCGCGGAATACCATGGGAATCG	114585	NZ_KV411303.1
	114585	+	2	2	33h	1	1	40.85	>100	3.64	1	AWN90_RS00565	MerR family transcriptional regulator	NA	738	0	0	1	0	TGGTGGGCGGCACACGGGCATTCGGGCGCGCGCGGAATACCATGGGAATCG	114585	NZ_KV411303.1
	116200	-	2	2	48h	1	1	545.95	>100	30.56	1	AWN90_RS00570	hypothetical protein	137	762	1	0	0	0	CTCTCCAAAATGGCTGGGCGGGAGGTTGCCCGGGTTGCTAGCGTGTAGACG	116200	NZ_KV411303.1
	116200	-	2	2	33h	1	1	1096.9	>100	16.04	1	AWN90_RS00570	hypothetical protein	137	762	1	0	0	0	CTCTCCAAAATGGCTGGGCGGGAGGTTGCCCGGGTTGCTAGCGTGTAGACG	116200	NZ_KV411303.1
	116475	-	2	2	48h	1	1	4.14	4	>100	1	AWN90_RS00575	hypothetical protein	NA	300	0	0	1	0	GGAATTCCGTTGCAGCCGGAGAACATTGCGACCAATCCCCAATCCCAGTAC	116475	NZ_KV411303.1
	116475	-	2	2	33h	1	1	6.62	8	13.67	1	AWN90_RS00575	hypothetical protein	NA	300	0	0	1	0	GGAATTCCGTTGCAGCCGGAGAACATTGCGACCAATCCCCAATCCCAGTAC	116475	NZ_KV411303.1
	116668	-	2	2	48h	1	1	18.78	27	>100	1	AWN90_RS00575	hypothetical protein	47	300	1	0	0	0	GGACGATGACGGTCAGCGGCCGGTCAGCGGGAGTCGTTACCGTCGGAAACG	116668	NZ_KV411303.1
	116668	-	2	2	33h	1	1	41.7	>100	17.94	1	AWN90_RS00575	hypothetical protein	47	300	1	0	0	0	GGACGATGACGGTCAGCGGCCGGTCAGCGGGAGTCGTTACCGTCGGAAACG	116668	NZ_KV411303.1
	118088	-	2	1	48h	0	0	NA	NA	NA	1	AWN90_RS00585	CoA transferase	NA	1194	0	0	0	1	CGAAACCCTTGCGCGCTGGCGTAAACAAGGCCGGGATTGCTGTCGGCGACG	118088	NZ_KV411303.1
	118088	-	2	1	33h	1	1	10.21	>100	>100	1	AWN90_RS00585	CoA transferase	NA	1194	0	0	0	1	CGAAACCCTTGCGCGCTGGCGTAAACAAGGCCGGGATTGCTGTCGGCGACG	118088	NZ_KV411303.1
	118950	+	2	2	48h	1	1	5.78	>100	7.34	1	AWN90_RS00590	enoyl-CoA hydratase/isomerase family protein	NA	777	0	0	1	0	GCTTCGATCCCGCACTGCTGCACCAGGAATCGAGGTAGCACCATGGAACCG	118950	NZ_KV411303.1
	118950	+	2	2	33h	1	1	11.25	>100	>100	1	AWN90_RS00590	enoyl-CoA hydratase/isomerase family protein	NA	777	0	0	1	0	GCTTCGATCCCGCACTGCTGCACCAGGAATCGAGGTAGCACCATGGAACCG	118950	NZ_KV411303.1
	119351	+	2	2	48h	1	1	28.32	>100	5.37	1	AWN90_RS00590	enoyl-CoA hydratase/isomerase family protein	NA	777	0	0	1	0	CGATCTGCGCTACGTCGTACCCACCGCCGAACTCGGTGTACCCTTCGTGCA	119351	NZ_KV411303.1
	119351	+	2	2	33h	1	1	47.66	>100	3.42	1	AWN90_RS00590	enoyl-CoA hydratase/isomerase family protein	NA	777	0	0	1	0	CGATCTGCGCTACGTCGTACCCACCGCCGAACTCGGTGTACCCTTCGTGCA	119351	NZ_KV411303.1
	119771	-	2	2	48h	1	1	6.91	>100	10.48	1	AWN90_RS00590	enoyl-CoA hydratase/isomerase family protein	NA	777	0	0	0	1	GGCCAGGAACTCGCGGACCTCGGCCCGCAGGATCTCGGTAGATTCGGGTAG	119771	NZ_KV411303.1
	119771	-	2	2	48h	1	1	6.91	>100	10.48	1	AWN90_RS00595	acyl-CoA dehydrogenase	NA	1161	0	0	0	1	GGCCAGGAACTCGCGGACCTCGGCCCGCAGGATCTCGGTAGATTCGGGTAG	119771	NZ_KV411303.1
	119771	-	2	2	33h	1	1	7.28	8	>100	1	AWN90_RS00590	enoyl-CoA hydratase/isomerase family protein	NA	777	0	0	0	1	GGCCAGGAACTCGCGGACCTCGGCCCGCAGGATCTCGGTAGATTCGGGTAG	119771	NZ_KV411303.1
	119771	-	2	2	33h	1	1	7.28	8	>100	1	AWN90_RS00595	acyl-CoA dehydrogenase	NA	1161	0	0	0	1	GGCCAGGAACTCGCGGACCTCGGCCCGCAGGATCTCGGTAGATTCGGGTAG	119771	NZ_KV411303.1
	120804	-	2	2	48h	1	1	15.89	3.2	>100	1	AWN90_RS00595	acyl-CoA dehydrogenase	NA	1161	0	0	0	1	CGTTGGTGCCCCCGCGCAGGGTGTAGGCCGGGCCGTGCATGATGGCGAAGG	120804	NZ_KV411303.1
	120804	-	2	2	48h	1	1	15.89	3.2	>100	1	AWN90_RS00600	acyl-CoA dehydrogenase	NA	1074	0	0	0	1	CGTTGGTGCCCCCGCGCAGGGTGTAGGCCGGGCCGTGCATGATGGCGAAGG	120804	NZ_KV411303.1
	120804	-	2	2	33h	1	1	25.16	4.45	55.83	1	AWN90_RS00595	acyl-CoA dehydrogenase	NA	1161	0	0	0	1	CGTTGGTGCCCCCGCGCAGGGTGTAGGCCGGGCCGTGCATGATGGCGAAGG	120804	NZ_KV411303.1
	120804	-	2	2	33h	1	1	25.16	4.45	55.83	1	AWN90_RS00600	acyl-CoA dehydrogenase	NA	1074	0	0	0	1	CGTTGGTGCCCCCGCGCAGGGTGTAGGCCGGGCCGTGCATGATGGCGAAGG	120804	NZ_KV411303.1
	121984	+	2	2	48h	1	1	1095.52	>100	20.32	1	AWN90_RS00605	methyltransferase domain-containing protein	117	1056	1	0	0	0	CCGGCGATTCGGCCGGTGATGGCCGGCGAGGGCACTGATACGATGCGGGCA	121984	NZ_KV411303.1
	121984	+	2	2	33h	1	1	1252.47	>100	14.28	1	AWN90_RS00605	methyltransferase domain-containing protein	117	1056	1	0	0	0	CCGGCGATTCGGCCGGTGATGGCCGGCGAGGGCACTGATACGATGCGGGCA	121984	NZ_KV411303.1
	123216	+	2	2	48h	1	1	189.27	69.5	72.85	1	AWN90_RS00610	AI-2E family transporter	58	1218	1	0	0	0	TCGATGACACGCCCCGGGGCCCGGCGGCCGGTCCGATTAAGCTGGCCGGTG	123216	NZ_KV411303.1
	123216	+	2	2	33h	1	1	356.15	34.62	39.45	1	AWN90_RS00610	AI-2E family transporter	58	1218	1	0	0	0	TCGATGACACGCCCCGGGGCCCGGCGGCCGGTCCGATTAAGCTGGCCGGTG	123216	NZ_KV411303.1
	124602	-	2	2	48h	1	1	16.58	1.89	5.35	1	AWN90_RS00615	DUF2087 domain-containing protein	NA	318	0	0	1	0	ATACCGAGCCGCAGGTCAATGGGAGGCTGGCGGGGGTGTTCGATGATCACG	124602	NZ_KV411303.1
	124602	-	2	2	33h	1	1	24.21	2.6	3.95	1	AWN90_RS00615	DUF2087 domain-containing protein	NA	318	0	0	1	0	ATACCGAGCCGCAGGTCAATGGGAGGCTGGCGGGGGTGTTCGATGATCACG	124602	NZ_KV411303.1
	124769	+	2	2	48h	1	1	7.22	3	6.29	1	AWN90_RS00615	DUF2087 domain-containing protein	NA	318	0	0	0	1	TCCGCACCGACGGCATGCTCACCAACCGCCCCCCACGATAAAGTCGATCGA	124769	NZ_KV411303.1
	124769	+	2	2	33h	1	1	4.54	4	>100	1	AWN90_RS00615	DUF2087 domain-containing protein	NA	318	0	0	0	1	TCCGCACCGACGGCATGCTCACCAACCGCCCCCCACGATAAAGTCGATCGA	124769	NZ_KV411303.1
	124818	-	2	2	48h	1	1	1946.58	>100	25.69	1	AWN90_RS00615	DUF2087 domain-containing protein	0	318	1	0	0	0	GGTGGGAAATCCGATTGTGGTTGTGTGTGGGGTGGCGTGACACTGGGGGTA	124818	NZ_KV411303.1
	124818	-	2	2	33h	1	1	2330.55	>100	17.82	1	AWN90_RS00615	DUF2087 domain-containing protein	0	318	1	0	0	0	GGTGGGAAATCCGATTGTGGTTGTGTGTGGGGTGGCGTGACACTGGGGGTA	124818	NZ_KV411303.1
	124901	+	2	2	48h	1	1	6.22	3.5	13.63	2	AWN90_RS00620	hypothetical protein	282	519	1	0	0	0	ACAATCGGATTTCCCACCGCCCCCACCCACCATTCGGGTTCCATGACCGCA	124901	NZ_KV411303.1
	124901	+	2	2	48h	1	1	6.22	3.5	13.63	2	AWN90_RS00615	DUF2087 domain-containing protein	NA	318	0	0	0	1	ACAATCGGATTTCCCACCGCCCCCACCCACCATTCGGGTTCCATGACCGCA	124901	NZ_KV411303.1
	124901	+	2	2	33h	1	1	4.63	4	6.27	2	AWN90_RS00620	hypothetical protein	282	519	1	0	0	0	ACAATCGGATTTCCCACCGCCCCCACCCACCATTCGGGTTCCATGACCGCA	124901	NZ_KV411303.1
	124901	+	2	2	33h	1	1	4.63	4	6.27	2	AWN90_RS00615	DUF2087 domain-containing protein	NA	318	0	0	0	1	ACAATCGGATTTCCCACCGCCCCCACCCACCATTCGGGTTCCATGACCGCA	124901	NZ_KV411303.1
	125306	+	2	2	48h	1	1	6.22	5.5	3.84	1	AWN90_RS00620	hypothetical protein	NA	519	0	0	1	0	ACTGGCTGTCATCGATTCGCGCCCTCGGTATTTCGGGCATTGTGGATGTCG	125306	NZ_KV411303.1
	125306	+	2	2	33h	1	1	11.35	16	22.07	1	AWN90_RS00620	hypothetical protein	NA	519	0	0	1	0	ACTGGCTGTCATCGATTCGCGCCCTCGGTATTTCGGGCATTGTGGATGTCG	125306	NZ_KV411303.1
	125691	+	2	2	48h	1	1	11.05	>100	5.59	2	AWN90_RS42505	hypothetical protein	74	216	1	0	0	0	CGATTTCGTTTGTCGCCACCTGCTTTCAGAGGCGGTCGTAGATTGTGATCA	125691	NZ_KV411303.1
	125691	+	2	2	48h	1	1	11.05	>100	5.59	2	AWN90_RS00620	hypothetical protein	NA	519	0	0	1	0	CGATTTCGTTTGTCGCCACCTGCTTTCAGAGGCGGTCGTAGATTGTGATCA	125691	NZ_KV411303.1
	125691	+	2	2	33h	1	1	25.82	>100	11.11	2	AWN90_RS42505	hypothetical protein	74	216	1	0	0	0	CGATTTCGTTTGTCGCCACCTGCTTTCAGAGGCGGTCGTAGATTGTGATCA	125691	NZ_KV411303.1
	125691	+	2	2	33h	1	1	25.82	>100	11.11	2	AWN90_RS00620	hypothetical protein	NA	519	0	0	1	0	CGATTTCGTTTGTCGCCACCTGCTTTCAGAGGCGGTCGTAGATTGTGATCA	125691	NZ_KV411303.1
	126297	-	2	2	48h	1	1	4.14	>100	>100	1	AWN90_RS00625	hypothetical protein	NA	1470	0	0	1	0	ACGGCAAGCTGGTCGACGAACTGTCGCGCATGAGCGCTATCGTCGACCGCA	126297	NZ_KV411303.1
	126297	-	2	2	33h	1	1	13.62	>100	>100	1	AWN90_RS00625	hypothetical protein	NA	1470	0	0	1	0	ACGGCAAGCTGGTCGACGAACTGTCGCGCATGAGCGCTATCGTCGACCGCA	126297	NZ_KV411303.1
	126787	+	2	2	48h	1	1	2.17	>100	3.25	1	AWN90_RS00625	hypothetical protein	NA	1470	0	0	0	1	TCCTGCACGTGGTTGGCGGCGTCGTCGACGACATCGGCGATGATCGACAGG	126787	NZ_KV411303.1
	126787	+	2	2	33h	1	1	9.93	>100	>100	1	AWN90_RS00625	hypothetical protein	NA	1470	0	0	0	1	TCCTGCACGTGGTTGGCGGCGTCGTCGACGACATCGGCGATGATCGACAGG	126787	NZ_KV411303.1
	128318	-	2	2	48h	1	1	5.06	>100	>100	1	AWN90_RS00630	hypothetical protein	NA	1452	0	0	1	0	CCGGCGGGCCGCGTGCGCCGCGGGTGCGTTCGGAGTGGGACGATACGAGCC	128318	NZ_KV411303.1
	128318	-	2	2	33h	1	1	6.62	>100	5.52	1	AWN90_RS00630	hypothetical protein	NA	1452	0	0	1	0	CCGGCGGGCCGCGTGCGCCGCGGGTGCGTTCGGAGTGGGACGATACGAGCC	128318	NZ_KV411303.1
	128972	-	2	2	48h	1	1	14.44	>100	>100	1	AWN90_RS00630	hypothetical protein	66	1452	1	0	0	0	TGCGCGAAACCCCACTCCTACCTGCCGACCGGACAGTAGTGTCTCTGCGCA	128972	NZ_KV411303.1
	128972	-	2	2	33h	1	1	25.16	20	15.17	1	AWN90_RS00630	hypothetical protein	66	1452	1	0	0	0	TGCGCGAAACCCCACTCCTACCTGCCGACCGGACAGTAGTGTCTCTGCGCA	128972	NZ_KV411303.1
	130462	+	2	2	48h	1	1	94.6	22.83	60.79	1	AWN90_RS00645	biotin synthase BioB	0	1065	1	0	0	0	CTGAAACCCATACTTGAACGGTGTTCAAGCTCGAGGTAGATTCCGTTGGCA	130462	NZ_KV411303.1
	130462	+	2	2	33h	1	1	37.07	31	23.93	1	AWN90_RS00645	biotin synthase BioB	0	1065	1	0	0	0	CTGAAACCCATACTTGAACGGTGTTCAAGCTCGAGGTAGATTCCGTTGGCA	130462	NZ_KV411303.1
	132145	+	2	1	48h	0	0	NA	NA	NA	1	AWN90_RS00655	FAD-dependent monooxygenase	NA	1227	0	0	1	0	GCTTATCAAGCGAATCAGTAGCTGAATCGATCAGGAGACATTATGACGAAA	132145	NZ_KV411303.1
	132145	+	2	1	33h	1	1	5.3	2.6	3.68	1	AWN90_RS00655	FAD-dependent monooxygenase	NA	1227	0	0	1	0	GCTTATCAAGCGAATCAGTAGCTGAATCGATCAGGAGACATTATGACGAAA	132145	NZ_KV411303.1
	132953	-	2	2	48h	1	1	15.89	6.5	>100	1	AWN90_RS00655	FAD-dependent monooxygenase	NA	1227	0	0	0	1	CATGTTCCGGTTGTTGTGCCAGTGCTCCACGACGGGCATATCGTAGGTGGC	132953	NZ_KV411303.1
	132953	-	2	2	33h	1	1	15.89	4.43	35.32	1	AWN90_RS00655	FAD-dependent monooxygenase	NA	1227	0	0	0	1	CATGTTCCGGTTGTTGTGCCAGTGCTCCACGACGGGCATATCGTAGGTGGC	132953	NZ_KV411303.1
	133766	+	2	1	48h	0	0	NA	NA	NA	1	AWN90_RS00660	class I SAM-dependent methyltransferase	NA	741	0	0	0	1	CCGATGCACGGTGCGGCACATCCGTTCCAGGGCGGCGATATCCTCCGCATA	133766	NZ_KV411303.1
	133766	+	2	1	33h	1	1	7.28	>100	>100	1	AWN90_RS00660	class I SAM-dependent methyltransferase	NA	741	0	0	0	1	CCGATGCACGGTGCGGCACATCCGTTCCAGGGCGGCGATATCCTCCGCATA	133766	NZ_KV411303.1
	134122	-	2	2	48h	1	1	250.06	31.17	43.56	1	AWN90_RS00660	class I SAM-dependent methyltransferase	11	741	1	0	0	0	TGCGATCTCCCGATTGTCGGGCACCCTGACCCGCGTGTTCGATGGGACGGG	134122	NZ_KV411303.1
	134122	-	2	2	33h	1	1	434.26	16.62	17.67	1	AWN90_RS00660	class I SAM-dependent methyltransferase	11	741	1	0	0	0	TGCGATCTCCCGATTGTCGGGCACCCTGACCCGCGTGTTCGATGGGACGGG	134122	NZ_KV411303.1
	134246	+	2	2	48h	1	1	49.83	>100	24.94	1	AWN90_RS00665	amidohydrolase	35	963	1	0	0	0	CGACGGCCTGTGCCTTCCGACCAGACCGTCCCGGTGCGTAGCCTGGAATCG	134246	NZ_KV411303.1
	134246	+	2	2	33h	1	1	99.11	>100	>100	1	AWN90_RS00665	amidohydrolase	35	963	1	0	0	0	CGACGGCCTGTGCCTTCCGACCAGACCGTCCCGGTGCGTAGCCTGGAATCG	134246	NZ_KV411303.1
	134665	+	2	2	48h	1	1	20.03	30	5.24	1	AWN90_RS00665	amidohydrolase	NA	963	0	0	1	0	AACTGGAGCGGGCCGTGCGTGATCTCGGGCTGTGCGGGACGATGATCAACG	134665	NZ_KV411303.1
	134665	+	2	2	33h	1	1	56.27	60	9.91	1	AWN90_RS00665	amidohydrolase	NA	963	0	0	1	0	AACTGGAGCGGGCCGTGCGTGATCTCGGGCTGTGCGGGACGATGATCAACG	134665	NZ_KV411303.1
	137299	-	2	2	48h	1	1	63.55	>100	31.81	2	AWN90_RS00670	M3 family metallopeptidase	0	2046	1	0	0	0	ACCGACCAACGCTGCCTCCTCGAATTCCGTTTCGGGATAGGGTCTCGGCCA	137299	NZ_KV411303.1
	137299	-	2	2	48h	1	1	63.55	>100	31.81	2	AWN90_RS00675	methyltransferase	NA	954	0	0	1	0	ACCGACCAACGCTGCCTCCTCGAATTCCGTTTCGGGATAGGGTCTCGGCCA	137299	NZ_KV411303.1
	137299	-	2	2	33h	1	1	74.8	>100	8.1	2	AWN90_RS00670	M3 family metallopeptidase	0	2046	1	0	0	0	ACCGACCAACGCTGCCTCCTCGAATTCCGTTTCGGGATAGGGTCTCGGCCA	137299	NZ_KV411303.1
	137299	-	2	2	33h	1	1	74.8	>100	8.1	2	AWN90_RS00675	methyltransferase	NA	954	0	0	1	0	ACCGACCAACGCTGCCTCCTCGAATTCCGTTTCGGGATAGGGTCTCGGCCA	137299	NZ_KV411303.1
	138441	-	2	2	48h	1	1	25.28	>100	11.88	2	AWN90_RS00675	methyltransferase	192	954	1	0	0	0	CTGCGCATTGCCATTACGGCCCTGCATGATTCGGACGATACGCTGGTGGCC	138441	NZ_KV411303.1
	138441	-	2	2	48h	1	1	25.28	>100	11.88	2	AWN90_RS00680	hypothetical protein	NA	246	0	0	1	0	CTGCGCATTGCCATTACGGCCCTGCATGATTCGGACGATACGCTGGTGGCC	138441	NZ_KV411303.1
	138441	-	2	2	33h	1	1	52.3	62	46.14	2	AWN90_RS00675	methyltransferase	192	954	1	0	0	0	CTGCGCATTGCCATTACGGCCCTGCATGATTCGGACGATACGCTGGTGGCC	138441	NZ_KV411303.1
	138441	-	2	2	33h	1	1	52.3	62	46.14	2	AWN90_RS00680	hypothetical protein	NA	246	0	0	1	0	CTGCGCATTGCCATTACGGCCCTGCATGATTCGGACGATACGCTGGTGGCC	138441	NZ_KV411303.1
	138465	+	2	2	48h	1	1	20.03	>100	20.6	1	AWN90_RS00680	hypothetical protein	NA	246	0	0	0	1	TCGGGTTGATCGCCGCTGGCGAAGGAGGCCACCAGCGTATCGTCCGAATCA	138465	NZ_KV411303.1
	138465	+	2	2	33h	1	1	48.99	>100	21.08	1	AWN90_RS00680	hypothetical protein	NA	246	0	0	0	1	TCGGGTTGATCGCCGCTGGCGAAGGAGGCCACCAGCGTATCGTCCGAATCA	138465	NZ_KV411303.1
	139944	+	2	2	48h	1	1	31.78	2.43	41.2	2	AWN90_RS00695	DUF397 domain-containing protein	81	204	0	1	0	0	GGTGACCTGTACCTGGACAAGAAGGGTGAGATCGAACAGTATCGGGCAGCG	139944	NZ_KV411303.1
	139944	+	2	2	48h	1	1	31.78	2.43	41.2	2	AWN90_RS00690	helix-turn-helix domain-containing protein	NA	885	0	0	1	0	GGTGACCTGTACCTGGACAAGAAGGGTGAGATCGAACAGTATCGGGCAGCG	139944	NZ_KV411303.1
	139944	+	2	2	33h	1	1	43.03	2.91	16.55	2	AWN90_RS00695	DUF397 domain-containing protein	81	204	0	1	0	0	GGTGACCTGTACCTGGACAAGAAGGGTGAGATCGAACAGTATCGGGCAGCG	139944	NZ_KV411303.1
	139944	+	2	2	33h	1	1	43.03	2.91	16.55	2	AWN90_RS00690	helix-turn-helix domain-containing protein	NA	885	0	0	1	0	GGTGACCTGTACCTGGACAAGAAGGGTGAGATCGAACAGTATCGGGCAGCG	139944	NZ_KV411303.1
	139977	+	2	2	48h	1	1	67.88	2.04	17.08	2	AWN90_RS00695	DUF397 domain-containing protein	48	204	1	0	0	0	GAACAGTATCGGGCAGCGTGTGACGACATCCAGCGAGTAGCGTTGAGCGAG	139977	NZ_KV411303.1
	139977	+	2	2	48h	1	1	67.88	2.04	17.08	2	AWN90_RS00690	helix-turn-helix domain-containing protein	NA	885	0	0	1	0	GAACAGTATCGGGCAGCGTGTGACGACATCCAGCGAGTAGCGTTGAGCGAG	139977	NZ_KV411303.1
	139977	+	2	2	33h	1	1	166.16	3.2	16.78	2	AWN90_RS00695	DUF397 domain-containing protein	48	204	1	0	0	0	GAACAGTATCGGGCAGCGTGTGACGACATCCAGCGAGTAGCGTTGAGCGAG	139977	NZ_KV411303.1
	139977	+	2	2	33h	1	1	166.16	3.2	16.78	2	AWN90_RS00690	helix-turn-helix domain-containing protein	NA	885	0	0	1	0	GAACAGTATCGGGCAGCGTGTGACGACATCCAGCGAGTAGCGTTGAGCGAG	139977	NZ_KV411303.1
	140317	+	2	2	48h	1	0	2.76	5	1.75	1	AWN90_RS00700	helix-turn-helix domain-containing protein	NA	999	0	0	0	1	CTTCCCGCATTTTCCGGTGTCATGTTCAATACCCAACTATCCTGCGGCGCA	140317	NZ_KV411303.1
	140317	+	2	2	33h	1	1	7.57	6	8.27	1	AWN90_RS00700	helix-turn-helix domain-containing protein	NA	999	0	0	0	1	CTTCCCGCATTTTCCGGTGTCATGTTCAATACCCAACTATCCTGCGGCGCA	140317	NZ_KV411303.1
	140816	+	2	2	48h	1	1	4.14	>100	>100	1	AWN90_RS00700	helix-turn-helix domain-containing protein	NA	999	0	0	0	1	GCGATCTGGTTGGCCACCACCGCCCCCAGGTCGCGGCGCACGATGTGCAGG	140816	NZ_KV411303.1
	140816	+	2	2	33h	1	1	5.3	>100	>100	1	AWN90_RS00700	helix-turn-helix domain-containing protein	NA	999	0	0	0	1	GCGATCTGGTTGGCCACCACCGCCCCCAGGTCGCGGCGCACGATGTGCAGG	140816	NZ_KV411303.1
	141207	-	2	2	48h	1	1	55.95	60	7.34	1	AWN90_RS00700	helix-turn-helix domain-containing protein	NA	999	0	0	1	0	CCCGCTCGACTTGGCCATCCCCACACAGATTTTCAATTCCCGACCGGAGAC	141207	NZ_KV411303.1
	141207	-	2	2	33h	1	1	43.69	>100	4.77	1	AWN90_RS00700	helix-turn-helix domain-containing protein	NA	999	0	0	1	0	CCCGCTCGACTTGGCCATCCCCACACAGATTTTCAATTCCCGACCGGAGAC	141207	NZ_KV411303.1
	141301	-	2	2	48h	1	1	26.72	>100	16.25	2	AWN90_RS00700	helix-turn-helix domain-containing protein	0	999	1	0	0	0	GCCCTGACCTGGCGAGTGGCAAATTTGCCCCATTCCGTTAGGATCTTGCCA	141301	NZ_KV411303.1
	141301	-	2	2	48h	1	1	26.72	>100	16.25	2	AWN90_RS00705	HD domain-containing protein	NA	675	0	0	0	1	GCCCTGACCTGGCGAGTGGCAAATTTGCCCCATTCCGTTAGGATCTTGCCA	141301	NZ_KV411303.1
	141301	-	2	2	33h	1	1	18.54	>100	15.95	2	AWN90_RS00700	helix-turn-helix domain-containing protein	0	999	1	0	0	0	GCCCTGACCTGGCGAGTGGCAAATTTGCCCCATTCCGTTAGGATCTTGCCA	141301	NZ_KV411303.1
	141301	-	2	2	33h	1	1	18.54	>100	15.95	2	AWN90_RS00705	HD domain-containing protein	NA	675	0	0	0	1	GCCCTGACCTGGCGAGTGGCAAATTTGCCCCATTCCGTTAGGATCTTGCCA	141301	NZ_KV411303.1
	143398	-	2	2	48h	1	1	77.27	>100	>100	2	AWN90_RS00715	LLM class flavin-dependent oxidoreductase	26	846	1	0	0	0	GATCCCAAATCATCTTGACTCAAACTATCTCGCCTCGTAGTGTCCGATGCG	143398	NZ_KV411303.1
	143398	-	2	2	48h	1	1	77.27	>100	>100	2	AWN90_RS00720	MarR family transcriptional regulator	NA	495	0	0	0	1	GATCCCAAATCATCTTGACTCAAACTATCTCGCCTCGTAGTGTCCGATGCG	143398	NZ_KV411303.1
	143398	-	2	2	33h	1	1	33.76	>100	>100	2	AWN90_RS00715	LLM class flavin-dependent oxidoreductase	26	846	1	0	0	0	GATCCCAAATCATCTTGACTCAAACTATCTCGCCTCGTAGTGTCCGATGCG	143398	NZ_KV411303.1
	143398	-	2	2	33h	1	1	33.76	>100	>100	2	AWN90_RS00720	MarR family transcriptional regulator	NA	495	0	0	0	1	GATCCCAAATCATCTTGACTCAAACTATCTCGCCTCGTAGTGTCCGATGCG	143398	NZ_KV411303.1
	143498	+	2	2	48h	1	1	347.36	>100	58.19	1	AWN90_RS00720	MarR family transcriptional regulator	NA	495	0	0	1	0	CAACTGATATGAACTTGGCCTAACCGGCCGGGCGGGCTACCATGCACCACA	143498	NZ_KV411303.1
	143498	+	2	2	33h	1	1	312.45	>100	28.44	1	AWN90_RS00720	MarR family transcriptional regulator	NA	495	0	0	1	0	CAACTGATATGAACTTGGCCTAACCGGCCGGGCGGGCTACCATGCACCACA	143498	NZ_KV411303.1
	150432	-	2	2	48h	1	1	14.44	>100	>100	1	AWN90_RS42515	hypothetical protein	51	249	1	0	0	0	GATCTACGTCTAATTGACGTTGCGCGAAGACCGCGCGAACCATCTACCGCA	150432	NZ_KV411303.1
	150432	-	2	2	33h	1	1	5.3	>100	>100	1	AWN90_RS42515	hypothetical protein	51	249	1	0	0	0	GATCTACGTCTAATTGACGTTGCGCGAAGACCGCGCGAACCATCTACCGCA	150432	NZ_KV411303.1
	151471	-	2	2	48h	1	1	5.53	>100	>100	1	AWN90_RS00750	thioredoxin domain-containing protein	NA	840	0	0	0	1	CGGCGCACCCACCCACCTGATCCCGGCACACCCACCCATATGATCCCGGCA	151471	NZ_KV411303.1
	151471	-	2	2	33h	1	1	8.32	>100	16.55	1	AWN90_RS00750	thioredoxin domain-containing protein	NA	840	0	0	0	1	CGGCGCACCCACCCACCTGATCCCGGCACACCCACCCATATGATCCCGGCA	151471	NZ_KV411303.1
	151489	+	2	2	48h	1	1	7.22	4.33	>100	1	AWN90_RS00755	helix-turn-helix domain-containing protein	NA	714	0	0	0	1	GGGTGGGTGTGCCGGGATCAGGTGGGTGGGTGTGCCGGGATCATATGGGTG	151489	NZ_KV411303.1
	151489	+	2	2	33h	1	1	9.27	15	8.54	1	AWN90_RS00755	helix-turn-helix domain-containing protein	NA	714	0	0	0	1	GGGTGGGTGTGCCGGGATCAGGTGGGTGGGTGTGCCGGGATCATATGGGTG	151489	NZ_KV411303.1
	152479	+	2	2	48h	1	1	16.61	>100	>100	1	AWN90_RS00760	cytochrome P450	25	1200	1	0	0	0	GGGCGGCTAATTCGTTGAGCGAACGGCGAATTCGACTTAGCGTGCGGGGTG	152479	NZ_KV411303.1
	152479	+	2	2	33h	1	1	12.1	>100	>100	1	AWN90_RS00760	cytochrome P450	25	1200	1	0	0	0	GGGCGGCTAATTCGTTGAGCGAACGGCGAATTCGACTTAGCGTGCGGGGTG	152479	NZ_KV411303.1
	153079	-	2	2	48h	1	1	11.55	>100	11.53	1	AWN90_RS00760	cytochrome P450	NA	1200	0	0	0	1	TTCGCCCGCTTGGCGGCGACCAGATGCCGGATGTAGTCCATGATGTCGTCG	153079	NZ_KV411303.1
	153079	-	2	2	33h	1	1	24.49	>100	11.03	1	AWN90_RS00760	cytochrome P450	NA	1200	0	0	0	1	TTCGCCCGCTTGGCGGCGACCAGATGCCGGATGTAGTCCATGATGTCGTCG	153079	NZ_KV411303.1
	153250	+	2	2	48h	1	1	12.43	13	23.06	1	AWN90_RS00760	cytochrome P450	NA	1200	0	0	1	0	TCCATGTTGTTCGCCGCCGGGGGCGAGACCACGGCGAATATGCTGGCGCTG	153250	NZ_KV411303.1
	153250	+	2	2	33h	1	1	18.16	>100	33.1	1	AWN90_RS00760	cytochrome P450	NA	1200	0	0	1	0	TCCATGTTGTTCGCCGCCGGGGGCGAGACCACGGCGAATATGCTGGCGCTG	153250	NZ_KV411303.1
	153436	+	2	2	48h	1	1	3.45	2.67	>100	2	AWN90_RS00765	cytochrome P450	287	1200	0	1	0	0	GACGTGGAATTGGCCGGGCACACCATCGAATCCGGTGCCACGGTGGTGCTG	153436	NZ_KV411303.1
	153436	+	2	2	48h	1	1	3.45	2.67	>100	2	AWN90_RS00760	cytochrome P450	NA	1200	0	0	1	0	GACGTGGAATTGGCCGGGCACACCATCGAATCCGGTGCCACGGTGGTGCTG	153436	NZ_KV411303.1
	153436	+	2	2	33h	1	1	7.28	>100	>100	2	AWN90_RS00765	cytochrome P450	287	1200	0	1	0	0	GACGTGGAATTGGCCGGGCACACCATCGAATCCGGTGCCACGGTGGTGCTG	153436	NZ_KV411303.1
	153436	+	2	2	33h	1	1	7.28	>100	>100	2	AWN90_RS00760	cytochrome P450	NA	1200	0	0	1	0	GACGTGGAATTGGCCGGGCACACCATCGAATCCGGTGCCACGGTGGTGCTG	153436	NZ_KV411303.1
	153491	-	2	2	48h	1	1	62.11	>100	46.62	1	AWN90_RS00760	cytochrome P450	NA	1200	0	0	0	1	GTGCACGCCGTATCCGAAGGCCAAGTGGCCCACCGCGTTACGCTCGACATC	153491	NZ_KV411303.1
	153491	-	2	2	33h	1	1	134.38	>100	33.04	1	AWN90_RS00760	cytochrome P450	NA	1200	0	0	0	1	GTGCACGCCGTATCCGAAGGCCAAGTGGCCCACCGCGTTACGCTCGACATC	153491	NZ_KV411303.1
	153497	+	2	2	48h	1	1	17.96	3.71	7.05	2	AWN90_RS00765	cytochrome P450	226	1200	1	0	0	0	CGGCGGATCGGGACGAGCGGCGCTTCGACGATCCGGATACTCTGGATGTCG	153497	NZ_KV411303.1
	153497	+	2	2	48h	1	1	17.96	3.71	7.05	2	AWN90_RS00760	cytochrome P450	NA	1200	0	0	1	0	CGGCGGATCGGGACGAGCGGCGCTTCGACGATCCGGATACTCTGGATGTCG	153497	NZ_KV411303.1
	153497	+	2	2	33h	1	1	43.88	3.76	5.4	2	AWN90_RS00765	cytochrome P450	226	1200	1	0	0	0	CGGCGGATCGGGACGAGCGGCGCTTCGACGATCCGGATACTCTGGATGTCG	153497	NZ_KV411303.1
	153497	+	2	2	33h	1	1	43.88	3.76	5.4	2	AWN90_RS00760	cytochrome P450	NA	1200	0	0	1	0	CGGCGGATCGGGACGAGCGGCGCTTCGACGATCCGGATACTCTGGATGTCG	153497	NZ_KV411303.1
	154615	-	2	2	48h	1	1	2.17	4	4.34	1	AWN90_RS00765	cytochrome P450	NA	1200	0	0	0	1	CCGTGATCGACAGCGCCACCGATTCGCCCGCCCTGATAGTATGCCCGGCCA	154615	NZ_KV411303.1
	154615	-	2	2	33h	1	1	5.3	>100	>100	1	AWN90_RS00765	cytochrome P450	NA	1200	0	0	0	1	CCGTGATCGACAGCGCCACCGATTCGCCCGCCCTGATAGTATGCCCGGCCA	154615	NZ_KV411303.1
	154635	+	2	1	48h	1	1	111.21	34.75	11.46	1	AWN90_RS00765	cytochrome P450	NA	1200	0	0	1	0	CGGTGCGCGGGGCGCTGGAGGACGTGGAACTGGCCGGGCATACTATCAGGG	154635	NZ_KV411303.1
	154635	+	2	1	33h	0	0	NA	NA	NA	1	AWN90_RS00765	cytochrome P450	NA	1200	0	0	1	0	CGGTGCGCGGGGCGCTGGAGGACGTGGAACTGGCCGGGCATACTATCAGGG	154635	NZ_KV411303.1
	154637	+	2	1	48h	0	0	NA	NA	NA	1	AWN90_RS00765	cytochrome P450	NA	1200	0	0	1	0	GTGCGCGGGGCGCTGGAGGACGTGGAACTGGCCGGGCATACTATCAGGGCG	154637	NZ_KV411303.1
	154637	+	2	1	33h	1	1	185.35	2.28	20.32	1	AWN90_RS00765	cytochrome P450	NA	1200	0	0	1	0	GTGCGCGGGGCGCTGGAGGACGTGGAACTGGCCGGGCATACTATCAGGGCG	154637	NZ_KV411303.1
	155003	-	2	2	48h	1	1	6.91	4	>100	1	AWN90_RS00765	cytochrome P450	NA	1200	0	0	0	1	CGAGGAGTTTCACCTTGCCCTCGTCGTCGTCTTGGTCGAAGATCTCCGGCG	155003	NZ_KV411303.1
	155003	-	2	2	48h	1	1	6.91	4	>100	1	AWN90_RS00770	ferredoxin	NA	192	0	0	0	1	CGAGGAGTTTCACCTTGCCCTCGTCGTCGTCTTGGTCGAAGATCTCCGGCG	155003	NZ_KV411303.1
	155003	-	2	2	33h	1	1	3.31	>100	>100	1	AWN90_RS00765	cytochrome P450	NA	1200	0	0	0	1	CGAGGAGTTTCACCTTGCCCTCGTCGTCGTCTTGGTCGAAGATCTCCGGCG	155003	NZ_KV411303.1
	155003	-	2	2	33h	1	1	3.31	>100	>100	1	AWN90_RS00770	ferredoxin	NA	192	0	0	0	1	CGAGGAGTTTCACCTTGCCCTCGTCGTCGTCTTGGTCGAAGATCTCCGGCG	155003	NZ_KV411303.1
	155047	+	2	2	48h	1	1	49.04	2.42	7.05	1	AWN90_RS00770	ferredoxin	NA	192	0	0	1	0	TCACCGCGCCGGAGATCTTCGACCAAGACGACGACGAGGGCAAGGTGAAAC	155047	NZ_KV411303.1
	155047	+	2	2	33h	1	1	24.21	4	11.39	1	AWN90_RS00770	ferredoxin	NA	192	0	0	1	0	TCACCGCGCCGGAGATCTTCGACCAAGACGACGACGAGGGCAAGGTGAAAC	155047	NZ_KV411303.1
	155597	+	2	2	48h	1	1	5.53	3	4.19	1	AWN90_RS00775	LLM class F420-dependent oxidoreductase	NA	972	0	0	0	1	ACCGCATCGATCTTGCGCGGCAGTTCGTTGGCGTCGCAGATGATGTTCAGA	155597	NZ_KV411303.1
	155597	+	2	2	33h	1	1	3.03	5	6.9	1	AWN90_RS00775	LLM class F420-dependent oxidoreductase	NA	972	0	0	0	1	ACCGCATCGATCTTGCGCGGCAGTTCGTTGGCGTCGCAGATGATGTTCAGA	155597	NZ_KV411303.1
	156063	+	2	2	48h	1	1	4.84	3.33	3.49	1	AWN90_RS00775	LLM class F420-dependent oxidoreductase	NA	972	0	0	0	1	GCATCGGCTCGTCGGGGGTGCCGAGCCCCGGCAGCTGATAGAAGTGATCCA	156063	NZ_KV411303.1
	156063	+	2	2	33h	1	0	6.05	5	1.85	1	AWN90_RS00775	LLM class F420-dependent oxidoreductase	NA	972	0	0	0	1	GCATCGGCTCGTCGGGGGTGCCGAGCCCCGGCAGCTGATAGAAGTGATCCA	156063	NZ_KV411303.1
	156190	-	2	2	48h	1	1	90.99	81	10.07	1	AWN90_RS00775	LLM class F420-dependent oxidoreductase	0	972	1	0	0	0	GGCGGGACGTTCCCTTGTCCGCGTATGGGCGGGTACCTAAGTTTTGAACTA	156190	NZ_KV411303.1
	156190	-	2	2	33h	1	1	121.05	41	4.27	1	AWN90_RS00775	LLM class F420-dependent oxidoreductase	0	972	1	0	0	0	GGCGGGACGTTCCCTTGTCCGCGTATGGGCGGGTACCTAAGTTTTGAACTA	156190	NZ_KV411303.1
	156549	-	2	2	48h	1	1	308.36	>100	12.6	2	AWN90_RS00780	hypothetical protein	0	273	1	0	0	0	GGACCGCGTTCCTGACGAGCAGCGCGCCGGGTAGCGGTTAGAGTCGAGCCA	156549	NZ_KV411303.1
	156549	-	2	2	48h	1	1	308.36	>100	12.6	2	AWN90_RS00785	DUF488 family protein	NA	393	0	0	0	1	GGACCGCGTTCCTGACGAGCAGCGCGCCGGGTAGCGGTTAGAGTCGAGCCA	156549	NZ_KV411303.1
	156549	-	2	2	33h	1	1	698.06	>100	9.79	2	AWN90_RS00780	hypothetical protein	0	273	1	0	0	0	GGACCGCGTTCCTGACGAGCAGCGCGCCGGGTAGCGGTTAGAGTCGAGCCA	156549	NZ_KV411303.1
	156549	-	2	2	33h	1	1	698.06	>100	9.79	2	AWN90_RS00785	DUF488 family protein	NA	393	0	0	0	1	GGACCGCGTTCCTGACGAGCAGCGCGCCGGGTAGCGGTTAGAGTCGAGCCA	156549	NZ_KV411303.1
	156617	+	2	2	48h	1	1	46.94	>100	>100	2	AWN90_RS00785	DUF488 family protein	0	393	1	0	0	0	TACCCGGCGCGCTGCTCGTCAGGAACGCGGTCCCGTGCTGCCATGGAGGTA	156617	NZ_KV411303.1
	156617	+	2	2	48h	1	1	46.94	>100	>100	2	AWN90_RS00780	hypothetical protein	NA	273	0	0	0	1	TACCCGGCGCGCTGCTCGTCAGGAACGCGGTCCCGTGCTGCCATGGAGGTA	156617	NZ_KV411303.1
	156617	+	2	2	33h	1	1	43.69	>100	10.9	2	AWN90_RS00785	DUF488 family protein	0	393	1	0	0	0	TACCCGGCGCGCTGCTCGTCAGGAACGCGGTCCCGTGCTGCCATGGAGGTA	156617	NZ_KV411303.1
	156617	+	2	2	33h	1	1	43.69	>100	10.9	2	AWN90_RS00780	hypothetical protein	NA	273	0	0	0	1	TACCCGGCGCGCTGCTCGTCAGGAACGCGGTCCCGTGCTGCCATGGAGGTA	156617	NZ_KV411303.1
	156630	-	2	2	48h	1	1	7.94	>100	>100	2	AWN90_RS00780	hypothetical protein	81	273	0	1	0	0	CGGTGGAATCCGGTGTGTCGTAGACCCTTTTCACTCGTACATTCTTCTCCG	156630	NZ_KV411303.1
	156630	-	2	2	48h	1	1	7.94	>100	>100	2	AWN90_RS00785	DUF488 family protein	NA	393	0	0	0	1	CGGTGGAATCCGGTGTGTCGTAGACCCTTTTCACTCGTACATTCTTCTCCG	156630	NZ_KV411303.1
	156630	-	2	2	33h	1	1	9.27	12	>100	2	AWN90_RS00780	hypothetical protein	81	273	0	1	0	0	CGGTGGAATCCGGTGTGTCGTAGACCCTTTTCACTCGTACATTCTTCTCCG	156630	NZ_KV411303.1
	156630	-	2	2	33h	1	1	9.27	12	>100	2	AWN90_RS00785	DUF488 family protein	NA	393	0	0	0	1	CGGTGGAATCCGGTGTGTCGTAGACCCTTTTCACTCGTACATTCTTCTCCG	156630	NZ_KV411303.1
	157009	-	2	1	48h	0	0	NA	NA	NA	1	AWN90_RS00785	DUF488 family protein	NA	393	0	0	0	1	CGGCTCGAGCGGCCGCGGACCGGAATCCGGTGATGTGACGCACATCTCGTT	157009	NZ_KV411303.1
	157009	-	2	1	33h	1	1	5.67	8.5	2.81	1	AWN90_RS00785	DUF488 family protein	NA	393	0	0	0	1	CGGCTCGAGCGGCCGCGGACCGGAATCCGGTGATGTGACGCACATCTCGTT	157009	NZ_KV411303.1
	157136	+	2	2	48h	1	1	61.53	7.55	35.49	1	AWN90_RS00790	PhoH family protein	161	1395	1	0	0	0	GCTCGCCAACGCCCGAGCCGAAAAGACCGAACGGCAGTAACGTCGGTGGTG	157136	NZ_KV411303.1
	157136	+	2	2	33h	1	1	82.81	6.96	28.09	1	AWN90_RS00790	PhoH family protein	161	1395	1	0	0	0	GCTCGCCAACGCCCGAGCCGAAAAGACCGAACGGCAGTAACGTCGGTGGTG	157136	NZ_KV411303.1
	157254	+	2	1	48h	1	1	6.91	2.43	2.97	1	AWN90_RS00790	PhoH family protein	43	1395	0	1	0	0	CGGCACCCGGCCCTCGGGTCCTGTGACCCCAGGGCGGACCGGTCCAGCGAG	157254	NZ_KV411303.1
	157254	+	2	1	33h	0	0	NA	NA	NA	1	AWN90_RS00790	PhoH family protein	43	1395	0	1	0	0	CGGCACCCGGCCCTCGGGTCCTGTGACCCCAGGGCGGACCGGTCCAGCGAG	157254	NZ_KV411303.1
	157807	-	2	2	48h	1	1	5.06	2.17	>100	1	AWN90_RS00790	PhoH family protein	NA	1395	0	0	0	1	GCCGGTCCAGCCGGAGATGATGACGTCCTGCGCGTGATATTCGTCGGCGTG	157807	NZ_KV411303.1
	157807	-	2	2	33h	1	1	13.62	2.5	>100	1	AWN90_RS00790	PhoH family protein	NA	1395	0	0	0	1	GCCGGTCCAGCCGGAGATGATGACGTCCTGCGCGTGATATTCGTCGGCGTG	157807	NZ_KV411303.1
	157830	-	2	2	48h	1	1	11.05	>100	>100	1	AWN90_RS00790	PhoH family protein	NA	1395	0	0	0	1	GAACTGACGTCGAGCTCGGTCATGCCGGTCCAGCCGGAGATGATGACGTCC	157830	NZ_KV411303.1
	157830	-	2	2	33h	1	1	9.27	>100	>100	1	AWN90_RS00790	PhoH family protein	NA	1395	0	0	0	1	GAACTGACGTCGAGCTCGGTCATGCCGGTCCAGCCGGAGATGATGACGTCC	157830	NZ_KV411303.1
	158218	-	2	2	48h	1	1	12.43	7	10.48	1	AWN90_RS00790	PhoH family protein	NA	1395	0	0	0	1	CCCCGGCAGATAGCCGAGTTCCTGGCCGCCGACCGCGTACAGTGGGCGGAA	158218	NZ_KV411303.1
	158218	-	2	2	33h	1	1	8.32	2.57	8.27	1	AWN90_RS00790	PhoH family protein	NA	1395	0	0	0	1	CCCCGGCAGATAGCCGAGTTCCTGGCCGCCGACCGCGTACAGTGGGCGGAA	158218	NZ_KV411303.1
	158229	+	2	2	48h	1	1	5.78	5	10.84	1	AWN90_RS00790	PhoH family protein	NA	1395	0	0	1	0	GCGGTGCTGGAGCGGCGCAGCCAGCGCAAGGTGGTGGTGTTCCGCCCACTG	158229	NZ_KV411303.1
	158229	+	2	2	33h	1	1	5.3	8	2.21	1	AWN90_RS00790	PhoH family protein	NA	1395	0	0	1	0	GCGGTGCTGGAGCGGCGCAGCCAGCGCAAGGTGGTGGTGTTCCGCCCACTG	158229	NZ_KV411303.1
	158292	+	2	2	48h	1	1	6.22	2	2.7	1	AWN90_RS00790	PhoH family protein	NA	1395	0	0	1	0	GGCCAGGAACTCGGCTATCTGCCGGGGTCGGAGAGCGAGAAGATGGGCCCC	158292	NZ_KV411303.1
	158292	+	2	2	33h	1	1	7.57	2.25	2.93	1	AWN90_RS00790	PhoH family protein	NA	1395	0	0	1	0	GGCCAGGAACTCGGCTATCTGCCGGGGTCGGAGAGCGAGAAGATGGGCCCC	158292	NZ_KV411303.1
	158743	-	2	2	48h	1	1	5.06	>100	>100	1	AWN90_RS00790	PhoH family protein	NA	1395	0	0	0	1	ACACCGCCCGGCAACTCTGGCCGATACCGGCGAAAATATACCCTTCAATTG	158743	NZ_KV411303.1
	158743	-	2	2	48h	1	1	5.06	>100	>100	1	AWN90_RS00795	esterase	NA	540	0	0	0	1	ACACCGCCCGGCAACTCTGGCCGATACCGGCGAAAATATACCCTTCAATTG	158743	NZ_KV411303.1
	158743	-	2	2	33h	1	1	3.78	>100	>100	1	AWN90_RS00790	PhoH family protein	NA	1395	0	0	0	1	ACACCGCCCGGCAACTCTGGCCGATACCGGCGAAAATATACCCTTCAATTG	158743	NZ_KV411303.1
	158743	-	2	2	33h	1	1	3.78	>100	>100	1	AWN90_RS00795	esterase	NA	540	0	0	0	1	ACACCGCCCGGCAACTCTGGCCGATACCGGCGAAAATATACCCTTCAATTG	158743	NZ_KV411303.1
	159242	+	2	2	48h	1	1	6.22	5.5	>100	2	AWN90_RS00800	fatty acid desaturase	238	858	0	1	0	0	ACCGGCCCGCACGTGGTGTGGGGCGAGATCCGCAAGGCGTGGGACAACGAC	159242	NZ_KV411303.1
	159242	+	2	2	48h	1	1	6.22	5.5	>100	2	AWN90_RS00795	esterase	NA	540	0	0	1	0	ACCGGCCCGCACGTGGTGTGGGGCGAGATCCGCAAGGCGTGGGACAACGAC	159242	NZ_KV411303.1
	159242	+	2	2	33h	1	1	4.54	3	2.28	2	AWN90_RS00800	fatty acid desaturase	238	858	0	1	0	0	ACCGGCCCGCACGTGGTGTGGGGCGAGATCCGCAAGGCGTGGGACAACGAC	159242	NZ_KV411303.1
	159242	+	2	2	33h	1	1	4.54	3	2.28	2	AWN90_RS00795	esterase	NA	540	0	0	1	0	ACCGGCCCGCACGTGGTGTGGGGCGAGATCCGCAAGGCGTGGGACAACGAC	159242	NZ_KV411303.1
	159480	+	2	2	48h	1	1	590	>100	59.2	1	AWN90_RS00800	fatty acid desaturase	0	858	1	0	0	0	GCTCGGGCCGGATTCGTGCTTTGCCCCGTGCCCGTCGGTAGGTTGGCAGCG	159480	NZ_KV411303.1
	159480	+	2	2	33h	1	1	1199.51	>100	49.4	1	AWN90_RS00800	fatty acid desaturase	0	858	1	0	0	0	GCTCGGGCCGGATTCGTGCTTTGCCCCGTGCCCGTCGGTAGGTTGGCAGCG	159480	NZ_KV411303.1
	159587	+	2	2	48h	1	1	7.22	2.43	2.63	1	AWN90_RS00800	fatty acid desaturase	NA	858	0	0	1	0	GTAAATCTGCGACGCCACATCGACGCGGCCGATGCGTGGCAGCCGCACGAC	159587	NZ_KV411303.1
	159587	+	2	2	33h	1	0	5.3	3	1.05	1	AWN90_RS00800	fatty acid desaturase	NA	858	0	0	1	0	GTAAATCTGCGACGCCACATCGACGCGGCCGATGCGTGGCAGCCGCACGAC	159587	NZ_KV411303.1
	161620	-	2	2	48h	1	1	5.06	>100	>100	1	orphan	orphan	NA	NA	0	0	0	0	ACGATGGACGCAGTTTCTCGTCAAGAGCCGTTTCGGCAAGGATGGACAGCA	161620	NZ_KV411303.1
	161620	-	2	2	33h	1	1	13.24	>100	7.98	1	orphan	orphan	NA	NA	0	0	0	0	ACGATGGACGCAGTTTCTCGTCAAGAGCCGTTTCGGCAAGGATGGACAGCA	161620	NZ_KV411303.1
	162984	+	2	2	48h	1	1	677.39	>100	40.73	1	orphan	orphan	NA	NA	0	0	0	0	AGGGTTGACGGATTTATGAAACACGAAAGGGTTGCCTGCGATTAACCAGTA	162984	NZ_KV411303.1
	162984	+	2	2	33h	1	1	394.92	>100	25.76	1	orphan	orphan	NA	NA	0	0	0	0	AGGGTTGACGGATTTATGAAACACGAAAGGGTTGCCTGCGATTAACCAGTA	162984	NZ_KV411303.1
	163227	-	2	2	48h	1	1	8.29	4	3.35	1	AWN90_RS00820	class II fumarate hydratase	NA	1404	0	0	1	0	TCGATCGCGGCCTCATCGGCGAGAAACTCACCCTCACCGAGCTCGATCGCC	163227	NZ_KV411303.1
	163227	-	2	2	33h	1	0	4.63	3.33	1.42	1	AWN90_RS00820	class II fumarate hydratase	NA	1404	0	0	1	0	TCGATCGCGGCCTCATCGGCGAGAAACTCACCCTCACCGAGCTCGATCGCC	163227	NZ_KV411303.1
	164586	-	2	2	48h	1	1	180.54	84.33	21.1	1	AWN90_RS00820	class II fumarate hydratase	0	1404	1	0	0	0	ACTCAGGTGTAGGGGGCCGGATTGGGTGGGGGCGGGCTTAGGGTCGGGGTA	164586	NZ_KV411303.1
	164586	-	2	2	33h	1	1	173.44	>100	20.05	1	AWN90_RS00820	class II fumarate hydratase	0	1404	1	0	0	0	ACTCAGGTGTAGGGGGCCGGATTGGGTGGGGGCGGGCTTAGGGTCGGGGTA	164586	NZ_KV411303.1
	164689	-	2	2	48h	1	1	13.12	7.33	>100	1	AWN90_RS00820	class II fumarate hydratase	103	1404	0	1	0	0	ATCCCGGCATCCCGCAACCTGCCGATCCCGGCGTGCGGCAATCTGTTGGTC	164689	NZ_KV411303.1
	164689	-	2	2	33h	1	1	7.94	>100	13.49	1	AWN90_RS00820	class II fumarate hydratase	103	1404	0	1	0	0	ATCCCGGCATCCCGCAACCTGCCGATCCCGGCGTGCGGCAATCTGTTGGTC	164689	NZ_KV411303.1
	165558	+	2	2	48h	1	1	9.67	>100	>100	1	AWN90_RS00825	class II fructose-bisphosphatase	NA	1044	0	0	0	1	CGCACCTCCTGGATGTGGCGTTGGTGGCGCGGGCGATCCAGGATGCAGACG	165558	NZ_KV411303.1
	165558	+	2	2	33h	1	1	15.89	>100	27.34	1	AWN90_RS00825	class II fructose-bisphosphatase	NA	1044	0	0	0	1	CGCACCTCCTGGATGTGGCGTTGGTGGCGCGGGCGATCCAGGATGCAGACG	165558	NZ_KV411303.1
	165824	-	2	2	48h	1	1	3.45	2.33	2.73	1	AWN90_RS00825	class II fructose-bisphosphatase	NA	1044	0	0	1	0	TGATCGGCGAGGGCGAGAAGGACGAGGCGCCCATGCTGTACAACGGCGAGG	165824	NZ_KV411303.1
	165824	-	2	2	33h	1	1	6.05	4.5	4.14	1	AWN90_RS00825	class II fructose-bisphosphatase	NA	1044	0	0	1	0	TGATCGGCGAGGGCGAGAAGGACGAGGCGCCCATGCTGTACAACGGCGAGG	165824	NZ_KV411303.1
	166193	+	2	2	48h	1	1	77.27	>100	29	1	AWN90_RS00830	DUF4245 domain-containing protein	NA	588	0	0	1	0	CCGACAGGGGTCACACCCGCGATGTCGGGCGGGCAATGGATACTTGGGACG	166193	NZ_KV411303.1
	166193	+	2	2	33h	1	1	89.37	>100	25.63	1	AWN90_RS00830	DUF4245 domain-containing protein	NA	588	0	0	1	0	CCGACAGGGGTCACACCCGCGATGTCGGGCGGGCAATGGATACTTGGGACG	166193	NZ_KV411303.1
	166460	+	2	2	48h	1	1	60.66	15	33.19	1	AWN90_RS00830	DUF4245 domain-containing protein	NA	588	0	0	1	0	TGCCGGACGGCTGGAAACCCAACTCCGGCAGCCGGGATACGATCACCGGCA	166460	NZ_KV411303.1
	166460	+	2	2	33h	1	1	44.64	20.67	9.5	1	AWN90_RS00830	DUF4245 domain-containing protein	NA	588	0	0	1	0	TGCCGGACGGCTGGAAACCCAACTCCGGCAGCCGGGATACGATCACCGGCA	166460	NZ_KV411303.1
	166784	-	2	2	48h	1	1	19.5	>100	>100	1	AWN90_RS00830	DUF4245 domain-containing protein	NA	588	0	0	0	1	CCCCAATGCCTGCTCGAGCCAACCGAAATCACCATGGTCCACTGGATAACG	166784	NZ_KV411303.1
	166784	-	2	2	33h	1	1	27.8	>100	>100	1	AWN90_RS00830	DUF4245 domain-containing protein	NA	588	0	0	0	1	CCCCAATGCCTGCTCGAGCCAACCGAAATCACCATGGTCCACTGGATAACG	166784	NZ_KV411303.1
	166793	+	2	1	48h	1	1	15.17	2.4	13.01	1	AWN90_RS00835	aminoglycoside phosphotransferase family protein	99	792	1	0	0	0	AGCCGCTCGAGGCCGCACCGTAGGCTCCGGCGGTCCGTTAGCGTTATCCAG	166793	NZ_KV411303.1
	166793	+	2	1	33h	0	0	NA	NA	NA	1	AWN90_RS00835	aminoglycoside phosphotransferase family protein	99	792	1	0	0	0	AGCCGCTCGAGGCCGCACCGTAGGCTCCGGCGGTCCGTTAGCGTTATCCAG	166793	NZ_KV411303.1
	169261	+	2	2	48h	1	1	7.6	>100	11.53	1	AWN90_RS00845	exodeoxyribonuclease VII large subunit	NA	1269	0	0	0	1	TTCGGTCACTTCGCCCGCACGGTGGCGATCCGATTCGTCAGCATGGTGACG	169261	NZ_KV411303.1
	169261	+	2	2	48h	1	1	7.6	>100	11.53	1	AWN90_RS00850	lipid droplet-associated protein	NA	597	0	0	0	1	TTCGGTCACTTCGCCCGCACGGTGGCGATCCGATTCGTCAGCATGGTGACG	169261	NZ_KV411303.1
	169261	+	2	2	33h	1	1	5.3	>100	>100	1	AWN90_RS00845	exodeoxyribonuclease VII large subunit	NA	1269	0	0	0	1	TTCGGTCACTTCGCCCGCACGGTGGCGATCCGATTCGTCAGCATGGTGACG	169261	NZ_KV411303.1
	169261	+	2	2	33h	1	1	5.3	>100	>100	1	AWN90_RS00850	lipid droplet-associated protein	NA	597	0	0	0	1	TTCGGTCACTTCGCCCGCACGGTGGCGATCCGATTCGTCAGCATGGTGACG	169261	NZ_KV411303.1
	169324	+	2	2	48h	1	1	5.06	1.78	5.78	1	AWN90_RS00850	lipid droplet-associated protein	NA	597	0	0	0	1	TCGAAGGTCCGGCGTTCGTAATCGAGCAGCGTGGTGAGATCTTCGACACTG	169324	NZ_KV411303.1
	169324	+	2	2	33h	1	1	6.81	2.11	21.65	1	AWN90_RS00850	lipid droplet-associated protein	NA	597	0	0	0	1	TCGAAGGTCCGGCGTTCGTAATCGAGCAGCGTGGTGAGATCTTCGACACTG	169324	NZ_KV411303.1
	169372	-	2	2	48h	1	1	5.78	2.5	2.71	2	AWN90_RS00845	exodeoxyribonuclease VII large subunit	153	1269	1	0	0	0	CACGCCGCCGATACCGGCGTCGTCGAACCCGAGGTCGCGGCCCGGTACGAC	169372	NZ_KV411303.1
	169372	-	2	2	48h	1	1	5.78	2.5	2.71	2	AWN90_RS00850	lipid droplet-associated protein	NA	597	0	0	1	0	CACGCCGCCGATACCGGCGTCGTCGAACCCGAGGTCGCGGCCCGGTACGAC	169372	NZ_KV411303.1
	169372	-	2	2	33h	1	0	2.65	1.8	1.28	2	AWN90_RS00845	exodeoxyribonuclease VII large subunit	153	1269	1	0	0	0	CACGCCGCCGATACCGGCGTCGTCGAACCCGAGGTCGCGGCCCGGTACGAC	169372	NZ_KV411303.1
	169372	-	2	2	33h	1	0	2.65	1.8	1.28	2	AWN90_RS00850	lipid droplet-associated protein	NA	597	0	0	1	0	CACGCCGCCGATACCGGCGTCGTCGAACCCGAGGTCGCGGCCCGGTACGAC	169372	NZ_KV411303.1
	169581	+	2	1	48h	0	0	NA	NA	NA	1	AWN90_RS00850	lipid droplet-associated protein	NA	597	0	0	0	1	GGGTCCGAAAGCGCTGCCGGGGATTTGCTCGGGCTCGGTATCTTCGTCGAA	169581	NZ_KV411303.1
	169581	+	2	1	33h	1	1	5.3	>100	>100	1	AWN90_RS00850	lipid droplet-associated protein	NA	597	0	0	0	1	GGGTCCGAAAGCGCTGCCGGGGATTTGCTCGGGCTCGGTATCTTCGTCGAA	169581	NZ_KV411303.1
	169651	+	2	2	48h	1	1	5.06	2	>100	1	AWN90_RS00850	lipid droplet-associated protein	NA	597	0	0	0	1	TCGACAGGGCGATTCGCCAAACGGTCGAATACGGCGTCACCCTTGAGCGCG	169651	NZ_KV411303.1
	169651	+	2	2	33h	1	1	9.84	2.08	5.75	1	AWN90_RS00850	lipid droplet-associated protein	NA	597	0	0	0	1	TCGACAGGGCGATTCGCCAAACGGTCGAATACGGCGTCACCCTTGAGCGCG	169651	NZ_KV411303.1
	169721	-	2	1	48h	1	1	6.5	6	4.03	1	AWN90_RS00850	lipid droplet-associated protein	NA	597	0	0	1	0	AGCCGTCTACGCTCTCGAGGAAACCCGTCGGCTACCCACTGTGGCAATGAA	169721	NZ_KV411303.1
	169721	-	2	1	33h	0	0	NA	NA	NA	1	AWN90_RS00850	lipid droplet-associated protein	NA	597	0	0	1	0	AGCCGTCTACGCTCTCGAGGAAACCCGTCGGCTACCCACTGTGGCAATGAA	169721	NZ_KV411303.1
	169762	+	2	2	48h	1	1	4.33	>100	2.17	2	AWN90_RS00855	4-hydroxy-3-methylbut-2-enyl diphosphate reductase	214	1005	0	1	0	0	ATGGGCAAATTCATTGCCACAGTGGGTAGCCGACGGGTTTCCTCGAGAGCG	169762	NZ_KV411303.1
	169762	+	2	2	48h	1	1	4.33	>100	2.17	2	AWN90_RS00850	lipid droplet-associated protein	NA	597	0	0	0	1	ATGGGCAAATTCATTGCCACAGTGGGTAGCCGACGGGTTTCCTCGAGAGCG	169762	NZ_KV411303.1
	169762	+	2	2	33h	1	1	6.62	>100	5.52	2	AWN90_RS00855	4-hydroxy-3-methylbut-2-enyl diphosphate reductase	214	1005	0	1	0	0	ATGGGCAAATTCATTGCCACAGTGGGTAGCCGACGGGTTTCCTCGAGAGCG	169762	NZ_KV411303.1
	169762	+	2	2	33h	1	1	6.62	>100	5.52	2	AWN90_RS00850	lipid droplet-associated protein	NA	597	0	0	0	1	ATGGGCAAATTCATTGCCACAGTGGGTAGCCGACGGGTTTCCTCGAGAGCG	169762	NZ_KV411303.1
	169812	-	2	2	48h	1	1	260.7	2.81	22.28	1	AWN90_RS00850	lipid droplet-associated protein	0	597	1	0	0	0	AGGCACGCACTCCTATGGCAAAAATCGCGGAGAGGCGGGACAGTTGGGGCA	169812	NZ_KV411303.1
	169812	-	2	2	33h	1	1	224.69	2.08	12.3	1	AWN90_RS00850	lipid droplet-associated protein	0	597	1	0	0	0	AGGCACGCACTCCTATGGCAAAAATCGCGGAGAGGCGGGACAGTTGGGGCA	169812	NZ_KV411303.1
	169882	-	2	2	48h	1	1	134.32	13.4	18.6	2	AWN90_RS00850	lipid droplet-associated protein	70	597	0	1	0	0	TCGCCACCCGGCACCGCGGAACGGGCCGCCACCCGATATCGTCGAGCGACG	169882	NZ_KV411303.1
	169882	-	2	2	48h	1	1	134.32	13.4	18.6	2	AWN90_RS00855	4-hydroxy-3-methylbut-2-enyl diphosphate reductase	NA	1005	0	0	0	1	TCGCCACCCGGCACCGCGGAACGGGCCGCCACCCGATATCGTCGAGCGACG	169882	NZ_KV411303.1
	169882	-	2	2	33h	1	1	206.54	16.35	14.75	2	AWN90_RS00850	lipid droplet-associated protein	70	597	0	1	0	0	TCGCCACCCGGCACCGCGGAACGGGCCGCCACCCGATATCGTCGAGCGACG	169882	NZ_KV411303.1
	169882	-	2	2	33h	1	1	206.54	16.35	14.75	2	AWN90_RS00855	4-hydroxy-3-methylbut-2-enyl diphosphate reductase	NA	1005	0	0	0	1	TCGCCACCCGGCACCGCGGAACGGGCCGCCACCCGATATCGTCGAGCGACG	169882	NZ_KV411303.1
	169976	+	2	2	48h	1	1	1705.02	>100	64.46	1	AWN90_RS00855	4-hydroxy-3-methylbut-2-enyl diphosphate reductase	0	1005	1	0	0	0	GTGGCGATGTCGCCGCCCCTGGTATCGCGGGCGCACGTAAGCTGTGAGGCA	169976	NZ_KV411303.1
	169976	+	2	2	33h	1	1	3463.48	>100	>100	1	AWN90_RS00855	4-hydroxy-3-methylbut-2-enyl diphosphate reductase	0	1005	1	0	0	0	GTGGCGATGTCGCCGCCCCTGGTATCGCGGGCGCACGTAAGCTGTGAGGCA	169976	NZ_KV411303.1
	171049	+	2	2	48h	1	1	5933.27	>100	38.84	1	orphan	orphan	NA	NA	0	0	0	0	GAAACCGCTTGTCCCGTAACGCTGCTGGCTGAGGCCACGATCAACATCTCG	171049	NZ_KV411303.1
	171049	+	2	2	33h	1	1	3663.4	>100	26.27	1	orphan	orphan	NA	NA	0	0	0	0	GAAACCGCTTGTCCCGTAACGCTGCTGGCTGAGGCCACGATCAACATCTCG	171049	NZ_KV411303.1
	172043	-	2	2	48h	1	1	761.16	35.1	51.43	1	AWN90_RS00860	hypothetical protein	30	780	1	0	0	0	TACGCCCGGCCTCGACACACGTTTCGTTCGCGGCAGATAGTGTTCTTTACG	172043	NZ_KV411303.1
	172043	-	2	2	33h	1	1	1365.67	23.18	54.58	1	AWN90_RS00860	hypothetical protein	30	780	1	0	0	0	TACGCCCGGCCTCGACACACGTTTCGTTCGCGGCAGATAGTGTTCTTTACG	172043	NZ_KV411303.1
	172567	+	2	2	48h	1	1	4.14	>100	>100	1	AWN90_RS00865	DNA recombination protein RmuC	NA	1137	0	0	0	1	AACAGGACCACGAATTCCGGCGAGGGGTCGAAGGCCGTCCAATATGCCTTG	172567	NZ_KV411303.1
	172567	+	2	2	33h	1	1	5.3	>100	>100	1	AWN90_RS00865	DNA recombination protein RmuC	NA	1137	0	0	0	1	AACAGGACCACGAATTCCGGCGAGGGGTCGAAGGCCGTCCAATATGCCTTG	172567	NZ_KV411303.1
	172956	-	2	2	48h	1	1	4.84	>100	2.45	1	AWN90_RS00865	DNA recombination protein RmuC	NA	1137	0	0	1	0	CGGTGGGCGCGCTGAACCAGCACATCCGGCAGGTCGAGCACAATCGCATCA	172956	NZ_KV411303.1
	172956	-	2	2	33h	1	1	7.28	>100	9.65	1	AWN90_RS00865	DNA recombination protein RmuC	NA	1137	0	0	1	0	CGGTGGGCGCGCTGAACCAGCACATCCGGCAGGTCGAGCACAATCGCATCA	172956	NZ_KV411303.1
	173238	-	2	2	48h	1	1	4.84	>100	>100	1	AWN90_RS00865	DNA recombination protein RmuC	0	1137	1	0	0	0	AGGGCGCGGCATCCGGACCTTGTCGGTGGTGTACGGCACCATCTGCCTCTA	173238	NZ_KV411303.1
	173238	-	2	2	33h	1	1	7.57	>100	>100	1	AWN90_RS00865	DNA recombination protein RmuC	0	1137	1	0	0	0	AGGGCGCGGCATCCGGACCTTGTCGGTGGTGTACGGCACCATCTGCCTCTA	173238	NZ_KV411303.1
	173600	+	2	2	48h	1	1	244.09	57.33	28.69	1	AWN90_RS00870	exonuclease SbcCD subunit D	0	1164	1	0	0	0	CGGCGCGGTTGTTTTCGGTCTGTCGGGGGGATGCTCTACGGTTTCGCGGCA	173600	NZ_KV411303.1
	173600	+	2	2	33h	1	1	238.31	28.69	25	1	AWN90_RS00870	exonuclease SbcCD subunit D	0	1164	1	0	0	0	CGGCGCGGTTGTTTTCGGTCTGTCGGGGGGATGCTCTACGGTTTCGCGGCA	173600	NZ_KV411303.1
	173689	+	2	2	48h	1	1	26.25	4.67	27.78	1	AWN90_RS00870	exonuclease SbcCD subunit D	NA	1164	0	0	1	0	ACCTTTCACGGCGTCGATCTGCTTGGCGATCAGGCGCGTTCGCTGGAGTTC	173689	NZ_KV411303.1
	173689	+	2	2	33h	1	1	11.25	2.28	5.76	1	AWN90_RS00870	exonuclease SbcCD subunit D	NA	1164	0	0	1	0	ACCTTTCACGGCGTCGATCTGCTTGGCGATCAGGCGCGTTCGCTGGAGTTC	173689	NZ_KV411303.1
	178186	-	2	2	48h	1	1	9.39	14	>100	1	AWN90_RS00875	SMC family ATPase	NA	3342	0	0	0	1	CCGGGATCACGAGAATCTCAGGTAGGCCGGAATGACAGTAGCCTCAGGTGG	178186	NZ_KV411303.1
	178186	-	2	2	33h	1	1	6.81	5.5	>100	1	AWN90_RS00875	SMC family ATPase	NA	3342	0	0	0	1	CCGGGATCACGAGAATCTCAGGTAGGCCGGAATGACAGTAGCCTCAGGTGG	178186	NZ_KV411303.1
	178210	+	2	2	48h	1	1	4.84	3.33	>100	1	orphan	orphan	NA	NA	0	0	0	0	CTGTCTGAGATTCCTGTCATTCCGGTCCACCTGAGGCTACTGTCATTCCGG	178210	NZ_KV411303.1
	178210	+	2	2	33h	1	1	3.97	>100	>100	1	orphan	orphan	NA	NA	0	0	0	0	CTGTCTGAGATTCCTGTCATTCCGGTCCACCTGAGGCTACTGTCATTCCGG	178210	NZ_KV411303.1
	179118	+	2	2	48h	1	1	10.83	>100	>100	1	AWN90_RS00885	DNA-3-methyladenine glycosylase 2 family protein	NA	1503	0	0	0	1	GCTCGGCGAGCGCCCGCTTCCACAAATGCATGGACAGATACGATCGCCACG	179118	NZ_KV411303.1
	179118	+	2	2	33h	1	1	13.9	>100	>100	1	AWN90_RS00885	DNA-3-methyladenine glycosylase 2 family protein	NA	1503	0	0	0	1	GCTCGGCGAGCGCCCGCTTCCACAAATGCATGGACAGATACGATCGCCACG	179118	NZ_KV411303.1
	180502	-	2	2	48h	1	1	152.66	>100	58.17	1	AWN90_RS00885	DNA-3-methyladenine glycosylase 2 family protein	NA	1503	0	0	1	0	CGACCGTTTCCCGCTAGCGCGGGGGCCGTCCGGCTGACATGGTGGACTGCG	180502	NZ_KV411303.1
	180502	-	2	2	33h	1	1	163.51	>100	25.38	1	AWN90_RS00885	DNA-3-methyladenine glycosylase 2 family protein	NA	1503	0	0	1	0	CGACCGTTTCCCGCTAGCGCGGGGGCCGTCCGGCTGACATGGTGGACTGCG	180502	NZ_KV411303.1
	180738	+	2	2	48h	1	1	51.27	>100	76.98	1	AWN90_RS00890	YbdD/YjiX family protein	NA	258	0	0	0	1	CGGGCGGCACCGGTCGCGCCGCTGCCGCCCGCTCGCGAGACAATCGGCCGA	180738	NZ_KV411303.1
	180738	+	2	2	33h	1	1	44.35	>100	25.74	1	AWN90_RS00890	YbdD/YjiX family protein	NA	258	0	0	0	1	CGGGCGGCACCGGTCGCGCCGCTGCCGCCCGCTCGCGAGACAATCGGCCGA	180738	NZ_KV411303.1
	180923	-	2	2	48h	1	1	8.98	>100	3.49	1	AWN90_RS00890	YbdD/YjiX family protein	NA	258	0	0	1	0	GCGGCTCGGGCGCTGATCTGGTACGTGAATTCCGTTCTGGGCGGCCAGGAT	180923	NZ_KV411303.1
	180923	-	2	2	33h	1	0	1.99	2.5	1.9	1	AWN90_RS00890	YbdD/YjiX family protein	NA	258	0	0	1	0	GCGGCTCGGGCGCTGATCTGGTACGTGAATTCCGTTCTGGGCGGCCAGGAT	180923	NZ_KV411303.1
	181340	-	2	2	48h	1	1	14.44	3.86	3.25	2	AWN90_RS00890	YbdD/YjiX family protein	283	258	1	0	0	0	GTCCTGGCAGAAGATCTTCTCCGCCGACAAGAACCTCGGATACTGGAAGCA	181340	NZ_KV411303.1
	181340	-	2	2	48h	1	1	14.44	3.86	3.25	2	AWN90_RS00895	carbon starvation protein CstA	NA	2286	0	0	1	0	GTCCTGGCAGAAGATCTTCTCCGCCGACAAGAACCTCGGATACTGGAAGCA	181340	NZ_KV411303.1
	181340	-	2	2	33h	1	1	21.18	7.67	5.36	2	AWN90_RS00890	YbdD/YjiX family protein	283	258	1	0	0	0	GTCCTGGCAGAAGATCTTCTCCGCCGACAAGAACCTCGGATACTGGAAGCA	181340	NZ_KV411303.1
	181340	-	2	2	33h	1	1	21.18	7.67	5.36	2	AWN90_RS00895	carbon starvation protein CstA	NA	2286	0	0	1	0	GTCCTGGCAGAAGATCTTCTCCGCCGACAAGAACCTCGGATACTGGAAGCA	181340	NZ_KV411303.1
	181748	+	2	2	48h	1	1	5.53	3	9.76	1	AWN90_RS00895	carbon starvation protein CstA	NA	2286	0	0	0	1	TGAACCGCGCGACCCGGGTACCGGCGTCGATCGTGGTGAGAATGAACAGCG	181748	NZ_KV411303.1
	181748	+	2	2	33h	1	1	7.57	11	>100	1	AWN90_RS00895	carbon starvation protein CstA	NA	2286	0	0	0	1	TGAACCGCGCGACCCGGGTACCGGCGTCGATCGTGGTGAGAATGAACAGCG	181748	NZ_KV411303.1
	182323	-	2	2	48h	1	1	2.07	1.75	2.45	1	AWN90_RS00895	carbon starvation protein CstA	NA	2286	0	0	1	0	TCGGTGCTGCCGGTGTGGTTGCTGCTCGCGCCGCGCGATTATCTGTCGACG	182323	NZ_KV411303.1
	182323	-	2	2	33h	1	1	7.94	7	3.19	1	AWN90_RS00895	carbon starvation protein CstA	NA	2286	0	0	1	0	TCGGTGCTGCCGGTGTGGTTGCTGCTCGCGCCGCGCGATTATCTGTCGACG	182323	NZ_KV411303.1
	182399	-	2	1	48h	1	1	4.84	2.4	6.29	1	AWN90_RS00895	carbon starvation protein CstA	NA	2286	0	0	1	0	CGGTTGGGGCCGCGACCTGTTCACGCTGTCGGGCACCACCATCTCCTGGCT	182399	NZ_KV411303.1
	182399	-	2	1	33h	0	0	NA	NA	NA	1	AWN90_RS00895	carbon starvation protein CstA	NA	2286	0	0	1	0	CGGTTGGGGCCGCGACCTGTTCACGCTGTCGGGCACCACCATCTCCTGGCT	182399	NZ_KV411303.1
	183067	+	2	2	48h	1	1	10.83	16	16.77	1	AWN90_RS00895	carbon starvation protein CstA	NA	2286	0	0	0	1	CGCGGCTTGGTGATCTTCCATTCGATCAGCCGGGCGTAGAACTGGTAGGCG	183067	NZ_KV411303.1
	183067	+	2	2	33h	1	1	11.25	>100	5.41	1	AWN90_RS00895	carbon starvation protein CstA	NA	2286	0	0	0	1	CGCGGCTTGGTGATCTTCCATTCGATCAGCCGGGCGTAGAACTGGTAGGCG	183067	NZ_KV411303.1
	183079	+	2	2	48h	1	1	36.83	4.19	20.96	1	AWN90_RS00895	carbon starvation protein CstA	NA	2286	0	0	0	1	ATCTTCCATTCGATCAGCCGGGCGTAGAACTGGTAGGCGACGATGTAGGTG	183079	NZ_KV411303.1
	183079	+	2	2	33h	1	1	92.02	8.32	22.5	1	AWN90_RS00895	carbon starvation protein CstA	NA	2286	0	0	0	1	ATCTTCCATTCGATCAGCCGGGCGTAGAACTGGTAGGCGACGATGTAGGTG	183079	NZ_KV411303.1
	183316	-	2	2	48h	1	1	49.73	3.57	17.47	1	AWN90_RS00895	carbon starvation protein CstA	43	2286	1	0	0	0	ACTTTGCCAACTCGGACGCGTCCGGACCGTGGTTCGGTTACGTTGTGTCCG	183316	NZ_KV411303.1
	183316	-	2	2	33h	1	1	31.78	3.67	12.53	1	AWN90_RS00895	carbon starvation protein CstA	43	2286	1	0	0	0	ACTTTGCCAACTCGGACGCGTCCGGACCGTGGTTCGGTTACGTTGTGTCCG	183316	NZ_KV411303.1
	183322	-	2	1	48h	0	0	NA	NA	NA	1	AWN90_RS00895	carbon starvation protein CstA	49	2286	0	1	0	0	GGTCGGACTTTGCCAACTCGGACGCGTCCGGACCGTGGTTCGGTTACGTTG	183322	NZ_KV411303.1
	183322	-	2	1	33h	1	1	7.94	3	10.25	1	AWN90_RS00895	carbon starvation protein CstA	49	2286	0	1	0	0	GGTCGGACTTTGCCAACTCGGACGCGTCCGGACCGTGGTTCGGTTACGTTG	183322	NZ_KV411303.1
	183406	-	2	2	48h	1	1	15.89	>100	>100	2	AWN90_RS00895	carbon starvation protein CstA	133	2286	0	1	0	0	TCGTGGCGGCCGTCCGTTCCGCCCGTTCTCGCTATATGAGAATCTGAAATG	183406	NZ_KV411303.1
	183406	-	2	2	48h	1	1	15.89	>100	>100	2	AWN90_RS00900	sugar ABC transporter substrate-binding protein	NA	1371	0	0	0	1	TCGTGGCGGCCGTCCGTTCCGCCCGTTCTCGCTATATGAGAATCTGAAATG	183406	NZ_KV411303.1
	183406	-	2	2	33h	1	1	13.9	>100	>100	2	AWN90_RS00895	carbon starvation protein CstA	133	2286	0	1	0	0	TCGTGGCGGCCGTCCGTTCCGCCCGTTCTCGCTATATGAGAATCTGAAATG	183406	NZ_KV411303.1
	183406	-	2	2	33h	1	1	13.9	>100	>100	2	AWN90_RS00900	sugar ABC transporter substrate-binding protein	NA	1371	0	0	0	1	TCGTGGCGGCCGTCCGTTCCGCCCGTTCTCGCTATATGAGAATCTGAAATG	183406	NZ_KV411303.1
	183511	+	2	2	48h	1	1	31.78	6.57	>100	1	AWN90_RS00900	sugar ABC transporter substrate-binding protein	NA	1371	0	0	1	0	ACCGCGTGTCTGGCCCGATCGCATGGGGATCGTGCGTAAGCTGCGGTGCTG	183511	NZ_KV411303.1
	183511	+	2	2	33h	1	1	35.75	7.75	35.32	1	AWN90_RS00900	sugar ABC transporter substrate-binding protein	NA	1371	0	0	1	0	ACCGCGTGTCTGGCCCGATCGCATGGGGATCGTGCGTAAGCTGCGGTGCTG	183511	NZ_KV411303.1
	183957	+	2	2	48h	1	1	2.76	>100	2.1	1	AWN90_RS00900	sugar ABC transporter substrate-binding protein	NA	1371	0	0	1	0	CGGCGCTGCGGGCCGACGGATATTCGACGCTCTATGAGACATTCGGTTACG	183957	NZ_KV411303.1
	183957	+	2	2	33h	1	1	5.3	3	>100	1	AWN90_RS00900	sugar ABC transporter substrate-binding protein	NA	1371	0	0	1	0	CGGCGCTGCGGGCCGACGGATATTCGACGCTCTATGAGACATTCGGTTACG	183957	NZ_KV411303.1
	187963	+	2	2	48h	1	1	8.29	>100	>100	1	AWN90_RS00915	tetratricopeptide repeat protein	NA	1620	0	0	0	1	AAGCCCGGCGCGTCCTCGCCGGGGGTGATCAGGAGTTGTAGTGTGACCTCG	187963	NZ_KV411303.1
	187963	+	2	2	33h	1	1	14.56	>100	25.06	1	AWN90_RS00915	tetratricopeptide repeat protein	NA	1620	0	0	0	1	AAGCCCGGCGCGTCCTCGCCGGGGGTGATCAGGAGTTGTAGTGTGACCTCG	187963	NZ_KV411303.1
	188130	-	2	2	48h	1	1	10.36	2.88	>100	1	AWN90_RS00915	tetratricopeptide repeat protein	NA	1620	0	0	1	0	TGACTCGAAACTCCGGCCGCACCCGCCGGAGCCGCGATAAGATCTCCGAAA	188130	NZ_KV411303.1
	188130	-	2	2	33h	1	1	11.25	3.33	4.1	1	AWN90_RS00915	tetratricopeptide repeat protein	NA	1620	0	0	1	0	TGACTCGAAACTCCGGCCGCACCCGCCGGAGCCGCGATAAGATCTCCGAAA	188130	NZ_KV411303.1
	188262	-	2	2	48h	1	1	21.41	17	>100	1	AWN90_RS00915	tetratricopeptide repeat protein	NA	1620	0	0	1	0	TGCGCGCGACCGGGCACTCCCGGCGTCGGGAGTACGGTAGAGTGCCGGGTG	188262	NZ_KV411303.1
	188262	-	2	2	33h	1	1	14.56	8.33	30.34	1	AWN90_RS00915	tetratricopeptide repeat protein	NA	1620	0	0	1	0	TGCGCGCGACCGGGCACTCCCGGCGTCGGGAGTACGGTAGAGTGCCGGGTG	188262	NZ_KV411303.1
	188670	+	2	2	48h	1	1	5.78	>100	>100	1	AWN90_RS00920	S8 family serine peptidase	147	1533	1	0	0	0	GGTACGGGATCGAGCGCCGGGGCCGGGAAACCGACCGTAATCTATTCGGTG	188670	NZ_KV411303.1
	188670	+	2	2	33h	1	1	5.3	>100	>100	1	AWN90_RS00920	S8 family serine peptidase	147	1533	1	0	0	0	GGTACGGGATCGAGCGCCGGGGCCGGGAAACCGACCGTAATCTATTCGGTG	188670	NZ_KV411303.1
	189071	-	2	2	48h	1	1	5.06	>100	>100	1	AWN90_RS00920	S8 family serine peptidase	NA	1533	0	0	0	1	GATGCCGACACCTGCGCCTGCACCCGCCGCGACGGAATATGCTGGCCGACG	189071	NZ_KV411303.1
	189071	-	2	2	33h	1	1	9.27	5	>100	1	AWN90_RS00920	S8 family serine peptidase	NA	1533	0	0	0	1	GATGCCGACACCTGCGCCTGCACCCGCCGCGACGGAATATGCTGGCCGACG	189071	NZ_KV411303.1
	190324	-	2	2	48h	1	1	9.67	>100	>100	1	AWN90_RS00920	S8 family serine peptidase	NA	1533	0	0	0	1	TCGGGTGGGGCTGTTCGCGAAATGGTTAGCCGCCCAATACCTTCAGTAGGG	190324	NZ_KV411303.1
	190324	-	2	2	33h	1	1	11.25	>100	>100	1	AWN90_RS00920	S8 family serine peptidase	NA	1533	0	0	0	1	TCGGGTGGGGCTGTTCGCGAAATGGTTAGCCGCCCAATACCTTCAGTAGGG	190324	NZ_KV411303.1
	190456	-	2	2	48h	1	1	5.06	4.5	>100	1	orphan	orphan	NA	NA	0	0	0	0	CGAACGCCCGTCAGCCATAGTCATCGCATCGACAGTATCGTTGAACCCTTG	190456	NZ_KV411303.1
	190456	-	2	2	33h	1	1	4.63	8	4.56	1	orphan	orphan	NA	NA	0	0	0	0	CGAACGCCCGTCAGCCATAGTCATCGCATCGACAGTATCGTTGAACCCTTG	190456	NZ_KV411303.1
	190480	+	2	1	48h	1	1	10.11	>100	>100	1	orphan	orphan	NA	NA	0	0	0	0	GTCGAAGATCGGCGAAGACTTTCGCACAAGGGTTCAACGATACTGTCGATG	190480	NZ_KV411303.1
	190480	+	2	1	33h	0	0	NA	NA	NA	1	orphan	orphan	NA	NA	0	0	0	0	GTCGAAGATCGGCGAAGACTTTCGCACAAGGGTTCAACGATACTGTCGATG	190480	NZ_KV411303.1
	190879	+	2	2	48h	1	1	3.45	4	3.67	1	orphan	orphan	NA	NA	0	0	0	0	TCATGTCGGCCGCCTATGCGGCACGGGCGCTGGAGCTGGATGCTGGTGGGG	190879	NZ_KV411303.1
	190879	+	2	2	33h	1	1	5.3	>100	>100	1	orphan	orphan	NA	NA	0	0	0	0	TCATGTCGGCCGCCTATGCGGCACGGGCGCTGGAGCTGGATGCTGGTGGGG	190879	NZ_KV411303.1
	191196	+	2	2	48h	1	1	26.25	>100	13.28	1	orphan	orphan	NA	NA	0	0	0	0	TGATCTATATCACATTCAACTGTGACTATGGTGTGGTTCATACTGGTGATC	191196	NZ_KV411303.1
	191196	+	2	2	33h	1	1	25.16	>100	10.82	1	orphan	orphan	NA	NA	0	0	0	0	TGATCTATATCACATTCAACTGTGACTATGGTGTGGTTCATACTGGTGATC	191196	NZ_KV411303.1
	191413	+	2	2	48h	1	1	15.17	22	>100	1	AWN90_RS00925	SDR family oxidoreductase	NA	690	0	0	0	1	CCGAACGCCCGCTCGTATTGTCGAGCGGGCGTTCGGGCATCCTATGAGCCG	191413	NZ_KV411303.1
	191413	+	2	2	33h	1	1	15.23	12.5	>100	1	AWN90_RS00925	SDR family oxidoreductase	NA	690	0	0	0	1	CCGAACGCCCGCTCGTATTGTCGAGCGGGCGTTCGGGCATCCTATGAGCCG	191413	NZ_KV411303.1
	192529	-	2	1	48h	1	1	30.33	2.68	6.6	1	AWN90_RS00930	NAD(P)H-binding protein	NA	897	0	0	1	0	CGCCTATCGGGCGCTGGCGTGCGCGACCTTTATGGATAACATTCTGTGGCA	192529	NZ_KV411303.1
	192529	-	2	1	33h	0	0	NA	NA	NA	1	AWN90_RS00930	NAD(P)H-binding protein	NA	897	0	0	1	0	CGCCTATCGGGCGCTGGCGTGCGCGACCTTTATGGATAACATTCTGTGGCA	192529	NZ_KV411303.1
	192531	-	2	1	48h	0	0	NA	NA	NA	1	AWN90_RS00930	NAD(P)H-binding protein	NA	897	0	0	1	0	GTCGCCTATCGGGCGCTGGCGTGCGCGACCTTTATGGATAACATTCTGTGG	192531	NZ_KV411303.1
	192531	-	2	1	33h	1	1	41.61	56	25.63	1	AWN90_RS00930	NAD(P)H-binding protein	NA	897	0	0	1	0	GTCGCCTATCGGGCGCTGGCGTGCGCGACCTTTATGGATAACATTCTGTGG	192531	NZ_KV411303.1
	193001	-	2	2	48h	1	1	42.61	>100	>100	2	AWN90_RS00930	NAD(P)H-binding protein	0	897	1	0	0	0	TGGCGCAGAGGGTATTGGACGCCGCGAGCGGCGGCCCCGAGACTCGAAGCA	193001	NZ_KV411303.1
	193001	-	2	2	48h	1	1	42.61	>100	>100	2	AWN90_RS00935	LysR family transcriptional regulator	NA	810	0	0	0	1	TGGCGCAGAGGGTATTGGACGCCGCGAGCGGCGGCCCCGAGACTCGAAGCA	193001	NZ_KV411303.1
	193001	-	2	2	33h	1	1	36.31	49	9.34	2	AWN90_RS00930	NAD(P)H-binding protein	0	897	1	0	0	0	TGGCGCAGAGGGTATTGGACGCCGCGAGCGGCGGCCCCGAGACTCGAAGCA	193001	NZ_KV411303.1
	193001	-	2	2	33h	1	1	36.31	49	9.34	2	AWN90_RS00935	LysR family transcriptional regulator	NA	810	0	0	0	1	TGGCGCAGAGGGTATTGGACGCCGCGAGCGGCGGCCCCGAGACTCGAAGCA	193001	NZ_KV411303.1
	193069	+	2	2	48h	1	1	263.59	>100	30.44	2	AWN90_RS00935	LysR family transcriptional regulator	0	810	1	0	0	0	CGCCGCTCGCGGCGTCCAATACCCTCTGCGCCAATTGATACCCTGAGGGCA	193069	NZ_KV411303.1
	193069	+	2	2	48h	1	1	263.59	>100	30.44	2	AWN90_RS00930	NAD(P)H-binding protein	NA	897	0	0	0	1	CGCCGCTCGCGGCGTCCAATACCCTCTGCGCCAATTGATACCCTGAGGGCA	193069	NZ_KV411303.1
	193069	+	2	2	33h	1	1	174.76	>100	17.78	2	AWN90_RS00935	LysR family transcriptional regulator	0	810	1	0	0	0	CGCCGCTCGCGGCGTCCAATACCCTCTGCGCCAATTGATACCCTGAGGGCA	193069	NZ_KV411303.1
	193069	+	2	2	33h	1	1	174.76	>100	17.78	2	AWN90_RS00930	NAD(P)H-binding protein	NA	897	0	0	0	1	CGCCGCTCGCGGCGTCCAATACCCTCTGCGCCAATTGATACCCTGAGGGCA	193069	NZ_KV411303.1
	193543	+	2	2	48h	1	1	5.06	8	3.14	1	AWN90_RS00935	LysR family transcriptional regulator	NA	810	0	0	1	0	GTTATCTGCGAAGGTCGTTCGACGAATCCGGGTTGCGTATCATCCCCATCG	193543	NZ_KV411303.1
	193543	+	2	2	33h	1	1	4.63	>100	10.25	1	AWN90_RS00935	LysR family transcriptional regulator	NA	810	0	0	1	0	GTTATCTGCGAAGGTCGTTCGACGAATCCGGGTTGCGTATCATCCCCATCG	193543	NZ_KV411303.1
	196418	+	2	2	48h	1	0	2.17	>100	1.63	2	AWN90_RS00950	TetR/AcrR family transcriptional regulator	125	642	0	1	0	0	CCGTCGGGCTCGACCTTGTCCGGCAGAACGATTTCGGTAACGGTGGTGGTG	196418	NZ_KV411303.1
	196418	+	2	2	48h	1	0	2.17	>100	1.63	2	AWN90_RS00945	zinc-binding dehydrogenase	NA	1056	0	0	0	1	CCGTCGGGCTCGACCTTGTCCGGCAGAACGATTTCGGTAACGGTGGTGGTG	196418	NZ_KV411303.1
	196418	+	2	2	33h	1	1	6.05	>100	2.76	2	AWN90_RS00950	TetR/AcrR family transcriptional regulator	125	642	0	1	0	0	CCGTCGGGCTCGACCTTGTCCGGCAGAACGATTTCGGTAACGGTGGTGGTG	196418	NZ_KV411303.1
	196418	+	2	2	33h	1	1	6.05	>100	2.76	2	AWN90_RS00945	zinc-binding dehydrogenase	NA	1056	0	0	0	1	CCGTCGGGCTCGACCTTGTCCGGCAGAACGATTTCGGTAACGGTGGTGGTG	196418	NZ_KV411303.1
	196466	-	2	2	48h	1	1	23.11	17	>100	2	AWN90_RS00945	zinc-binding dehydrogenase	31	1056	1	0	0	0	CATGTGTAACCTCTTGCGCCGAGTGAGCTTACAGCCGTAGCCTTACATCCG	196466	NZ_KV411303.1
	196466	-	2	2	48h	1	1	23.11	17	>100	2	AWN90_RS00950	TetR/AcrR family transcriptional regulator	NA	642	0	0	0	1	CATGTGTAACCTCTTGCGCCGAGTGAGCTTACAGCCGTAGCCTTACATCCG	196466	NZ_KV411303.1
	196466	-	2	2	33h	1	1	16.64	>100	27.34	2	AWN90_RS00945	zinc-binding dehydrogenase	31	1056	1	0	0	0	CATGTGTAACCTCTTGCGCCGAGTGAGCTTACAGCCGTAGCCTTACATCCG	196466	NZ_KV411303.1
	196466	-	2	2	33h	1	1	16.64	>100	27.34	2	AWN90_RS00950	TetR/AcrR family transcriptional regulator	NA	642	0	0	0	1	CATGTGTAACCTCTTGCGCCGAGTGAGCTTACAGCCGTAGCCTTACATCCG	196466	NZ_KV411303.1
	196543	+	2	2	48h	1	1	46.22	17	24.58	1	AWN90_RS00950	TetR/AcrR family transcriptional regulator	0	642	1	0	0	0	ACTCGGCGCAAGAGGTTACACATGTAAGTTTTGCGATGTAAGGTAACGCCA	196543	NZ_KV411303.1
	196543	+	2	2	33h	1	1	33.1	26	29.62	1	AWN90_RS00950	TetR/AcrR family transcriptional regulator	0	642	1	0	0	0	ACTCGGCGCAAGAGGTTACACATGTAAGTTTTGCGATGTAAGGTAACGCCA	196543	NZ_KV411303.1
	198590	-	2	2	48h	1	1	5.06	2.4	2.17	1	AWN90_RS00955	S9 family peptidase	NA	2115	0	0	1	0	GTGATCCACAGCGCGTCGCCTATCCGGCGGCGGGCACCGACAATGCGGACG	198590	NZ_KV411303.1
	198590	-	2	2	33h	1	1	12.58	5.75	3.28	1	AWN90_RS00955	S9 family peptidase	NA	2115	0	0	1	0	GTGATCCACAGCGCGTCGCCTATCCGGCGGCGGGCACCGACAATGCGGACG	198590	NZ_KV411303.1
	198690	-	2	1	48h	1	1	5.06	2.56	4.16	1	AWN90_RS00955	S9 family peptidase	NA	2115	0	0	1	0	GGTTTCTGGTGGTCGCCGGACTCGCAGCGGCTGCTGGTCGCGTGCGTGGAC	198690	NZ_KV411303.1
	198690	-	2	1	33h	0	0	NA	NA	NA	1	AWN90_RS00955	S9 family peptidase	NA	2115	0	0	1	0	GGTTTCTGGTGGTCGCCGGACTCGCAGCGGCTGCTGGTCGCGTGCGTGGAC	198690	NZ_KV411303.1
	199316	-	2	2	48h	1	1	46.22	13.8	9.96	1	AWN90_RS00955	S9 family peptidase	0	2115	1	0	0	0	ATTCCGTTTCAACGTCTGAACTTCCGCGCACGGCCGGTATGGTCGGGTTCA	199316	NZ_KV411303.1
	199316	-	2	2	33h	1	1	125.78	32.67	13.14	1	AWN90_RS00955	S9 family peptidase	0	2115	1	0	0	0	ATTCCGTTTCAACGTCTGAACTTCCGCGCACGGCCGGTATGGTCGGGTTCA	199316	NZ_KV411303.1
	199427	-	2	2	48h	1	1	20.22	3.33	3.84	2	AWN90_RS00955	S9 family peptidase	111	2115	0	1	0	0	CGTCGCCTTCGACGACTTGATCGCGGCGGGATCGATGGCGGCCGCCAAGTC	199427	NZ_KV411303.1
	199427	-	2	2	48h	1	1	20.22	3.33	3.84	2	AWN90_RS00960	redox-regulated ATPase YchF	NA	1080	0	0	1	0	CGTCGCCTTCGACGACTTGATCGCGGCGGGATCGATGGCGGCCGCCAAGTC	199427	NZ_KV411303.1
	199427	-	2	2	33h	1	1	15.23	5.6	2.03	2	AWN90_RS00955	S9 family peptidase	111	2115	0	1	0	0	CGTCGCCTTCGACGACTTGATCGCGGCGGGATCGATGGCGGCCGCCAAGTC	199427	NZ_KV411303.1
	199427	-	2	2	33h	1	1	15.23	5.6	2.03	2	AWN90_RS00960	redox-regulated ATPase YchF	NA	1080	0	0	1	0	CGTCGCCTTCGACGACTTGATCGCGGCGGGATCGATGGCGGCCGCCAAGTC	199427	NZ_KV411303.1
	200427	-	2	2	48h	1	1	904.87	26.57	64.17	1	AWN90_RS00960	redox-regulated ATPase YchF	0	1080	1	0	0	0	CGCGACCTGGACCCGAGGTAGTCCGCGGTCGACGGTAGACTTCTCCACTCG	200427	NZ_KV411303.1
	200427	-	2	2	33h	1	1	786.43	28.63	46.75	1	AWN90_RS00960	redox-regulated ATPase YchF	0	1080	1	0	0	0	CGCGACCTGGACCCGAGGTAGTCCGCGGTCGACGGTAGACTTCTCCACTCG	200427	NZ_KV411303.1
	200906	-	2	2	48h	1	1	14.44	3.86	>100	2	AWN90_RS00965	MerR family transcriptional regulator	NA	456	0	0	1	0	CGATTCCTGGCGTCCCCACAGCCCCGCTCGCCCGGCTATAAACAATAGTTG	200906	NZ_KV411303.1
	200906	-	2	2	48h	1	1	14.44	3.86	>100	2	AWN90_RS00970	winged helix-turn-helix transcriptional regulator	NA	468	0	0	0	1	CGATTCCTGGCGTCCCCACAGCCCCGCTCGCCCGGCTATAAACAATAGTTG	200906	NZ_KV411303.1
	200906	-	2	2	33h	1	1	22.51	3.09	>100	2	AWN90_RS00965	MerR family transcriptional regulator	NA	456	0	0	1	0	CGATTCCTGGCGTCCCCACAGCCCCGCTCGCCCGGCTATAAACAATAGTTG	200906	NZ_KV411303.1
	200906	-	2	2	33h	1	1	22.51	3.09	>100	2	AWN90_RS00970	winged helix-turn-helix transcriptional regulator	NA	468	0	0	0	1	CGATTCCTGGCGTCCCCACAGCCCCGCTCGCCCGGCTATAAACAATAGTTG	200906	NZ_KV411303.1
	200983	+	2	1	48h	0	0	NA	NA	NA	2	AWN90_RS00970	winged helix-turn-helix transcriptional regulator	0	468	1	0	0	0	GGGCTGTGGGGACGCCAGGAATCGGGTCGTCCCGGTGCGAGACTGGCGGGG	200983	NZ_KV411303.1
	200983	+	2	1	48h	0	0	NA	NA	NA	2	AWN90_RS00965	MerR family transcriptional regulator	NA	456	0	0	0	1	GGGCTGTGGGGACGCCAGGAATCGGGTCGTCCCGGTGCGAGACTGGCGGGG	200983	NZ_KV411303.1
	200983	+	2	1	33h	1	1	5.3	2.33	>100	2	AWN90_RS00970	winged helix-turn-helix transcriptional regulator	0	468	1	0	0	0	GGGCTGTGGGGACGCCAGGAATCGGGTCGTCCCGGTGCGAGACTGGCGGGG	200983	NZ_KV411303.1
	200983	+	2	1	33h	1	1	5.3	2.33	>100	2	AWN90_RS00965	MerR family transcriptional regulator	NA	456	0	0	0	1	GGGCTGTGGGGACGCCAGGAATCGGGTCGTCCCGGTGCGAGACTGGCGGGG	200983	NZ_KV411303.1
	201501	+	2	2	48h	1	1	247.7	>100	62.19	1	AWN90_RS00975	hypothetical protein	26	459	1	0	0	0	GGTCGGCCATAACCTTCAATCTGATTGAAGGTGGGTGTTAGGCTTCAGCCG	201501	NZ_KV411303.1
	201501	+	2	2	33h	1	1	188	>100	53.93	1	AWN90_RS00975	hypothetical protein	26	459	1	0	0	0	GGTCGGCCATAACCTTCAATCTGATTGAAGGTGGGTGTTAGGCTTCAGCCG	201501	NZ_KV411303.1
	201908	-	2	2	48h	1	1	6.5	10	>100	1	AWN90_RS00975	hypothetical protein	NA	459	0	0	0	1	GATCATGAGTACCACCACGATCAGCCAGAGCAGGTTGTAGATTCCGGCGAG	201908	NZ_KV411303.1
	201908	-	2	2	33h	1	1	6.62	6	13.67	1	AWN90_RS00975	hypothetical protein	NA	459	0	0	0	1	GATCATGAGTACCACCACGATCAGCCAGAGCAGGTTGTAGATTCCGGCGAG	201908	NZ_KV411303.1
	202293	+	2	2	48h	1	1	2.76	>100	>100	1	AWN90_RS00980	hypothetical protein	NA	762	0	0	0	1	AGCGAGCGGAACCACGCGAAAATCATTGCGGCGGAGTGATACTCGGTATCA	202293	NZ_KV411303.1
	202293	+	2	2	33h	1	1	10.59	>100	>100	1	AWN90_RS00980	hypothetical protein	NA	762	0	0	0	1	AGCGAGCGGAACCACGCGAAAATCATTGCGGCGGAGTGATACTCGGTATCA	202293	NZ_KV411303.1
	202301	+	2	2	48h	1	1	33.16	13	14.64	1	AWN90_RS00980	hypothetical protein	NA	762	0	0	0	1	GAACCACGCGAAAATCATTGCGGCGGAGTGATACTCGGTATCATCGGGGTC	202301	NZ_KV411303.1
	202301	+	2	2	33h	1	1	53.71	8.89	10.05	1	AWN90_RS00980	hypothetical protein	NA	762	0	0	0	1	GAACCACGCGAAAATCATTGCGGCGGAGTGATACTCGGTATCATCGGGGTC	202301	NZ_KV411303.1
	202532	+	2	2	48h	1	1	2.07	4	2.1	1	AWN90_RS00980	hypothetical protein	NA	762	0	0	0	1	GTAGATGGCGCCGGGAGGGTCGGGTTTCGACGTTAATGCGATGGTGAGCCG	202532	NZ_KV411303.1
	202532	+	2	2	33h	1	1	10.59	>100	9.11	1	AWN90_RS00980	hypothetical protein	NA	762	0	0	0	1	GTAGATGGCGCCGGGAGGGTCGGGTTTCGACGTTAATGCGATGGTGAGCCG	202532	NZ_KV411303.1
	202740	-	2	2	48h	1	1	34.66	>100	>100	1	AWN90_RS00980	hypothetical protein	28	762	1	0	0	0	AACCCCTCGAAGCCCTTGTTGATCGTTGAACTATCTGTAAGGGTTGGGACG	202740	NZ_KV411303.1
	202740	-	2	2	33h	1	1	34.42	53	>100	1	AWN90_RS00980	hypothetical protein	28	762	1	0	0	0	AACCCCTCGAAGCCCTTGTTGATCGTTGAACTATCTGTAAGGGTTGGGACG	202740	NZ_KV411303.1
	203928	-	2	2	48h	1	1	7.6	12	12.58	1	orphan	orphan	NA	NA	0	0	0	0	TGGCGCGCCAGCAGCAGCATCGGACAATGAGATGAACGATAATGGAACACG	203928	NZ_KV411303.1
	203928	-	2	2	33h	1	1	8.32	3.75	17.09	1	orphan	orphan	NA	NA	0	0	0	0	TGGCGCGCCAGCAGCAGCATCGGACAATGAGATGAACGATAATGGAACACG	203928	NZ_KV411303.1
	203951	+	2	2	48h	1	1	23.49	>100	>100	1	AWN90_RS00990	GNAT family N-acetyltransferase	114	666	1	0	0	0	TACATCGCACGTACACCGCCGACGGGGCGTGTTCCATTATCGTTCATCTCA	203951	NZ_KV411303.1
	203951	+	2	2	33h	1	1	27.8	>100	6.84	1	AWN90_RS00990	GNAT family N-acetyltransferase	114	666	1	0	0	0	TACATCGCACGTACACCGCCGACGGGGCGTGTTCCATTATCGTTCATCTCA	203951	NZ_KV411303.1
	204785	+	2	2	48h	1	1	42.14	62	31.44	1	AWN90_RS00995	hypothetical protein	NA	222	0	0	0	1	GCGCTCCGGTCAGTTCTTGACCGGAGTGTTGTTCGGGTAGCGTCGGCTGCG	204785	NZ_KV411303.1
	204785	+	2	2	33h	1	1	103.93	35.25	10.25	1	AWN90_RS00995	hypothetical protein	NA	222	0	0	0	1	GCGCTCCGGTCAGTTCTTGACCGGAGTGTTGTTCGGGTAGCGTCGGCTGCG	204785	NZ_KV411303.1
	205006	-	2	2	48h	1	1	275.14	6.53	26.54	1	AWN90_RS00995	hypothetical protein	41	222	1	0	0	0	GGCCGCACACCCGGTACCGAACGGTTGAAGACGCAGGTTAGGCTGGTGGTC	205006	NZ_KV411303.1
	205006	-	2	2	33h	1	1	285.98	4.58	14.41	1	AWN90_RS00995	hypothetical protein	41	222	1	0	0	0	GGCCGCACACCCGGTACCGAACGGTTGAAGACGCAGGTTAGGCTGGTGGTC	205006	NZ_KV411303.1
	205083	+	2	2	48h	1	1	146.6	>100	2.86	1	AWN90_RS01000	hypothetical protein	33	522	1	0	0	0	CCGTTCGGTACCGGGTGTGCGGCCGCCCGTGGGCTTCTATACTTGTGCCCA	205083	NZ_KV411303.1
	205083	+	2	2	33h	1	0	157.36	27	1.08	1	AWN90_RS01000	hypothetical protein	33	522	1	0	0	0	CCGTTCGGTACCGGGTGTGCGGCCGCCCGTGGGCTTCTATACTTGTGCCCA	205083	NZ_KV411303.1
	206059	+	2	2	48h	1	1	4.14	>100	6.29	1	AWN90_RS01005	glycine betaine ABC transporter substrate-binding protein	NA	978	0	0	0	1	CCGTATTTGCGGACCATGCCCGCGAATCCGTCCTGGCGCACACTGAATTCG	206059	NZ_KV411303.1
	206059	+	2	2	33h	1	1	9.27	>100	17.93	1	AWN90_RS01005	glycine betaine ABC transporter substrate-binding protein	NA	978	0	0	0	1	CCGTATTTGCGGACCATGCCCGCGAATCCGTCCTGGCGCACACTGAATTCG	206059	NZ_KV411303.1
	207303	-	2	2	48h	1	1	4.97	>100	>100	1	AWN90_RS01010	ABC transporter permease subunit	NA	759	0	0	1	0	CGGCGCGCCGAGCGGATCCGGCTGCTCGCACAGCCGGTGCTGGCGATCGCG	207303	NZ_KV411303.1
	207303	-	2	2	33h	1	1	3.7	>100	6.39	1	AWN90_RS01010	ABC transporter permease subunit	NA	759	0	0	1	0	CGGCGCGCCGAGCGGATCCGGCTGCTCGCACAGCCGGTGCTGGCGATCGCG	207303	NZ_KV411303.1
	207912	+	2	1	48h	0	0	NA	NA	NA	1	AWN90_RS01015	ATP-binding cassette domain-containing protein	NA	1260	0	0	0	1	CGGGCTCGGCCAGGATCGCAGCCGGGGTGTCGTACTGCAGGATTCGAGACA	207912	NZ_KV411303.1
	207912	+	2	1	33h	1	1	9.27	>100	>100	1	AWN90_RS01015	ATP-binding cassette domain-containing protein	NA	1260	0	0	0	1	CGGGCTCGGCCAGGATCGCAGCCGGGGTGTCGTACTGCAGGATTCGAGACA	207912	NZ_KV411303.1
	208947	+	2	2	48h	1	1	5.53	>100	>100	1	AWN90_RS01020	ABC transporter permease	NA	810	0	0	0	1	GCGGCATCGGAGACGGCCGGGTCCACCGCGGCCAGGCCGATGATCGTATTG	208947	NZ_KV411303.1
	208947	+	2	2	33h	1	1	6.62	>100	>100	1	AWN90_RS01020	ABC transporter permease	NA	810	0	0	0	1	GCGGCATCGGAGACGGCCGGGTCCACCGCGGCCAGGCCGATGATCGTATTG	208947	NZ_KV411303.1
	209337	-	2	2	48h	1	1	42.83	32	22.36	1	AWN90_RS01020	ABC transporter permease	NA	810	0	0	1	0	GGCCGAATCACCCGACGCGAATGGTCCCGGATTCCGGTAATACTCGGTGAG	209337	NZ_KV411303.1
	209337	-	2	2	33h	1	1	52.96	75	85.45	1	AWN90_RS01020	ABC transporter permease	NA	810	0	0	1	0	GGCCGAATCACCCGACGCGAATGGTCCCGGATTCCGGTAATACTCGGTGAG	209337	NZ_KV411303.1
	209473	+	2	2	48h	1	1	37.99	>100	19.22	1	AWN90_RS01020	ABC transporter permease	NA	810	0	0	0	1	TTCGAATTCACCACTACGAACGTGGGTCCATTACGGGTATCGTCGGCCTCG	209473	NZ_KV411303.1
	209473	+	2	2	33h	1	1	31.78	>100	7.81	1	AWN90_RS01020	ABC transporter permease	NA	810	0	0	0	1	TTCGAATTCACCACTACGAACGTGGGTCCATTACGGGTATCGTCGGCCTCG	209473	NZ_KV411303.1
	209631	-	2	2	48h	1	1	10.36	16	>100	1	AWN90_RS01020	ABC transporter permease	232	810	1	0	0	0	GTGTCGGATGTATTCGCGCGCCCCTGGCGTCTGCGTGGTGGAGTCGGAATG	209631	NZ_KV411303.1
	209631	-	2	2	33h	1	1	9.27	15	17.09	1	AWN90_RS01020	ABC transporter permease	232	810	1	0	0	0	GTGTCGGATGTATTCGCGCGCCCCTGGCGTCTGCGTGGTGGAGTCGGAATG	209631	NZ_KV411303.1
	209800	+	2	2	48h	1	1	16.58	3.4	3.96	1	orphan	orphan	NA	NA	0	0	0	0	ACGAGTGCGCCGGGATGACTAGTGACGAGCGCGCCGGGATGATCAGTGACG	209800	NZ_KV411303.1
	209800	+	2	2	33h	1	1	26.48	7.6	8.73	1	orphan	orphan	NA	NA	0	0	0	0	ACGAGTGCGCCGGGATGACTAGTGACGAGCGCGCCGGGATGATCAGTGACG	209800	NZ_KV411303.1
	210232	+	2	2	48h	1	1	19.34	5.33	12.23	1	AWN90_RS01025	hypothetical protein	NA	966	0	0	1	0	TTCGAGTTACGGCTGCCGGTGGTCATGCATGTCACGGTTACCCTGGGCGGG	210232	NZ_KV411303.1
	210232	+	2	2	33h	1	1	18.54	5.67	5.53	1	AWN90_RS01025	hypothetical protein	NA	966	0	0	1	0	TTCGAGTTACGGCTGCCGGTGGTCATGCATGTCACGGTTACCCTGGGCGGG	210232	NZ_KV411303.1
	210439	-	2	2	48h	1	1	8.67	>100	>100	1	AWN90_RS01025	hypothetical protein	NA	966	0	0	0	1	ACATCGAACACGCGGCCGCGGCGGCCATCGGGATCGGCGAGCATGGTGTTG	210439	NZ_KV411303.1
	210439	-	2	2	33h	1	1	2.65	>100	>100	1	AWN90_RS01025	hypothetical protein	NA	966	0	0	0	1	ACATCGAACACGCGGCCGCGGCGGCCATCGGGATCGGCGAGCATGGTGTTG	210439	NZ_KV411303.1
	211146	+	2	1	48h	0	0	NA	NA	NA	1	AWN90_RS01030	DUF1906 domain-containing protein	137	717	1	0	0	0	ATGTGTCTTGTGAGTCTGGCGGTTCCAGAGTGTGTGTGGTGAAATTAGTTG	211146	NZ_KV411303.1
	211146	+	2	1	33h	1	1	109.89	36.25	11.76	1	AWN90_RS01030	DUF1906 domain-containing protein	137	717	1	0	0	0	ATGTGTCTTGTGAGTCTGGCGGTTCCAGAGTGTGTGTGGTGAAATTAGTTG	211146	NZ_KV411303.1
	211848	-	2	1	48h	0	0	NA	NA	NA	1	AWN90_RS01030	DUF1906 domain-containing protein	NA	717	0	0	0	1	GGTGGACGTATCCGCGCGGGGTGCCCCAATTGTGCTGCCAGAACCAGGAAC	211848	NZ_KV411303.1
	211848	-	2	1	33h	1	1	6.05	3.67	3.03	1	AWN90_RS01030	DUF1906 domain-containing protein	NA	717	0	0	0	1	GGTGGACGTATCCGCGCGGGGTGCCCCAATTGTGCTGCCAGAACCAGGAAC	211848	NZ_KV411303.1
	211963	-	2	2	48h	1	1	5.53	2	5.42	1	AWN90_RS01030	DUF1906 domain-containing protein	NA	717	0	0	0	1	CTGTCAGACCTGATTCACCACTGCCCGTACTGCGGGGTGAGGATGGCATTG	211963	NZ_KV411303.1
	211963	-	2	2	33h	1	0	3.31	2.25	1.46	1	AWN90_RS01030	DUF1906 domain-containing protein	NA	717	0	0	0	1	CTGTCAGACCTGATTCACCACTGCCCGTACTGCGGGGTGAGGATGGCATTG	211963	NZ_KV411303.1
	212274	+	2	2	48h	1	1	2.76	5	2.62	1	AWN90_RS01035	hypothetical protein	NA	318	0	0	0	1	GAGCCGACGGACAGGATCGACCCCTCCGAGCGGATCGACAGGATGGACCGG	212274	NZ_KV411303.1
	212274	+	2	2	33h	1	1	6.05	2.6	17.93	1	AWN90_RS01035	hypothetical protein	NA	318	0	0	0	1	GAGCCGACGGACAGGATCGACCCCTCCGAGCGGATCGACAGGATGGACCGG	212274	NZ_KV411303.1
	212405	-	2	2	48h	1	1	125.66	67.5	8.39	1	AWN90_RS01035	hypothetical protein	87	318	1	0	0	0	GGAGCGCGCCCCGATGACAGTGGGGGGCGGTGTGTGGTACACCACCACCTA	212405	NZ_KV411303.1
	212405	-	2	2	33h	1	1	198.93	38.56	8.47	1	AWN90_RS01035	hypothetical protein	87	318	1	0	0	0	GGAGCGCGCCCCGATGACAGTGGGGGGCGGTGTGTGGTACACCACCACCTA	212405	NZ_KV411303.1
	213351	-	2	2	48h	1	1	72.53	15	8.98	1	AWN90_RS01040	hypothetical protein	56	834	1	0	0	0	ATCACATCTCGGCTGTACAACACCGCAGCCTTGTACTTAGAGTGACGCGCA	213351	NZ_KV411303.1
	213351	-	2	2	33h	1	1	85.4	13.9	5.87	1	AWN90_RS01040	hypothetical protein	56	834	1	0	0	0	ATCACATCTCGGCTGTACAACACCGCAGCCTTGTACTTAGAGTGACGCGCA	213351	NZ_KV411303.1
	213421	+	2	2	48h	1	1	5.06	4.5	>100	1	AWN90_RS01045	mannosyltransferase	130	1293	1	0	0	0	AGGCTGCGGTGTTGTACAGCCGAGATGTGATCTCCGATTCACTTGTTATCG	213421	NZ_KV411303.1
	213421	+	2	2	33h	1	1	6.62	>100	15.95	1	AWN90_RS01045	mannosyltransferase	130	1293	1	0	0	0	AGGCTGCGGTGTTGTACAGCCGAGATGTGATCTCCGATTCACTTGTTATCG	213421	NZ_KV411303.1
	213558	+	2	2	48h	1	1	8.29	>100	>100	1	AWN90_RS01045	mannosyltransferase	NA	1293	0	0	1	0	CGGGACACGCGGCGTGTCGTTCCGCTCGGCACAACGATTAGTCTTGTCCCG	213558	NZ_KV411303.1
	213558	+	2	2	33h	1	1	11.35	8.5	13.67	1	AWN90_RS01045	mannosyltransferase	NA	1293	0	0	1	0	CGGGACACGCGGCGTGTCGTTCCGCTCGGCACAACGATTAGTCTTGTCCCG	213558	NZ_KV411303.1
	213648	-	2	2	48h	1	1	6.91	>100	>100	1	AWN90_RS01045	mannosyltransferase	NA	1293	0	0	0	1	CATGCAGGTCGACGAGGTTCATTCCGTTGGGGGCCAATAGCATCCACAGCA	213648	NZ_KV411303.1
	213648	-	2	2	33h	1	1	9.84	>100	4.48	1	AWN90_RS01045	mannosyltransferase	NA	1293	0	0	0	1	CATGCAGGTCGACGAGGTTCATTCCGTTGGGGGCCAATAGCATCCACAGCA	213648	NZ_KV411303.1
	215078	-	2	2	48h	1	1	202.2	>100	33.85	1	AWN90_RS01050	4a-hydroxytetrahydrobiopterin dehydratase	0	294	1	0	0	0	CGCGGCCTAGATTCCTGCGTGCTCCCCCGCCGGCGGGGTACAACGAGGGCA	215078	NZ_KV411303.1
	215078	-	2	2	33h	1	1	278.41	>100	21.15	1	AWN90_RS01050	4a-hydroxytetrahydrobiopterin dehydratase	0	294	1	0	0	0	CGCGGCCTAGATTCCTGCGTGCTCCCCCGCCGGCGGGGTACAACGAGGGCA	215078	NZ_KV411303.1
	215295	-	2	2	48h	1	1	231.81	22.4	15.2	2	AWN90_RS01050	4a-hydroxytetrahydrobiopterin dehydratase	217	294	0	1	0	0	TACCGGACGGCACCGATTACGGCACTCCGGTTAGGCTATGCTTACCTACCA	215295	NZ_KV411303.1
	215295	-	2	2	48h	1	1	231.81	22.4	15.2	2	AWN90_RS01055	translational GTPase TypA	NA	1992	0	0	0	1	TACCGGACGGCACCGATTACGGCACTCCGGTTAGGCTATGCTTACCTACCA	215295	NZ_KV411303.1
	215295	-	2	2	33h	1	1	37.07	4.73	10.11	2	AWN90_RS01050	4a-hydroxytetrahydrobiopterin dehydratase	217	294	0	1	0	0	TACCGGACGGCACCGATTACGGCACTCCGGTTAGGCTATGCTTACCTACCA	215295	NZ_KV411303.1
	215295	-	2	2	33h	1	1	37.07	4.73	10.11	2	AWN90_RS01055	translational GTPase TypA	NA	1992	0	0	0	1	TACCGGACGGCACCGATTACGGCACTCCGGTTAGGCTATGCTTACCTACCA	215295	NZ_KV411303.1
	215346	-	2	1	48h	0	0	NA	NA	NA	2	AWN90_RS01050	4a-hydroxytetrahydrobiopterin dehydratase	268	294	0	1	0	0	AGGTGGGAAAGCGAACTCACCGGGCATGCGGCCAGCTATACAGTACCGAAA	215346	NZ_KV411303.1
	215346	-	2	1	48h	0	0	NA	NA	NA	2	AWN90_RS01055	translational GTPase TypA	NA	1992	0	0	0	1	AGGTGGGAAAGCGAACTCACCGGGCATGCGGCCAGCTATACAGTACCGAAA	215346	NZ_KV411303.1
	215346	-	2	1	33h	1	1	8.32	>100	3.79	2	AWN90_RS01050	4a-hydroxytetrahydrobiopterin dehydratase	268	294	0	1	0	0	AGGTGGGAAAGCGAACTCACCGGGCATGCGGCCAGCTATACAGTACCGAAA	215346	NZ_KV411303.1
	215346	-	2	1	33h	1	1	8.32	>100	3.79	2	AWN90_RS01055	translational GTPase TypA	NA	1992	0	0	0	1	AGGTGGGAAAGCGAACTCACCGGGCATGCGGCCAGCTATACAGTACCGAAA	215346	NZ_KV411303.1
	215356	+	2	2	48h	1	1	6.22	>100	>100	1	AWN90_RS01055	translational GTPase TypA	14	1992	0	1	0	0	CATAGCCTAACCGGAGTGCCGTAATCGGTGCCGTCCGGTATTTCGGTACTG	215356	NZ_KV411303.1
	215356	+	2	2	33h	1	1	1.99	4	4.56	1	AWN90_RS01055	translational GTPase TypA	14	1992	0	1	0	0	CATAGCCTAACCGGAGTGCCGTAATCGGTGCCGTCCGGTATTTCGGTACTG	215356	NZ_KV411303.1
	215364	+	2	2	48h	1	1	43.33	9.57	36.32	1	AWN90_RS01055	translational GTPase TypA	6	1992	1	0	0	0	AACCGGAGTGCCGTAATCGGTGCCGTCCGGTATTTCGGTACTGTATAGCTG	215364	NZ_KV411303.1
	215364	+	2	2	33h	1	1	34.8	24	22.07	1	AWN90_RS01055	translational GTPase TypA	6	1992	1	0	0	0	AACCGGAGTGCCGTAATCGGTGCCGTCCGGTATTTCGGTACTGTATAGCTG	215364	NZ_KV411303.1
	215621	-	2	2	48h	1	1	80.82	>100	>100	1	AWN90_RS01055	translational GTPase TypA	NA	1992	0	0	0	1	CCGTCGGCGTTGTGCCGGTGCACCGCGGTGTTCTTGGCGAGAATCGTGATG	215621	NZ_KV411303.1
	215621	-	2	2	33h	1	1	113.1	>100	>100	1	AWN90_RS01055	translational GTPase TypA	NA	1992	0	0	0	1	CCGTCGGCGTTGTGCCGGTGCACCGCGGTGTTCTTGGCGAGAATCGTGATG	215621	NZ_KV411303.1
	216290	-	2	2	48h	1	1	2.76	>100	2.1	1	AWN90_RS01055	translational GTPase TypA	NA	1992	0	0	0	1	GCCACGATGTCACCGGCCACCGCCTCCTCGGCCGGATTACGCTGCACGCCA	216290	NZ_KV411303.1
	216290	-	2	2	33h	1	1	7.28	>100	3.1	1	AWN90_RS01055	translational GTPase TypA	NA	1992	0	0	0	1	GCCACGATGTCACCGGCCACCGCCTCCTCGGCCGGATTACGCTGCACGCCA	216290	NZ_KV411303.1
	216803	+	2	1	48h	0	0	NA	NA	NA	1	AWN90_RS01055	translational GTPase TypA	NA	1992	0	0	1	0	CTCGGCGCGGTCACCCAGCTGCTGGCCGCCCGCAAGGGCAAGATGGTGCAG	216803	NZ_KV411303.1
	216803	+	2	1	33h	1	1	6.05	3	2.56	1	AWN90_RS01055	translational GTPase TypA	NA	1992	0	0	1	0	CTCGGCGCGGTCACCCAGCTGCTGGCCGCCCGCAAGGGCAAGATGGTGCAG	216803	NZ_KV411303.1
	217373	+	2	2	48h	1	1	7.94	2.22	3.28	1	AWN90_RS01060	ABC transporter family substrate-binding protein	66	1785	1	0	0	0	CGGCGCAAGGCGCGCGATCGGGCGGCCCAGGGCGTGTAGGCTCGCCGACCG	217373	NZ_KV411303.1
	217373	+	2	2	33h	1	1	9.84	2.08	3.83	1	AWN90_RS01060	ABC transporter family substrate-binding protein	66	1785	1	0	0	0	CGGCGCAAGGCGCGCGATCGGGCGGCCCAGGGCGTGTAGGCTCGCCGACCG	217373	NZ_KV411303.1
	217797	+	2	2	48h	1	1	5.53	5	3.41	1	AWN90_RS01060	ABC transporter family substrate-binding protein	NA	1785	0	0	1	0	GCCCGACACCGCGCTCATGGTGTCGGCGGATGTGACCGCGCAGGAACCGTT	217797	NZ_KV411303.1
	217797	+	2	2	33h	1	0	3.97	2.5	0.88	1	AWN90_RS01060	ABC transporter family substrate-binding protein	NA	1785	0	0	1	0	GCCCGACACCGCGCTCATGGTGTCGGCGGATGTGACCGCGCAGGAACCGTT	217797	NZ_KV411303.1
	220237	+	2	2	48h	1	1	82.2	24.8	11.63	1	AWN90_RS01070	hypothetical protein	240	381	1	0	0	0	CGGGCTCCCCGACCGGGTTCCGGCGTAGCTCGGCGGGTACCGTGGCTACTG	220237	NZ_KV411303.1
	220237	+	2	2	33h	1	1	143.74	>100	10.65	1	AWN90_RS01070	hypothetical protein	240	381	1	0	0	0	CGGGCTCCCCGACCGGGTTCCGGCGTAGCTCGGCGGGTACCGTGGCTACTG	220237	NZ_KV411303.1
	221078	+	2	2	48h	1	1	678.33	>100	24.68	1	AWN90_RS01075	sensor histidine kinase	NA	2496	0	0	1	0	GTTCGCGCTATGGGGAGCCGAATCGCGATCTATTCGTTACTCTTTCGCCCG	221078	NZ_KV411303.1
	221078	+	2	2	33h	1	1	826.81	>100	27.97	1	AWN90_RS01075	sensor histidine kinase	NA	2496	0	0	1	0	GTTCGCGCTATGGGGAGCCGAATCGCGATCTATTCGTTACTCTTTCGCCCG	221078	NZ_KV411303.1
	221181	-	2	2	48h	1	1	15.89	>100	>100	1	AWN90_RS01075	sensor histidine kinase	NA	2496	0	0	0	1	AGATAGCCGGCCGCGCCCACCCCGATGACCAGCAGTGTGACACTGGAGATG	221181	NZ_KV411303.1
	221181	-	2	2	33h	1	1	13.62	>100	>100	1	AWN90_RS01075	sensor histidine kinase	NA	2496	0	0	0	1	AGATAGCCGGCCGCGCCCACCCCGATGACCAGCAGTGTGACACTGGAGATG	221181	NZ_KV411303.1
	221205	+	2	2	48h	1	1	8.98	3.5	2.53	1	AWN90_RS01075	sensor histidine kinase	NA	2496	0	0	1	0	CGGGTCCGACTGTTGGGCATTGTGCTCATCTCCAGTGTCACACTGCTGGTC	221205	NZ_KV411303.1
	221205	+	2	2	33h	1	1	4.63	2.17	2.07	1	AWN90_RS01075	sensor histidine kinase	NA	2496	0	0	1	0	CGGGTCCGACTGTTGGGCATTGTGCTCATCTCCAGTGTCACACTGCTGGTC	221205	NZ_KV411303.1
	221583	-	2	2	48h	1	1	13.12	>100	>100	1	AWN90_RS01075	sensor histidine kinase	NA	2496	0	0	0	1	GCGTCGGGCGCGACCCGGGCGGCCAGCATCGACGACTCGATAATGGTCTCG	221583	NZ_KV411303.1
	221583	-	2	2	33h	1	1	13.9	>100	23.93	1	AWN90_RS01075	sensor histidine kinase	NA	2496	0	0	0	1	GCGTCGGGCGCGACCCGGGCGGCCAGCATCGACGACTCGATAATGGTCTCG	221583	NZ_KV411303.1
	222618	-	2	2	48h	1	1	3.61	>100	>100	1	AWN90_RS01075	sensor histidine kinase	NA	2496	0	0	0	1	GCTTGGCGCCAGCGCCTTCCGGGCTGCTCGCCGCCGAGGATGATCAGGTTC	222618	NZ_KV411303.1
	222618	-	2	2	33h	1	1	6.81	>100	>100	1	AWN90_RS01075	sensor histidine kinase	NA	2496	0	0	0	1	GCTTGGCGCCAGCGCCTTCCGGGCTGCTCGCCGCCGAGGATGATCAGGTTC	222618	NZ_KV411303.1
	225061	-	2	2	48h	1	0	3.45	6	1.57	1	AWN90_RS01085	FAD-binding protein	NA	1962	0	0	1	0	CCCAGTTCGACGACACCGAATACGACGACGCGCTGGCGGCGGTGCAGAAAC	225061	NZ_KV411303.1
	225061	-	2	2	33h	1	1	5.96	10	11.39	1	AWN90_RS01085	FAD-binding protein	NA	1962	0	0	1	0	CCCAGTTCGACGACACCGAATACGACGACGCGCTGGCGGCGGTGCAGAAAC	225061	NZ_KV411303.1
	226187	+	2	2	48h	1	1	4.84	>100	>100	1	AWN90_RS01090	amino acid permease	NA	1836	0	0	0	1	ACCAGCGTGGCGACCAGGCTGCGATTCGGGCAGGGCAGTACGGTGAGCGGG	226187	NZ_KV411303.1
	226187	+	2	2	33h	1	1	8.57	>100	15.63	1	AWN90_RS01090	amino acid permease	NA	1836	0	0	0	1	ACCAGCGTGGCGACCAGGCTGCGATTCGGGCAGGGCAGTACGGTGAGCGGG	226187	NZ_KV411303.1
	226931	+	2	2	48h	1	1	30.39	>100	33.61	1	AWN90_RS01090	amino acid permease	NA	1836	0	0	0	1	GGCCATCCGGTGCCGAACGCGCCCGCCGACAGCTGCGCGAGAATGGTGACG	226931	NZ_KV411303.1
	226931	+	2	2	33h	1	1	27.14	>100	9.34	1	AWN90_RS01090	amino acid permease	NA	1836	0	0	0	1	GGCCATCCGGTGCCGAACGCGCCCGCCGACAGCTGCGCGAGAATGGTGACG	226931	NZ_KV411303.1
	227239	-	2	2	48h	1	1	2.17	2.5	5.42	1	AWN90_RS01090	amino acid permease	NA	1836	0	0	1	0	TCGGCGTGGCCGAATCGGCGAAGGTGCTGATGGGCCCGACCATCGTCTTCG	227239	NZ_KV411303.1
	227239	-	2	2	33h	1	1	5.3	>100	>100	1	AWN90_RS01090	amino acid permease	NA	1836	0	0	1	0	TCGGCGTGGCCGAATCGGCGAAGGTGCTGATGGGCCCGACCATCGTCTTCG	227239	NZ_KV411303.1
	227785	-	2	2	48h	1	1	15.17	>100	>100	1	AWN90_RS01090	amino acid permease	NA	1836	0	0	1	0	TCCGGTGTGGGGAGCTGCGCGCAGGGCACGGCTCGCGTTCAATGGAGATCG	227785	NZ_KV411303.1
	227785	-	2	2	33h	1	1	29.79	46	26.2	1	AWN90_RS01090	amino acid permease	NA	1836	0	0	1	0	TCCGGTGTGGGGAGCTGCGCGCAGGGCACGGCTCGCGTTCAATGGAGATCG	227785	NZ_KV411303.1
	228371	+	2	2	48h	1	1	6.91	>100	>100	1	AWN90_RS01095	PH domain-containing protein	NA	1236	0	0	0	1	GAGGGTGCTGCCCTCGACGGTCACGGTGAGGCCGAAATACGTTGTCAGGTA	228371	NZ_KV411303.1
	228371	+	2	2	33h	1	1	9.08	>100	5.98	1	AWN90_RS01095	PH domain-containing protein	NA	1236	0	0	0	1	GAGGGTGCTGCCCTCGACGGTCACGGTGAGGCCGAAATACGTTGTCAGGTA	228371	NZ_KV411303.1
	229575	+	2	2	48h	1	1	3.45	6	>100	2	AWN90_RS01105	bifunctional FO biosynthesis protein CofGH	150	2601	0	1	0	0	GCTTGGCGCTCGGGCTCGGCCGCCACGCCGGTTCGGCCAGGATGGTGGCCG	229575	NZ_KV411303.1
	229575	+	2	2	48h	1	1	3.45	6	>100	2	AWN90_RS01100	PH domain-containing protein	NA	528	0	0	0	1	GCTTGGCGCTCGGGCTCGGCCGCCACGCCGGTTCGGCCAGGATGGTGGCCG	229575	NZ_KV411303.1
	229575	+	2	2	33h	1	1	5.3	>100	>100	2	AWN90_RS01105	bifunctional FO biosynthesis protein CofGH	150	2601	0	1	0	0	GCTTGGCGCTCGGGCTCGGCCGCCACGCCGGTTCGGCCAGGATGGTGGCCG	229575	NZ_KV411303.1
	229575	+	2	2	33h	1	1	5.3	>100	>100	2	AWN90_RS01100	PH domain-containing protein	NA	528	0	0	0	1	GCTTGGCGCTCGGGCTCGGCCGCCACGCCGGTTCGGCCAGGATGGTGGCCG	229575	NZ_KV411303.1
	229606	-	2	2	48h	1	1	5.53	>100	>100	1	AWN90_RS01100	PH domain-containing protein	NA	528	0	0	1	0	TATTCCGGAGCCACGCACCGATTTCGGCGATTCGTGCCACGATGGCTGGCA	229606	NZ_KV411303.1
	229606	-	2	2	33h	1	1	23.17	>100	7.98	1	AWN90_RS01100	PH domain-containing protein	NA	528	0	0	1	0	TATTCCGGAGCCACGCACCGATTTCGGCGATTCGTGCCACGATGGCTGGCA	229606	NZ_KV411303.1
	229687	+	2	1	48h	1	1	8.67	>100	6.51	2	AWN90_RS01105	bifunctional FO biosynthesis protein CofGH	38	2601	1	0	0	0	CGGTGCGTGGCTCCGGAATAGGCCGACGGGGTGCCTGGTTGTCTCCCGTCA	229687	NZ_KV411303.1
	229687	+	2	1	48h	1	1	8.67	>100	6.51	2	AWN90_RS01100	PH domain-containing protein	NA	528	0	0	0	1	CGGTGCGTGGCTCCGGAATAGGCCGACGGGGTGCCTGGTTGTCTCCCGTCA	229687	NZ_KV411303.1
	229687	+	2	1	33h	0	0	NA	NA	NA	2	AWN90_RS01105	bifunctional FO biosynthesis protein CofGH	38	2601	1	0	0	0	CGGTGCGTGGCTCCGGAATAGGCCGACGGGGTGCCTGGTTGTCTCCCGTCA	229687	NZ_KV411303.1
	229687	+	2	1	33h	0	0	NA	NA	NA	2	AWN90_RS01100	PH domain-containing protein	NA	528	0	0	0	1	CGGTGCGTGGCTCCGGAATAGGCCGACGGGGTGCCTGGTTGTCTCCCGTCA	229687	NZ_KV411303.1
	229737	+	2	2	48h	1	1	26	2.44	10.66	1	AWN90_RS01105	bifunctional FO biosynthesis protein CofGH	NA	2601	0	0	1	0	ATCGGACACCGGAGGGAGAACAGACGGATGGTTGGCGCATGATCGAGGGTG	229737	NZ_KV411303.1
	229737	+	2	2	33h	1	1	48.32	3.92	23.45	1	AWN90_RS01105	bifunctional FO biosynthesis protein CofGH	NA	2601	0	0	1	0	ATCGGACACCGGAGGGAGAACAGACGGATGGTTGGCGCATGATCGAGGGTG	229737	NZ_KV411303.1
	230513	-	2	2	48h	1	1	11.05	>100	>100	1	AWN90_RS01105	bifunctional FO biosynthesis protein CofGH	NA	2601	0	0	0	1	TGGATATGACCGAAAGCCTTGTGCTGCTTGCGGATTGCCATGATGGACTCG	230513	NZ_KV411303.1
	230513	-	2	2	33h	1	1	10.59	>100	>100	1	AWN90_RS01105	bifunctional FO biosynthesis protein CofGH	NA	2601	0	0	0	1	TGGATATGACCGAAAGCCTTGTGCTGCTTGCGGATTGCCATGATGGACTCG	230513	NZ_KV411303.1
	232042	-	2	2	48h	1	1	6.22	>100	>100	1	AWN90_RS01105	bifunctional FO biosynthesis protein CofGH	NA	2601	0	0	0	1	TGACCCAGCTGGTCTGGATATTGGCAATGCGGCCGTGCAGCATGATGCGCG	232042	NZ_KV411303.1
	232042	-	2	2	33h	1	1	3.78	>100	>100	1	AWN90_RS01105	bifunctional FO biosynthesis protein CofGH	NA	2601	0	0	0	1	TGACCCAGCTGGTCTGGATATTGGCAATGCGGCCGTGCAGCATGATGCGCG	232042	NZ_KV411303.1
	232103	+	2	2	48h	1	1	3.45	3	2.1	1	AWN90_RS01105	bifunctional FO biosynthesis protein CofGH	NA	2601	0	0	1	0	CTGCACGGCCGCATTGCCAATATCCAGACCAGCTGGGTCAAGCTGGGCATC	232103	NZ_KV411303.1
	232103	+	2	2	33h	1	1	8.32	12	4.14	1	AWN90_RS01105	bifunctional FO biosynthesis protein CofGH	NA	2601	0	0	1	0	CTGCACGGCCGCATTGCCAATATCCAGACCAGCTGGGTCAAGCTGGGCATC	232103	NZ_KV411303.1
	232163	+	2	2	48h	1	0	4.14	1.67	1.97	2	AWN90_RS01110	ferredoxin family protein	267	324	0	1	0	0	CAGGTGATGCTCAACGGCGGCGCCAACGACCTCGGTGGCACGCTGATGGAG	232163	NZ_KV411303.1
	232163	+	2	2	48h	1	0	4.14	1.67	1.97	2	AWN90_RS01105	bifunctional FO biosynthesis protein CofGH	NA	2601	0	0	1	0	CAGGTGATGCTCAACGGCGGCGCCAACGACCTCGGTGGCACGCTGATGGAG	232163	NZ_KV411303.1
	232163	+	2	2	33h	1	1	11.25	3.13	5.52	2	AWN90_RS01110	ferredoxin family protein	267	324	0	1	0	0	CAGGTGATGCTCAACGGCGGCGCCAACGACCTCGGTGGCACGCTGATGGAG	232163	NZ_KV411303.1
	232163	+	2	2	33h	1	1	11.25	3.13	5.52	2	AWN90_RS01105	bifunctional FO biosynthesis protein CofGH	NA	2601	0	0	1	0	CAGGTGATGCTCAACGGCGGCGCCAACGACCTCGGTGGCACGCTGATGGAG	232163	NZ_KV411303.1
	232304	+	2	2	48h	1	1	17.27	2.79	5.11	2	AWN90_RS01110	ferredoxin family protein	126	324	0	1	0	0	GTGCGCGAACGCACCACCACGTACGGCGTTCCGCGCGGTAAATTCTCGGCA	232304	NZ_KV411303.1
	232304	+	2	2	48h	1	1	17.27	2.79	5.11	2	AWN90_RS01105	bifunctional FO biosynthesis protein CofGH	NA	2601	0	0	1	0	GTGCGCGAACGCACCACCACGTACGGCGTTCCGCGCGGTAAATTCTCGGCA	232304	NZ_KV411303.1
	232304	+	2	2	33h	1	1	31.78	15	6.9	2	AWN90_RS01110	ferredoxin family protein	126	324	0	1	0	0	GTGCGCGAACGCACCACCACGTACGGCGTTCCGCGCGGTAAATTCTCGGCA	232304	NZ_KV411303.1
	232304	+	2	2	33h	1	1	31.78	15	6.9	2	AWN90_RS01105	bifunctional FO biosynthesis protein CofGH	NA	2601	0	0	1	0	GTGCGCGAACGCACCACCACGTACGGCGTTCCGCGCGGTAAATTCTCGGCA	232304	NZ_KV411303.1
	232369	+	2	2	48h	1	1	325.69	3.13	26.63	1	AWN90_RS01110	ferredoxin family protein	61	324	1	0	0	0	GGGATGAGCAGCAAGTTAGGCAAGGCTGACCAGTAGTAATGTGTCGTTTCG	232369	NZ_KV411303.1
	232369	+	2	2	33h	1	1	156.23	2.55	16.05	1	AWN90_RS01110	ferredoxin family protein	61	324	1	0	0	0	GGGATGAGCAGCAAGTTAGGCAAGGCTGACCAGTAGTAATGTGTCGTTTCG	232369	NZ_KV411303.1
	232431	-	2	2	48h	1	1	4.14	>100	>100	1	AWN90_RS01110	ferredoxin family protein	NA	324	0	0	0	1	TGCACGCCTTGTCCTTCACGTCAACGCACGGTTCAGCGATGATGTACGGCA	232431	NZ_KV411303.1
	232431	-	2	2	33h	1	1	6.05	>100	11.03	1	AWN90_RS01110	ferredoxin family protein	NA	324	0	0	0	1	TGCACGCCTTGTCCTTCACGTCAACGCACGGTTCAGCGATGATGTACGGCA	232431	NZ_KV411303.1
	233337	+	2	2	48h	1	1	6.22	2	4.12	1	AWN90_RS01115	succinyldiaminopimelate transaminase	NA	1110	0	0	1	0	GTGGTCGCCTTCGCCCGCGAGCGCGGCGCGATCGTGGCCTCCGACGAGTGC	233337	NZ_KV411303.1
	233337	+	2	2	33h	1	1	8.61	2.62	2.99	1	AWN90_RS01115	succinyldiaminopimelate transaminase	NA	1110	0	0	1	0	GTGGTCGCCTTCGCCCGCGAGCGCGGCGCGATCGTGGCCTCCGACGAGTGC	233337	NZ_KV411303.1
	234141	-	2	2	48h	1	1	47.66	24	14.37	1	AWN90_RS01120	hypothetical protein	0	240	1	0	0	0	GATCCTCGGACAGCTGCGACAGGCGGGCGTACGCGCGTAGCGTAACGGGCA	234141	NZ_KV411303.1
	234141	-	2	2	33h	1	1	33.1	>100	11.39	1	AWN90_RS01120	hypothetical protein	0	240	1	0	0	0	GATCCTCGGACAGCTGCGACAGGCGGGCGTACGCGCGTAGCGTAACGGGCA	234141	NZ_KV411303.1
	235040	-	2	2	48h	1	1	6.22	2	4.72	1	AWN90_RS01125	S8 family serine peptidase	NA	1329	0	0	1	0	GCCGGGCTCAACGGCACCGGGGTGGCGCTCGCGATCGTCGACACCGGCATC	235040	NZ_KV411303.1
	235040	-	2	2	33h	1	0	5.3	2	1.93	1	AWN90_RS01125	S8 family serine peptidase	NA	1329	0	0	1	0	GCCGGGCTCAACGGCACCGGGGTGGCGCTCGCGATCGTCGACACCGGCATC	235040	NZ_KV411303.1
	235480	-	2	2	48h	1	1	171.87	>100	17.35	1	AWN90_RS01125	S8 family serine peptidase	0	1329	1	0	0	0	TTTTCGGCGTCCACCGAGCAAATCGGTCGGCGTGACGGCACACTGGCGTTA	235480	NZ_KV411303.1
	235480	-	2	2	33h	1	1	226.96	>100	10.04	1	AWN90_RS01125	S8 family serine peptidase	0	1329	1	0	0	0	TTTTCGGCGTCCACCGAGCAAATCGGTCGGCGTGACGGCACACTGGCGTTA	235480	NZ_KV411303.1
	236002	-	2	2	48h	1	1	22.39	6.17	6.69	1	AWN90_RS01130	PPOX class F420-dependent oxidoreductase	0	369	1	0	0	0	GTAGAAATGATGTTGACCTCGAGTGTGGTTCAGGTCGTAAGGTCTGCGGCA	236002	NZ_KV411303.1
	236002	-	2	2	33h	1	1	21.18	3.8	7.32	1	AWN90_RS01130	PPOX class F420-dependent oxidoreductase	0	369	1	0	0	0	GTAGAAATGATGTTGACCTCGAGTGTGGTTCAGGTCGTAAGGTCTGCGGCA	236002	NZ_KV411303.1
	236038	-	2	2	48h	1	1	8.29	2.33	5.5	1	AWN90_RS01130	PPOX class F420-dependent oxidoreductase	36	369	0	1	0	0	CAATGCCATGGGCAAGGTGCAGAAGAAGTTGCTCGGGTAGAAATGATGTTG	236038	NZ_KV411303.1
	236038	-	2	2	33h	1	1	7.28	1.58	4.88	1	AWN90_RS01130	PPOX class F420-dependent oxidoreductase	36	369	0	1	0	0	CAATGCCATGGGCAAGGTGCAGAAGAAGTTGCTCGGGTAGAAATGATGTTG	236038	NZ_KV411303.1
	236101	-	2	2	48h	1	1	5.78	6	>100	2	AWN90_RS01130	PPOX class F420-dependent oxidoreductase	99	369	0	1	0	0	GGCGCAACAACTTTCGGTGCACAAGCGGCCCCGCGAGGTACGGTTGCTGGA	236101	NZ_KV411303.1
	236101	-	2	2	48h	1	1	5.78	6	>100	2	AWN90_RS01135	acyl-CoA synthetase	NA	1413	0	0	1	0	GGCGCAACAACTTTCGGTGCACAAGCGGCCCCGCGAGGTACGGTTGCTGGA	236101	NZ_KV411303.1
	236101	-	2	2	33h	1	1	11.35	16	4.41	2	AWN90_RS01130	PPOX class F420-dependent oxidoreductase	99	369	0	1	0	0	GGCGCAACAACTTTCGGTGCACAAGCGGCCCCGCGAGGTACGGTTGCTGGA	236101	NZ_KV411303.1
	236101	-	2	2	33h	1	1	11.35	16	4.41	2	AWN90_RS01135	acyl-CoA synthetase	NA	1413	0	0	1	0	GGCGCAACAACTTTCGGTGCACAAGCGGCCCCGCGAGGTACGGTTGCTGGA	236101	NZ_KV411303.1
	237367	-	2	2	48h	1	1	5.06	2.4	2.6	1	AWN90_RS01135	acyl-CoA synthetase	NA	1413	0	0	1	0	GGCGGATATTGCGGATGCGGTCACCATTGACGGGGAGACGCTGTCGCGCAG	237367	NZ_KV411303.1
	237367	-	2	2	33h	1	1	3.97	1.67	17.09	1	AWN90_RS01135	acyl-CoA synthetase	NA	1413	0	0	1	0	GGCGGATATTGCGGATGCGGTCACCATTGACGGGGAGACGCTGTCGCGCAG	237367	NZ_KV411303.1
	237479	-	2	2	48h	1	1	143.71	5.98	>100	1	AWN90_RS01135	acyl-CoA synthetase	18	1413	1	0	0	0	ATTGCGGCGCATGTGTTGGGCACGGCGGAGGGGGCGGGTAGGTTGGGCGCG	237479	NZ_KV411303.1
	237479	-	2	2	33h	1	1	252.21	5.7	43.86	1	AWN90_RS01135	acyl-CoA synthetase	18	1413	1	0	0	0	ATTGCGGCGCATGTGTTGGGCACGGCGGAGGGGGCGGGTAGGTTGGGCGCG	237479	NZ_KV411303.1
	237521	-	2	2	48h	1	1	35.23	38	>100	1	AWN90_RS01135	acyl-CoA synthetase	60	1413	0	1	0	0	GGGACCAGGAGTAGGTAAGTGGCGAACTAGGGGTGTGCTGGAATTGCGGCG	237521	NZ_KV411303.1
	237521	-	2	2	33h	1	1	52.2	38.5	87.73	1	AWN90_RS01135	acyl-CoA synthetase	60	1413	0	1	0	0	GGGACCAGGAGTAGGTAAGTGGCGAACTAGGGGTGTGCTGGAATTGCGGCG	237521	NZ_KV411303.1
	237746	+	2	2	48h	1	1	64.27	81	21.23	1	AWN90_RS01140	DUF2236 domain-containing protein	31	858	1	0	0	0	CACGGGGGCGGCTGGTTGACACATCTATGAGGTGGTGAGAAAGTTTGTACA	237746	NZ_KV411303.1
	237746	+	2	2	33h	1	1	79.44	>100	8.28	1	AWN90_RS01140	DUF2236 domain-containing protein	31	858	1	0	0	0	CACGGGGGCGGCTGGTTGACACATCTATGAGGTGGTGAGAAAGTTTGTACA	237746	NZ_KV411303.1
	239303	-	2	2	48h	1	1	24.18	6.83	30.36	1	AWN90_RS01145	TetR/AcrR family transcriptional regulator	33	633	1	0	0	0	GCGTGTCAACGCTCGTCGGCGGTACCGTGACCCTGTGCGATGATTCCCTTG	239303	NZ_KV411303.1
	239303	-	2	2	33h	1	1	39.06	10.83	37.03	1	AWN90_RS01145	TetR/AcrR family transcriptional regulator	33	633	1	0	0	0	GCGTGTCAACGCTCGTCGGCGGTACCGTGACCCTGTGCGATGATTCCCTTG	239303	NZ_KV411303.1
	241287	-	2	2	48h	1	1	13.12	>100	4.7	1	AWN90_RS01155	proline dehydrogenase	27	963	1	0	0	0	CGCTGGGTCGCCCCGCGCACCCTGAAAGAGACCTTCGCGCCGCCCACCGAC	241287	NZ_KV411303.1
	241287	-	2	2	33h	1	1	9.84	14	5.17	1	AWN90_RS01155	proline dehydrogenase	27	963	1	0	0	0	CGCTGGGTCGCCCCGCGCACCCTGAAAGAGACCTTCGCGCCGCCCACCGAC	241287	NZ_KV411303.1
	242262	-	2	2	48h	1	1	8.67	7	3.04	1	orphan	orphan	NA	NA	0	0	0	0	GCCGGGAATCTGCCTACCGCACCGGCTTTGATGGGGAATACGGTGGTGTGG	242262	NZ_KV411303.1
	242262	-	2	2	33h	1	1	20.43	5	11.72	1	orphan	orphan	NA	NA	0	0	0	0	GCCGGGAATCTGCCTACCGCACCGGCTTTGATGGGGAATACGGTGGTGTGG	242262	NZ_KV411303.1
	242827	-	2	2	48h	1	1	6.5	2.29	3.93	1	AWN90_RS01165	2%2C3%2C4%2C5-tetrahydropyridine-2%2C6-dicarboxylate N-succinyltransferase	NA	954	0	0	1	0	GGCAGGCACCAAGGTGGCGCTGCCCGACGGGCGAACGGCCAAGGCTTCGGA	242827	NZ_KV411303.1
	242827	-	2	2	33h	1	0	4.63	1.78	1.52	1	AWN90_RS01165	2%2C3%2C4%2C5-tetrahydropyridine-2%2C6-dicarboxylate N-succinyltransferase	NA	954	0	0	1	0	GGCAGGCACCAAGGTGGCGCTGCCCGACGGGCGAACGGCCAAGGCTTCGGA	242827	NZ_KV411303.1
	243198	-	2	2	48h	1	1	7.6	4	3.44	1	AWN90_RS01165	2%2C3%2C4%2C5-tetrahydropyridine-2%2C6-dicarboxylate N-succinyltransferase	NA	954	0	0	1	0	GTCACGGTGTACAGCCTGGACAAGTTCCCCCGCATGGTCGACTACGTATTG	243198	NZ_KV411303.1
	243198	-	2	2	33h	1	1	6.62	4.33	3.03	1	AWN90_RS01165	2%2C3%2C4%2C5-tetrahydropyridine-2%2C6-dicarboxylate N-succinyltransferase	NA	954	0	0	1	0	GTCACGGTGTACAGCCTGGACAAGTTCCCCCGCATGGTCGACTACGTATTG	243198	NZ_KV411303.1
	243665	-	2	2	48h	1	1	216.65	76	47.09	2	AWN90_RS01165	2%2C3%2C4%2C5-tetrahydropyridine-2%2C6-dicarboxylate N-succinyltransferase	0	954	1	0	0	0	GCGCAGATGACCCCCGACAGCGGAAATCGGACCCAGTAGGCTGTCTGCTCG	243665	NZ_KV411303.1
	243665	-	2	2	48h	1	1	216.65	76	47.09	2	AWN90_RS01170	succinyl-diaminopimelate desuccinylase	NA	1236	0	0	0	1	GCGCAGATGACCCCCGACAGCGGAAATCGGACCCAGTAGGCTGTCTGCTCG	243665	NZ_KV411303.1
	243665	-	2	2	33h	1	1	345.55	59	32.46	2	AWN90_RS01165	2%2C3%2C4%2C5-tetrahydropyridine-2%2C6-dicarboxylate N-succinyltransferase	0	954	1	0	0	0	GCGCAGATGACCCCCGACAGCGGAAATCGGACCCAGTAGGCTGTCTGCTCG	243665	NZ_KV411303.1
	243665	-	2	2	33h	1	1	345.55	59	32.46	2	AWN90_RS01170	succinyl-diaminopimelate desuccinylase	NA	1236	0	0	0	1	GCGCAGATGACCCCCGACAGCGGAAATCGGACCCAGTAGGCTGTCTGCTCG	243665	NZ_KV411303.1
	243779	+	2	2	48h	1	1	72.53	16.4	59.74	1	AWN90_RS01170	succinyl-diaminopimelate desuccinylase	NA	1236	0	0	1	0	TCTCGCCGAATGAAGTGAGCCGAACGAACGAAACGCTTAGGCTGGGACGGG	243779	NZ_KV411303.1
	243779	+	2	2	33h	1	1	72.16	27.33	66.65	1	AWN90_RS01170	succinyl-diaminopimelate desuccinylase	NA	1236	0	0	1	0	TCTCGCCGAATGAAGTGAGCCGAACGAACGAAACGCTTAGGCTGGGACGGG	243779	NZ_KV411303.1
	244378	-	2	2	48h	1	1	2.89	>100	>100	1	AWN90_RS01170	succinyl-diaminopimelate desuccinylase	NA	1236	0	0	0	1	ATCTCGACCTCGCGGGCGCGGTAGGTGCGCAGCCGGTCCAGAATGGGGGCG	244378	NZ_KV411303.1
	244378	-	2	2	33h	1	1	5.3	>100	3.04	1	AWN90_RS01170	succinyl-diaminopimelate desuccinylase	NA	1236	0	0	0	1	ATCTCGACCTCGCGGGCGCGGTAGGTGCGCAGCCGGTCCAGAATGGGGGCG	244378	NZ_KV411303.1
	244934	+	2	2	48h	1	1	51.27	36.5	26.38	1	AWN90_RS01175	TIGR00730 family Rossman fold protein	0	804	1	0	0	0	CGAGCAAACTCAGGACGAACCCGTGGTAATTCCGCTGCTAGCGTGGGCGCA	244934	NZ_KV411303.1
	244934	+	2	2	33h	1	1	60.9	38	12.15	1	AWN90_RS01175	TIGR00730 family Rossman fold protein	0	804	1	0	0	0	CGAGCAAACTCAGGACGAACCCGTGGTAATTCCGCTGCTAGCGTGGGCGCA	244934	NZ_KV411303.1
	246243	+	2	2	48h	1	1	35.39	25.5	55.3	2	AWN90_RS01185	long-chain-acyl-CoA synthetase	123	1710	1	0	0	0	GCGGGCGGATTCGTCCCGCAGTCCGCGCTGGATCGGGTTACGGTGGCCGCG	246243	NZ_KV411303.1
	246243	+	2	2	48h	1	1	35.39	25.5	55.3	2	AWN90_RS01180	TIGR00730 family Rossman fold protein	NA	558	0	0	1	0	GCGGGCGGATTCGTCCCGCAGTCCGCGCTGGATCGGGTTACGGTGGCCGCG	246243	NZ_KV411303.1
	246243	+	2	2	33h	1	1	32.53	22.5	6.55	2	AWN90_RS01185	long-chain-acyl-CoA synthetase	123	1710	1	0	0	0	GCGGGCGGATTCGTCCCGCAGTCCGCGCTGGATCGGGTTACGGTGGCCGCG	246243	NZ_KV411303.1
	246243	+	2	2	33h	1	1	32.53	22.5	6.55	2	AWN90_RS01180	TIGR00730 family Rossman fold protein	NA	558	0	0	1	0	GCGGGCGGATTCGTCCCGCAGTCCGCGCTGGATCGGGTTACGGTGGCCGCG	246243	NZ_KV411303.1
	247903	+	2	2	48h	1	1	4.84	2.75	11.53	2	AWN90_RS01190	dihydropteroate synthase	232	879	0	1	0	0	CGGGCGGCTGCCCGCCTACGCGGTCCCGCTGTTCCTGCGCATCGTCGGTGA	247903	NZ_KV411303.1
	247903	+	2	2	48h	1	1	4.84	2.75	11.53	2	AWN90_RS01185	long-chain-acyl-CoA synthetase	NA	1710	0	0	1	0	CGGGCGGCTGCCCGCCTACGCGGTCCCGCTGTTCCTGCGCATCGTCGGTGA	247903	NZ_KV411303.1
	247903	+	2	2	33h	1	1	3.78	1.83	3.03	2	AWN90_RS01190	dihydropteroate synthase	232	879	0	1	0	0	CGGGCGGCTGCCCGCCTACGCGGTCCCGCTGTTCCTGCGCATCGTCGGTGA	247903	NZ_KV411303.1
	247903	+	2	2	33h	1	1	3.78	1.83	3.03	2	AWN90_RS01185	long-chain-acyl-CoA synthetase	NA	1710	0	0	1	0	CGGGCGGCTGCCCGCCTACGCGGTCCCGCTGTTCCTGCGCATCGTCGGTGA	247903	NZ_KV411303.1
	248135	+	2	2	48h	1	1	59.94	57	5.24	1	AWN90_RS01190	dihydropteroate synthase	0	879	1	0	0	0	AAACCCGCGACGCCGGAGGCGGCGCAAATCAACACAGTAAGGTCGAGATCA	248135	NZ_KV411303.1
	248135	+	2	2	33h	1	1	184.69	70.75	7.68	1	AWN90_RS01190	dihydropteroate synthase	0	879	1	0	0	0	AAACCCGCGACGCCGGAGGCGGCGCAAATCAACACAGTAAGGTCGAGATCA	248135	NZ_KV411303.1
	249015	-	2	2	48h	1	1	3.61	>100	4.19	1	AWN90_RS01190	dihydropteroate synthase	NA	879	0	0	0	1	GGGAGCCCCACATCGGTCCCGGCGTGCTTTTGGCCGGGATCATGGTTGGTA	249015	NZ_KV411303.1
	249015	-	2	2	48h	1	1	3.61	>100	4.19	1	AWN90_RS01195	glucosyl-3-phosphoglycerate synthase	NA	1056	0	0	0	1	GGGAGCCCCACATCGGTCCCGGCGTGCTTTTGGCCGGGATCATGGTTGGTA	249015	NZ_KV411303.1
	249015	-	2	2	33h	1	1	7.28	>100	>100	1	AWN90_RS01190	dihydropteroate synthase	NA	879	0	0	0	1	GGGAGCCCCACATCGGTCCCGGCGTGCTTTTGGCCGGGATCATGGTTGGTA	249015	NZ_KV411303.1
	249015	-	2	2	33h	1	1	7.28	>100	>100	1	AWN90_RS01195	glucosyl-3-phosphoglycerate synthase	NA	1056	0	0	0	1	GGGAGCCCCACATCGGTCCCGGCGTGCTTTTGGCCGGGATCATGGTTGGTA	249015	NZ_KV411303.1
	249145	+	2	2	48h	1	1	15.89	3.56	7.37	1	AWN90_RS01195	glucosyl-3-phosphoglycerate synthase	NA	1056	0	0	1	0	ACGCCGGGAAGCTTTCGCACGCTGGGACGACCGGCCATAAGAATGGCGGAA	249145	NZ_KV411303.1
	249145	+	2	2	33h	1	1	14.56	4.14	4.13	1	AWN90_RS01195	glucosyl-3-phosphoglycerate synthase	NA	1056	0	0	1	0	ACGCCGGGAAGCTTTCGCACGCTGGGACGACCGGCCATAAGAATGGCGGAA	249145	NZ_KV411303.1
	249982	+	2	1	48h	1	1	6.91	2	10.48	1	AWN90_RS01195	glucosyl-3-phosphoglycerate synthase	NA	1056	0	0	1	0	GAATTCGTGACTCCGGCGCGGCCCTCACCCAATTCCCGCTGGTGGGCAACG	249982	NZ_KV411303.1
	249982	+	2	1	33h	0	0	NA	NA	NA	1	AWN90_RS01195	glucosyl-3-phosphoglycerate synthase	NA	1056	0	0	1	0	GAATTCGTGACTCCGGCGCGGCCCTCACCCAATTCCCGCTGGTGGGCAACG	249982	NZ_KV411303.1
	250103	+	2	2	48h	1	1	4.84	7	7.59	1	AWN90_RS01200	hypothetical protein	NA	837	0	0	0	1	CGTGGCGGCCTGACGGCGGACGCGAATGGTAGTGACGCACACTATCTTTCG	250103	NZ_KV411303.1
	250103	+	2	2	33h	1	0	2.65	5	1.9	1	AWN90_RS01200	hypothetical protein	NA	837	0	0	0	1	CGTGGCGGCCTGACGGCGGACGCGAATGGTAGTGACGCACACTATCTTTCG	250103	NZ_KV411303.1
	250930	-	2	2	48h	1	1	22.39	16.5	7.16	1	AWN90_RS01200	hypothetical protein	0	837	1	0	0	0	TGTCAACCCGACTAGACGCAAAAGGCTGTCGAGCTATCTAGACTGCGCACA	250930	NZ_KV411303.1
	250930	-	2	2	33h	1	1	37.73	29.5	11.2	1	AWN90_RS01200	hypothetical protein	0	837	1	0	0	0	TGTCAACCCGACTAGACGCAAAAGGCTGTCGAGCTATCTAGACTGCGCACA	250930	NZ_KV411303.1
	251132	-	2	1	48h	1	1	4.84	2.17	2.17	2	AWN90_RS01200	hypothetical protein	202	837	0	1	0	0	CGGCGAATTATCCGCAGCCCAACGATTATTCGCCGCCGCCACCGCCGAAAC	251132	NZ_KV411303.1
	251132	-	2	1	48h	1	1	4.84	2.17	2.17	2	AWN90_RS01205	Sec-independent protein translocase subunit TatB	NA	432	0	0	1	0	CGGCGAATTATCCGCAGCCCAACGATTATTCGCCGCCGCCACCGCCGAAAC	251132	NZ_KV411303.1
	251132	-	2	1	33h	0	0	NA	NA	NA	2	AWN90_RS01200	hypothetical protein	202	837	0	1	0	0	CGGCGAATTATCCGCAGCCCAACGATTATTCGCCGCCGCCACCGCCGAAAC	251132	NZ_KV411303.1
	251132	-	2	1	33h	0	0	NA	NA	NA	2	AWN90_RS01205	Sec-independent protein translocase subunit TatB	NA	432	0	0	1	0	CGGCGAATTATCCGCAGCCCAACGATTATTCGCCGCCGCCACCGCCGAAAC	251132	NZ_KV411303.1
	251269	+	2	2	48h	1	1	5.78	>100	>100	1	AWN90_RS01205	Sec-independent protein translocase subunit TatB	NA	432	0	0	0	1	TGAACAACGAATCGTCGCCGTCCAGCAGATGTTTGGTTACCATCGACCGCG	251269	NZ_KV411303.1
	251269	+	2	2	33h	1	1	2.27	2.5	>100	1	AWN90_RS01205	Sec-independent protein translocase subunit TatB	NA	432	0	0	0	1	TGAACAACGAATCGTCGCCGTCCAGCAGATGTTTGGTTACCATCGACCGCG	251269	NZ_KV411303.1
	251516	-	2	2	48h	1	1	37.55	53	5.75	1	AWN90_RS01205	Sec-independent protein translocase subunit TatB	0	432	1	0	0	0	CGCTGGAGTCCGACCAGAACGCGCCCAAGCAACCCCAGTAGCCTGGACCTA	251516	NZ_KV411303.1
	251516	-	2	2	33h	1	1	48.99	11.57	8.39	1	AWN90_RS01205	Sec-independent protein translocase subunit TatB	0	432	1	0	0	0	CGCTGGAGTCCGACCAGAACGCGCCCAAGCAACCCCAGTAGCCTGGACCTA	251516	NZ_KV411303.1
	252018	-	2	2	48h	1	1	7.6	2.1	2.75	1	AWN90_RS01210	PDZ domain-containing protein	NA	1584	0	0	1	0	CGGGCATCGCAGGAGCCGCTGGTGGCGGGCGACGACTCGCAGGGCGCGTTC	252018	NZ_KV411303.1
	252018	-	2	2	33h	1	0	4.63	1.54	1.34	1	AWN90_RS01210	PDZ domain-containing protein	NA	1584	0	0	1	0	CGGGCATCGCAGGAGCCGCTGGTGGCGGGCGACGACTCGCAGGGCGCGTTC	252018	NZ_KV411303.1
	253109	-	2	2	48h	1	1	116.05	14.82	7.95	1	AWN90_RS01210	PDZ domain-containing protein	0	1584	1	0	0	0	CTCCGACAGCTGGCGGTGGACCGGATGGTGGCGCAAGTAGAGTTCGAGACG	253109	NZ_KV411303.1
	253109	-	2	2	33h	1	1	242.28	29.15	10.04	1	AWN90_RS01210	PDZ domain-containing protein	0	1584	1	0	0	0	CTCCGACAGCTGGCGGTGGACCGGATGGTGGCGCAAGTAGAGTTCGAGACG	253109	NZ_KV411303.1
	253255	-	2	2	48h	1	1	16.61	2.15	2.03	2	AWN90_RS01210	PDZ domain-containing protein	146	1584	0	1	0	0	GCCGCGCAGATGCAGATCTCCGCCCCGGTGAACCTGCACGACACGCTGAGC	253255	NZ_KV411303.1
	253255	-	2	2	48h	1	1	16.61	2.15	2.03	2	AWN90_RS01215	hypothetical protein	NA	402	0	0	1	0	GCCGCGCAGATGCAGATCTCCGCCCCGGTGAACCTGCACGACACGCTGAGC	253255	NZ_KV411303.1
	253255	-	2	2	33h	1	1	9.93	3.14	2.53	2	AWN90_RS01210	PDZ domain-containing protein	146	1584	0	1	0	0	GCCGCGCAGATGCAGATCTCCGCCCCGGTGAACCTGCACGACACGCTGAGC	253255	NZ_KV411303.1
	253255	-	2	2	33h	1	1	9.93	3.14	2.53	2	AWN90_RS01215	hypothetical protein	NA	402	0	0	1	0	GCCGCGCAGATGCAGATCTCCGCCCCGGTGAACCTGCACGACACGCTGAGC	253255	NZ_KV411303.1
	253638	-	2	2	48h	1	1	88.83	31.75	5.34	2	AWN90_RS01215	hypothetical protein	117	402	1	0	0	0	CCACCGCGGACGTCAGGCACTGCGGGACTACCTTGCGCATAATGGTTCTCA	253638	NZ_KV411303.1
	253638	-	2	2	48h	1	1	88.83	31.75	5.34	2	AWN90_RS01220	RNA polymerase sigma factor SigE	NA	708	0	0	1	0	CCACCGCGGACGTCAGGCACTGCGGGACTACCTTGCGCATAATGGTTCTCA	253638	NZ_KV411303.1
	253638	-	2	2	33h	1	1	95.33	37	2.52	2	AWN90_RS01215	hypothetical protein	117	402	1	0	0	0	CCACCGCGGACGTCAGGCACTGCGGGACTACCTTGCGCATAATGGTTCTCA	253638	NZ_KV411303.1
	253638	-	2	2	33h	1	1	95.33	37	2.52	2	AWN90_RS01220	RNA polymerase sigma factor SigE	NA	708	0	0	1	0	CCACCGCGGACGTCAGGCACTGCGGGACTACCTTGCGCATAATGGTTCTCA	253638	NZ_KV411303.1
	254225	+	2	2	48h	1	1	258.34	>100	46.31	1	AWN90_RS01220	RNA polymerase sigma factor SigE	NA	708	0	0	0	1	CTGAGCGGGTCGGTGCCGGCGTCCTCGCCGGGCTCGGTAGCCTCGATGTCG	254225	NZ_KV411303.1
	254225	+	2	2	33h	1	1	356.33	>100	24.26	1	AWN90_RS01220	RNA polymerase sigma factor SigE	NA	708	0	0	0	1	CTGAGCGGGTCGGTGCCGGCGTCCTCGCCGGGCTCGGTAGCCTCGATGTCG	254225	NZ_KV411303.1
	254233	-	2	2	48h	1	1	5.78	2.6	2.1	1	AWN90_RS01220	RNA polymerase sigma factor SigE	NA	708	0	0	1	0	TTCCCGCGGCGGACAGCAACGTTTCCGCGACCGAGGACGACATCCAGGTCG	254233	NZ_KV411303.1
	254233	-	2	2	33h	1	1	5.96	10	2.85	1	AWN90_RS01220	RNA polymerase sigma factor SigE	NA	708	0	0	1	0	TTCCCGCGGCGGACAGCAACGTTTCCGCGACCGAGGACGACATCCAGGTCG	254233	NZ_KV411303.1
	254497	-	2	2	48h	1	1	99.66	94	7.23	1	AWN90_RS01220	RNA polymerase sigma factor SigE	186	708	1	0	0	0	CCTCAGCGTCCCCATACCACCGGCACATCGGCAACCGACAGAGTATGGGCA	254497	NZ_KV411303.1
	254497	-	2	2	33h	1	1	104.4	>100	3.81	1	AWN90_RS01220	RNA polymerase sigma factor SigE	186	708	1	0	0	0	CCTCAGCGTCCCCATACCACCGGCACATCGGCAACCGACAGAGTATGGGCA	254497	NZ_KV411303.1
	254516	+	2	2	48h	1	1	41.89	6.8	>100	1	AWN90_RS01225	O-methyltransferase	148	621	0	1	0	0	GCGCCGTCCGGCGGTCGGCCGGGCTGTGCGTTGCCCATACTCTGTCGGTTG	254516	NZ_KV411303.1
	254516	+	2	2	33h	1	1	27.8	5.59	29.13	1	AWN90_RS01225	O-methyltransferase	148	621	0	1	0	0	GCGCCGTCCGGCGGTCGGCCGGGCTGTGCGTTGCCCATACTCTGTCGGTTG	254516	NZ_KV411303.1
	254637	+	2	2	48h	1	1	63.55	>100	24.11	1	AWN90_RS01225	O-methyltransferase	27	621	1	0	0	0	ACCCGGTGACCGACGGGCCGCGGCGGTGTTCCGCCGTTAGCCTCATATCCG	254637	NZ_KV411303.1
	254637	+	2	2	33h	1	1	126.44	>100	33.1	1	AWN90_RS01225	O-methyltransferase	27	621	1	0	0	0	ACCCGGTGACCGACGGGCCGCGGCGGTGTTCCGCCGTTAGCCTCATATCCG	254637	NZ_KV411303.1
	255358	+	2	1	48h	0	0	NA	NA	NA	1	AWN90_RS01230	TetR/AcrR family transcriptional regulator	2	654	0	1	0	0	GGTCAACTGGCTCTTGCGGGACGATTGAACGCGTGTTTAGTATATTGAACA	255358	NZ_KV411303.1
	255358	+	2	1	33h	1	1	30.45	28	10.94	1	AWN90_RS01230	TetR/AcrR family transcriptional regulator	2	654	0	1	0	0	GGTCAACTGGCTCTTGCGGGACGATTGAACGCGTGTTTAGTATATTGAACA	255358	NZ_KV411303.1
	255360	+	2	1	48h	1	1	49.83	2.41	47.17	1	AWN90_RS01230	TetR/AcrR family transcriptional regulator	0	654	1	0	0	0	TCAACTGGCTCTTGCGGGACGATTGAACGCGTGTTTAGTATATTGAACATG	255360	NZ_KV411303.1
	255360	+	2	1	33h	0	0	NA	NA	NA	1	AWN90_RS01230	TetR/AcrR family transcriptional regulator	0	654	1	0	0	0	TCAACTGGCTCTTGCGGGACGATTGAACGCGTGTTTAGTATATTGAACATG	255360	NZ_KV411303.1
	255816	-	2	2	48h	1	1	8.67	13	>100	1	AWN90_RS01230	TetR/AcrR family transcriptional regulator	NA	654	0	0	0	1	CATCTGGAGGAACAGCAGGAACCCGCCGCCGTTCTGATAAGCCATGAAGCG	255816	NZ_KV411303.1
	255816	-	2	2	33h	1	1	7.28	>100	>100	1	AWN90_RS01230	TetR/AcrR family transcriptional regulator	NA	654	0	0	0	1	CATCTGGAGGAACAGCAGGAACCCGCCGCCGTTCTGATAAGCCATGAAGCG	255816	NZ_KV411303.1
	258696	+	2	2	48h	1	1	59.22	>100	44.46	1	AWN90_RS01245	hypothetical protein	33	234	1	0	0	0	CGCCCCTCGGTAGCCCACCGAGGGGCGCTCGCGTTCGATACCATTGGCGCG	258696	NZ_KV411303.1
	258696	+	2	2	33h	1	1	139.02	>100	20.13	1	AWN90_RS01245	hypothetical protein	33	234	1	0	0	0	CGCCCCTCGGTAGCCCACCGAGGGGCGCTCGCGTTCGATACCATTGGCGCG	258696	NZ_KV411303.1
	259080	-	2	2	48h	1	1	3.61	>100	2.1	1	AWN90_RS01250	glucose-1-phosphate adenylyltransferase	NA	1215	0	0	1	0	GGCGTGCGGGTGGGGCGCGGCGCGGTGGTGCGCCGGGCGATCCTGGACAAG	259080	NZ_KV411303.1
	259080	-	2	2	33h	1	1	7.28	12	4.56	1	AWN90_RS01250	glucose-1-phosphate adenylyltransferase	NA	1215	0	0	1	0	GGCGTGCGGGTGGGGCGCGGCGCGGTGGTGCGCCGGGCGATCCTGGACAAG	259080	NZ_KV411303.1
	260006	+	2	2	48h	1	1	14.44	9.5	>100	1	AWN90_RS01250	glucose-1-phosphate adenylyltransferase	NA	1215	0	0	0	1	CCAGGTCTGGGAGATGTGGCGGTCCAACGAATGTGACTTGTACTGGGTGAG	260006	NZ_KV411303.1
	260006	+	2	2	33h	1	1	20.52	25	9.4	1	AWN90_RS01250	glucose-1-phosphate adenylyltransferase	NA	1215	0	0	0	1	CCAGGTCTGGGAGATGTGGCGGTCCAACGAATGTGACTTGTACTGGGTGAG	260006	NZ_KV411303.1
	260180	-	2	2	48h	1	1	670.16	15.73	41.33	1	AWN90_RS01250	glucose-1-phosphate adenylyltransferase	0	1215	1	0	0	0	CACCTCGGTGCTGACCACCCGGCAGGCCGCGCAGCGGTAGGTTGGCAGGTG	260180	NZ_KV411303.1
	260180	-	2	2	33h	1	1	1056.52	12.73	24.84	1	AWN90_RS01250	glucose-1-phosphate adenylyltransferase	0	1215	1	0	0	0	CACCTCGGTGCTGACCACCCGGCAGGCCGCGCAGCGGTAGGTTGGCAGGTG	260180	NZ_KV411303.1
	260250	+	2	2	48h	1	1	265.25	11.38	>100	2	AWN90_RS01255	glycogen synthase	57	1170	1	0	0	0	CGCGGCCTGCCGGGTGGTCAGCACCGAGGTGAACGATTAGGTTGGGCGGGG	260250	NZ_KV411303.1
	260250	+	2	2	48h	1	1	265.25	11.38	>100	2	AWN90_RS01250	glucose-1-phosphate adenylyltransferase	NA	1215	0	0	0	1	CGCGGCCTGCCGGGTGGTCAGCACCGAGGTGAACGATTAGGTTGGGCGGGG	260250	NZ_KV411303.1
	260250	+	2	2	33h	1	1	546.13	23.92	33.83	2	AWN90_RS01255	glycogen synthase	57	1170	1	0	0	0	CGCGGCCTGCCGGGTGGTCAGCACCGAGGTGAACGATTAGGTTGGGCGGGG	260250	NZ_KV411303.1
	260250	+	2	2	33h	1	1	546.13	23.92	33.83	2	AWN90_RS01250	glucose-1-phosphate adenylyltransferase	NA	1215	0	0	0	1	CGCGGCCTGCCGGGTGGTCAGCACCGAGGTGAACGATTAGGTTGGGCGGGG	260250	NZ_KV411303.1
	260580	+	2	2	48h	1	1	6.22	9	3.25	1	AWN90_RS01255	glycogen synthase	NA	1170	0	0	1	0	CGGTCGGCGGCGTGGACGTGGTGCACACCCACACCTGGTATACCGGGCTTG	260580	NZ_KV411303.1
	260580	+	2	2	33h	1	1	15.23	8.67	14.81	1	AWN90_RS01255	glycogen synthase	NA	1170	0	0	1	0	CGGTCGGCGGCGTGGACGTGGTGCACACCCACACCTGGTATACCGGGCTTG	260580	NZ_KV411303.1
	261175	+	2	2	48h	1	1	14.51	2.31	9.7	1	AWN90_RS01255	glycogen synthase	NA	1170	0	0	1	0	CCGCCAAATCCTCTCCGCGGCAACGGTTTTCGTCTGTCCCTCGGTGTATGA	261175	NZ_KV411303.1
	261175	+	2	2	33h	1	1	13.9	2.24	9.65	1	AWN90_RS01255	glycogen synthase	NA	1170	0	0	1	0	CCGCCAAATCCTCTCCGCGGCAACGGTTTTCGTCTGTCCCTCGGTGTATGA	261175	NZ_KV411303.1
	261461	-	2	1	48h	1	1	5.53	9	2.36	1	AWN90_RS01255	glycogen synthase	NA	1170	0	0	0	1	ATCGATATTCGGCAAGGCCGCCTGAAGCCGAATAACTAGGATTTACGAATG	261461	NZ_KV411303.1
	261461	-	2	1	33h	0	0	NA	NA	NA	1	AWN90_RS01255	glycogen synthase	NA	1170	0	0	0	1	ATCGATATTCGGCAAGGCCGCCTGAAGCCGAATAACTAGGATTTACGAATG	261461	NZ_KV411303.1
	262637	-	2	2	48h	1	1	612.39	5.39	22.44	1	AWN90_RS01265	DUF3117 domain-containing protein	109	168	1	0	0	0	TTTGGAACTCAGGTACCCGCCCAGTTCCATGATAAGGAAGAATGGGCGTGG	262637	NZ_KV411303.1
	262637	-	2	2	33h	1	1	581.88	4.2	16.68	1	AWN90_RS01265	DUF3117 domain-containing protein	109	168	1	0	0	0	TTTGGAACTCAGGTACCCGCCCAGTTCCATGATAAGGAAGAATGGGCGTGG	262637	NZ_KV411303.1
	262643	-	2	1	48h	0	0	NA	NA	NA	1	AWN90_RS01265	DUF3117 domain-containing protein	115	168	0	1	0	0	GTCGGTTTTGGAACTCAGGTACCCGCCCAGTTCCATGATAAGGAAGAATGG	262643	NZ_KV411303.1
	262643	-	2	1	33h	1	1	15.23	2.77	2.56	1	AWN90_RS01265	DUF3117 domain-containing protein	115	168	0	1	0	0	GTCGGTTTTGGAACTCAGGTACCCGCCCAGTTCCATGATAAGGAAGAATGG	262643	NZ_KV411303.1
	262666	+	2	2	48h	1	1	17.33	>100	13.63	1	AWN90_RS01270	DNA-3-methyladenine glycosylase I	NA	657	0	0	0	1	ACACCGCGCCGGAGGGCTACACCACGCCCATTCTTCCTTATCATGGAACTG	262666	NZ_KV411303.1
	262666	+	2	2	33h	1	1	11.35	>100	>100	1	AWN90_RS01270	DNA-3-methyladenine glycosylase I	NA	657	0	0	0	1	ACACCGCGCCGGAGGGCTACACCACGCCCATTCTTCCTTATCATGGAACTG	262666	NZ_KV411303.1
	263042	-	2	1	48h	0	0	NA	NA	NA	1	AWN90_RS01270	DNA-3-methyladenine glycosylase I	NA	657	0	0	1	0	CCGGCCTTCCGGGCCGCGTTCGACGGCTTCCTCATCGATAAGGTGGCCGAG	263042	NZ_KV411303.1
	263042	-	2	1	33h	1	1	7.28	>100	>100	1	AWN90_RS01270	DNA-3-methyladenine glycosylase I	NA	657	0	0	1	0	CCGGCCTTCCGGGCCGCGTTCGACGGCTTCCTCATCGATAAGGTGGCCGAG	263042	NZ_KV411303.1
	263841	-	2	2	48h	1	1	44.05	>100	16.54	1	orphan	orphan	NA	NA	0	0	0	0	ACAAGTGAGCGAAGGGGCGGCTGTCGGCGGCTCGCCCTATCCTCGTCCCTA	263841	NZ_KV411303.1
	263841	-	2	2	33h	1	1	58.25	>100	16.71	1	orphan	orphan	NA	NA	0	0	0	0	ACAAGTGAGCGAAGGGGCGGCTGTCGGCGGCTCGCCCTATCCTCGTCCCTA	263841	NZ_KV411303.1
	263860	+	2	2	48h	1	1	6.22	2.8	7.34	1	AWN90_RS01280	hypothetical protein	NA	189	0	0	0	1	ACGATCAGCACGTACAGCAGCATCGTGAGCATAGGGACGAGGATAGGGCGA	263860	NZ_KV411303.1
	263860	+	2	2	33h	1	1	3.78	2.67	4.14	1	AWN90_RS01280	hypothetical protein	NA	189	0	0	0	1	ACGATCAGCACGTACAGCAGCATCGTGAGCATAGGGACGAGGATAGGGCGA	263860	NZ_KV411303.1
	264103	-	2	2	48h	1	1	7.22	>100	>100	1	AWN90_RS01280	hypothetical protein	31	189	1	0	0	0	GCCAACGGTGCGCGATTTTGCAACGGGGCGGACACGACGACAGTGGAGGGG	264103	NZ_KV411303.1
	264103	-	2	2	33h	1	1	6.81	>100	>100	1	AWN90_RS01280	hypothetical protein	31	189	1	0	0	0	GCCAACGGTGCGCGATTTTGCAACGGGGCGGACACGACGACAGTGGAGGGG	264103	NZ_KV411303.1
	264179	+	2	2	48h	1	1	6.91	>100	2.62	1	AWN90_RS01285	hypothetical protein	193	1140	1	0	0	0	CGTTGCAAAATCGCGCACCGTTGGCATTGGTGTTGGCCTACTGTTGGCACA	264179	NZ_KV411303.1
	264179	+	2	2	33h	1	1	27.99	>100	2.04	1	AWN90_RS01285	hypothetical protein	193	1140	1	0	0	0	CGTTGCAAAATCGCGCACCGTTGGCATTGGTGTTGGCCTACTGTTGGCACA	264179	NZ_KV411303.1
	265669	+	2	2	48h	1	1	3.45	6	6.29	1	AWN90_RS01290	aminoglycoside phosphotransferase family protein	NA	921	0	0	1	0	GCCGGGGCGCGACTGCTGCGCCACCACACCAATGCGGTATACCGGCTGCTG	265669	NZ_KV411303.1
	265669	+	2	2	33h	1	1	6.62	>100	5.7	1	AWN90_RS01290	aminoglycoside phosphotransferase family protein	NA	921	0	0	1	0	GCCGGGGCGCGACTGCTGCGCCACCACACCAATGCGGTATACCGGCTGCTG	265669	NZ_KV411303.1
	267581	-	2	2	48h	1	1	498.29	37.32	23.27	1	AWN90_RS01295	Mrp/NBP35 family ATP-binding protein	0	1137	1	0	0	0	GCCAGCTGCCGCGGATCTGACGCCGGGGCCCGGTCGCTAGACTCGGCCCCA	267581	NZ_KV411303.1
	267581	-	2	2	33h	1	1	941.34	89.88	19.5	1	AWN90_RS01295	Mrp/NBP35 family ATP-binding protein	0	1137	1	0	0	0	GCCAGCTGCCGCGGATCTGACGCCGGGGCCCGGTCGCTAGACTCGGCCCCA	267581	NZ_KV411303.1
	267786	+	2	2	48h	1	1	40.06	30	>100	1	AWN90_RS01300	lytic transglycosylase	NA	849	0	0	0	1	GACAGATCGTTCATGTCCAGGCCGCCGTCGCACAGGTATTTTCCCGCGGTG	267786	NZ_KV411303.1
	267786	+	2	2	33h	1	1	30.45	32	54.69	1	AWN90_RS01300	lytic transglycosylase	NA	849	0	0	0	1	GACAGATCGTTCATGTCCAGGCCGCCGTCGCACAGGTATTTTCCCGCGGTG	267786	NZ_KV411303.1
	267868	+	2	2	48h	1	1	2.76	2	8.39	1	AWN90_RS01300	lytic transglycosylase	NA	849	0	0	0	1	AGATGCCGTCGCCCTTGCCGTCGCCCGCGTACTTGCGATACGTCTCGGGGA	267868	NZ_KV411303.1
	267868	+	2	2	33h	1	1	6.81	>100	5.7	1	AWN90_RS01300	lytic transglycosylase	NA	849	0	0	0	1	AGATGCCGTCGCCCTTGCCGTCGCCCGCGTACTTGCGATACGTCTCGGGGA	267868	NZ_KV411303.1
	268506	-	2	2	48h	1	1	901.98	>100	22.56	1	AWN90_RS01300	lytic transglycosylase	46	849	1	0	0	0	TCGGTCACGAAGTAGTAACGAAAAGATCTCGAATGCGGTAACCTTCAACCG	268506	NZ_KV411303.1
	268506	-	2	2	33h	1	1	675.88	>100	14.92	1	AWN90_RS01300	lytic transglycosylase	46	849	1	0	0	0	TCGGTCACGAAGTAGTAACGAAAAGATCTCGAATGCGGTAACCTTCAACCG	268506	NZ_KV411303.1
	269433	-	2	2	48h	1	1	7.94	6.5	3.84	1	AWN90_RS01305	lytic transglycosylase domain-containing protein	NA	1569	0	0	1	0	GGGCAAGTACCTGTGCTCGGGCGGGCTGGATCTGCGCGATCCGCAGCAGGA	269433	NZ_KV411303.1
	269433	-	2	2	33h	1	1	1.99	2	6.84	1	AWN90_RS01305	lytic transglycosylase domain-containing protein	NA	1569	0	0	1	0	GGGCAAGTACCTGTGCTCGGGCGGGCTGGATCTGCGCGATCCGCAGCAGGA	269433	NZ_KV411303.1
	270200	-	2	2	48h	1	1	311.53	46.88	35.26	1	AWN90_RS01305	lytic transglycosylase domain-containing protein	61	1569	1	0	0	0	GACCGCAAATATTGATTACAACAAGCTGACTGCTGGGTAACCTGGATCACG	270200	NZ_KV411303.1
	270200	-	2	2	33h	1	1	543.49	69.42	26.36	1	AWN90_RS01305	lytic transglycosylase domain-containing protein	61	1569	1	0	0	0	GACCGCAAATATTGATTACAACAAGCTGACTGCTGGGTAACCTGGATCACG	270200	NZ_KV411303.1
	270245	+	2	2	48h	1	1	5.06	>100	>100	1	AWN90_RS01310	DUF1003 domain-containing protein	NA	591	0	0	0	1	AACAACGTGATCCAGGTTACCCAGCAGTCAGCTTGTTGTAATCAATATTTG	270245	NZ_KV411303.1
	270245	+	2	2	33h	1	1	4.63	8	9.11	1	AWN90_RS01310	DUF1003 domain-containing protein	NA	591	0	0	0	1	AACAACGTGATCCAGGTTACCCAGCAGTCAGCTTGTTGTAATCAATATTTG	270245	NZ_KV411303.1
	270266	+	2	2	48h	1	1	5.53	3	>100	1	AWN90_RS01310	DUF1003 domain-containing protein	NA	591	0	0	0	1	CAGCAGTCAGCTTGTTGTAATCAATATTTGCGGTCAGTTGCTATCTATTTG	270266	NZ_KV411303.1
	270266	+	2	2	33h	1	1	3.97	1.75	15.95	1	AWN90_RS01310	DUF1003 domain-containing protein	NA	591	0	0	0	1	CAGCAGTCAGCTTGTTGTAATCAATATTTGCGGTCAGTTGCTATCTATTTG	270266	NZ_KV411303.1
	270324	-	2	2	48h	1	1	367.58	34.93	45.45	2	AWN90_RS01305	lytic transglycosylase domain-containing protein	185	1569	0	1	0	0	CTGGTGCGCCTGGAGCACAATGCACCGCCGGAGGGCGAAGAATCTGTGCCG	270324	NZ_KV411303.1
	270324	-	2	2	48h	1	1	367.58	34.93	45.45	2	AWN90_RS01310	DUF1003 domain-containing protein	NA	591	0	0	1	0	CTGGTGCGCCTGGAGCACAATGCACCGCCGGAGGGCGAAGAATCTGTGCCG	270324	NZ_KV411303.1
	270324	-	2	2	33h	1	1	444.85	49	31.26	2	AWN90_RS01305	lytic transglycosylase domain-containing protein	185	1569	0	1	0	0	CTGGTGCGCCTGGAGCACAATGCACCGCCGGAGGGCGAAGAATCTGTGCCG	270324	NZ_KV411303.1
	270324	-	2	2	33h	1	1	444.85	49	31.26	2	AWN90_RS01310	DUF1003 domain-containing protein	NA	591	0	0	1	0	CTGGTGCGCCTGGAGCACAATGCACCGCCGGAGGGCGAAGAATCTGTGCCG	270324	NZ_KV411303.1
	270621	+	2	2	48h	1	1	10.36	16	16.77	1	AWN90_RS01310	DUF1003 domain-containing protein	NA	591	0	0	0	1	GCGGCGTAGGCGGCCTGGGTGGAGAAGGCCAGATTGAGCAGGATGAACGGG	270621	NZ_KV411303.1
	270621	+	2	2	33h	1	1	13.9	>100	>100	1	AWN90_RS01310	DUF1003 domain-containing protein	NA	591	0	0	0	1	GCGGCGTAGGCGGCCTGGGTGGAGAAGGCCAGATTGAGCAGGATGAACGGG	270621	NZ_KV411303.1
	271505	+	2	2	48h	1	1	5.06	2.75	>100	1	AWN90_RS01315	magnesium transporter	NA	1329	0	0	0	1	GCGGCGCGGTCCACGCCGAGGCGCTGCACCACCATGATCTGATCGTGCTCG	271505	NZ_KV411303.1
	271505	+	2	2	33h	1	1	6.81	4	16.55	1	AWN90_RS01315	magnesium transporter	NA	1329	0	0	0	1	GCGGCGCGGTCCACGCCGAGGCGCTGCACCACCATGATCTGATCGTGCTCG	271505	NZ_KV411303.1
	271841	-	2	2	48h	1	1	4.84	7	>100	1	AWN90_RS01315	magnesium transporter	NA	1329	0	0	1	0	GGGCTGGCACAGATTCTCGACTCCAAGGTCCGGGTGGAGGATCCGGAGCTG	271841	NZ_KV411303.1
	271841	-	2	2	33h	1	1	7.28	1.79	7.12	1	AWN90_RS01315	magnesium transporter	NA	1329	0	0	1	0	GGGCTGGCACAGATTCTCGACTCCAAGGTCCGGGTGGAGGATCCGGAGCTG	271841	NZ_KV411303.1
	271871	-	2	2	48h	1	1	2.07	1.5	>100	1	AWN90_RS01315	magnesium transporter	NA	1329	0	0	1	0	CGCTTCGAGCAGCGCCCCGGCGAGATGCTCGGGCTGGCACAGATTCTCGAC	271871	NZ_KV411303.1
	271871	-	2	2	33h	1	1	6.62	4.33	2.96	1	AWN90_RS01315	magnesium transporter	NA	1329	0	0	1	0	CGCTTCGAGCAGCGCCCCGGCGAGATGCTCGGGCTGGCACAGATTCTCGAC	271871	NZ_KV411303.1
	272107	+	2	2	48h	1	1	116.27	>100	43.91	2	AWN90_RS01320	CoA ester lyase	109	969	1	0	0	0	GTAGCGGATGGAGATCACCACGTCCCGGATGCGGCCGATAGACTCGCCGTC	272107	NZ_KV411303.1
	272107	+	2	2	48h	1	1	116.27	>100	43.91	2	AWN90_RS01315	magnesium transporter	NA	1329	0	0	0	1	GTAGCGGATGGAGATCACCACGTCCCGGATGCGGCCGATAGACTCGCCGTC	272107	NZ_KV411303.1
	272107	+	2	2	33h	1	1	101.28	>100	30.92	2	AWN90_RS01320	CoA ester lyase	109	969	1	0	0	0	GTAGCGGATGGAGATCACCACGTCCCGGATGCGGCCGATAGACTCGCCGTC	272107	NZ_KV411303.1
	272107	+	2	2	33h	1	1	101.28	>100	30.92	2	AWN90_RS01315	magnesium transporter	NA	1329	0	0	0	1	GTAGCGGATGGAGATCACCACGTCCCGGATGCGGCCGATAGACTCGCCGTC	272107	NZ_KV411303.1
	272164	-	2	2	48h	1	1	40.75	30.5	>100	2	AWN90_RS01315	magnesium transporter	0	1329	1	0	0	0	GGCGGCTCCTGAAGTCGTGAAATGGGCGCTGTACCACCTAGCCTTGCAGGA	272164	NZ_KV411303.1
	272164	-	2	2	48h	1	1	40.75	30.5	>100	2	AWN90_RS01320	CoA ester lyase	NA	969	0	0	0	1	GGCGGCTCCTGAAGTCGTGAAATGGGCGCTGTACCACCTAGCCTTGCAGGA	272164	NZ_KV411303.1
	272164	-	2	2	33h	1	1	70.83	>100	11.72	2	AWN90_RS01315	magnesium transporter	0	1329	1	0	0	0	GGCGGCTCCTGAAGTCGTGAAATGGGCGCTGTACCACCTAGCCTTGCAGGA	272164	NZ_KV411303.1
	272164	-	2	2	33h	1	1	70.83	>100	11.72	2	AWN90_RS01320	CoA ester lyase	NA	969	0	0	0	1	GGCGGCTCCTGAAGTCGTGAAATGGGCGCTGTACCACCTAGCCTTGCAGGA	272164	NZ_KV411303.1
	272386	+	2	2	48h	1	1	42.61	30.5	63.94	1	AWN90_RS01320	CoA ester lyase	NA	969	0	0	1	0	GCCGTCGCCCCCGCCGCCAAGGCCGCGGCGCGCGCGAATATCGTGGCGGCG	272386	NZ_KV411303.1
	272386	+	2	2	33h	1	1	47	72	27.34	1	AWN90_RS01320	CoA ester lyase	NA	969	0	0	1	0	GCCGTCGCCCCCGCCGCCAAGGCCGCGGCGCGCGCGAATATCGTGGCGGCG	272386	NZ_KV411303.1
	272728	+	2	2	48h	1	0	2.17	2	1.63	1	AWN90_RS01320	CoA ester lyase	NA	969	0	0	1	0	GTGCAGACCCTGGTCTTCGGGCCCGCCGACTTCATGGCCAGCATCAACATG	272728	NZ_KV411303.1
	272728	+	2	2	33h	1	1	8.61	14	5.32	1	AWN90_RS01320	CoA ester lyase	NA	969	0	0	1	0	GTGCAGACCCTGGTCTTCGGGCCCGCCGACTTCATGGCCAGCATCAACATG	272728	NZ_KV411303.1
	273073	+	2	2	48h	1	1	15.89	>100	7.23	2	AWN90_RS01325	hypothetical protein	120	492	0	1	0	0	TTCCACACCTCGGCCGCGGGCGGCGCGCGCGGCGCGGTCATGCTGGGGGAG	273073	NZ_KV411303.1
	273073	+	2	2	48h	1	1	15.89	>100	7.23	2	AWN90_RS01320	CoA ester lyase	NA	969	0	0	1	0	TTCCACACCTCGGCCGCGGGCGGCGCGCGCGGCGCGGTCATGCTGGGGGAG	273073	NZ_KV411303.1
	273073	+	2	2	33h	1	1	30.45	16.33	6.2	2	AWN90_RS01325	hypothetical protein	120	492	0	1	0	0	TTCCACACCTCGGCCGCGGGCGGCGCGCGCGGCGCGGTCATGCTGGGGGAG	273073	NZ_KV411303.1
	273073	+	2	2	33h	1	1	30.45	16.33	6.2	2	AWN90_RS01320	CoA ester lyase	NA	969	0	0	1	0	TTCCACACCTCGGCCGCGGGCGGCGCGCGCGGCGCGGTCATGCTGGGGGAG	273073	NZ_KV411303.1
	273180	-	2	2	48h	1	1	6.91	>100	10.48	1	AWN90_RS01320	CoA ester lyase	NA	969	0	0	0	1	GGCCGATTGCGATTCGCGTTCCCCAACGGATTGGTCATAGTGTCCATCATG	273180	NZ_KV411303.1
	273180	-	2	2	48h	1	1	6.91	>100	10.48	1	AWN90_RS01325	hypothetical protein	NA	492	0	0	0	1	GGCCGATTGCGATTCGCGTTCCCCAACGGATTGGTCATAGTGTCCATCATG	273180	NZ_KV411303.1
	273180	-	2	2	33h	1	1	21.94	23	6.55	1	AWN90_RS01320	CoA ester lyase	NA	969	0	0	0	1	GGCCGATTGCGATTCGCGTTCCCCAACGGATTGGTCATAGTGTCCATCATG	273180	NZ_KV411303.1
	273180	-	2	2	33h	1	1	21.94	23	6.55	1	AWN90_RS01325	hypothetical protein	NA	492	0	0	0	1	GGCCGATTGCGATTCGCGTTCCCCAACGGATTGGTCATAGTGTCCATCATG	273180	NZ_KV411303.1
	273193	+	2	2	48h	1	1	244.81	3.09	12.63	1	AWN90_RS01325	hypothetical protein	0	492	1	0	0	0	ATCCGGGCGACGGCGGGCATCAGGCCCGCTGACCTAGCATGATGGACACTA	273193	NZ_KV411303.1
	273193	+	2	2	33h	1	1	240.58	2.89	5.36	1	AWN90_RS01325	hypothetical protein	0	492	1	0	0	0	ATCCGGGCGACGGCGGGCATCAGGCCCGCTGACCTAGCATGATGGACACTA	273193	NZ_KV411303.1
	273951	+	2	2	48h	1	1	5.78	>100	4.34	1	AWN90_RS01330	suppressor of fused domain protein	NA	573	0	0	1	0	CGCGGAGCTGGTGCTCACGCTGCGCGGCGGCGGCGCGCCCGCCGGGCTGAC	273951	NZ_KV411303.1
	273951	+	2	2	33h	1	1	3.31	>100	2.85	1	AWN90_RS01330	suppressor of fused domain protein	NA	573	0	0	1	0	CGCGGAGCTGGTGCTCACGCTGCGCGGCGGCGGCGCGCCCGCCGGGCTGAC	273951	NZ_KV411303.1
	274265	+	2	2	48h	1	1	7.22	2.23	10.98	1	AWN90_RS01335	PHP domain-containing protein	133	855	0	1	0	0	CGGGGATCGACGTGCGGGACCCGGGGCGCGGGGCGGCGAATCTGTAGGGAC	274265	NZ_KV411303.1
	274265	+	2	2	33h	1	1	5.96	3.81	13.9	1	AWN90_RS01335	PHP domain-containing protein	133	855	0	1	0	0	CGGGGATCGACGTGCGGGACCCGGGGCGCGGGGCGGCGAATCTGTAGGGAC	274265	NZ_KV411303.1
	274341	+	2	2	48h	1	1	6.91	2.33	10.48	1	AWN90_RS01335	PHP domain-containing protein	57	855	0	1	0	0	GTCGGAGGCATGCCGGGGACGGTCGGAGGCGTGCCGGGGACGGTCGGAGGC	274341	NZ_KV411303.1
	274341	+	2	2	33h	1	1	11.92	3.25	8.73	1	AWN90_RS01335	PHP domain-containing protein	57	855	0	1	0	0	GTCGGAGGCATGCCGGGGACGGTCGGAGGCGTGCCGGGGACGGTCGGAGGC	274341	NZ_KV411303.1
	274398	+	2	2	48h	1	1	33.94	3.61	14.1	1	AWN90_RS01335	PHP domain-containing protein	0	855	1	0	0	0	GGAAACAGCGGGAAGCGTGCCGGGGAGCGTTTGCCCGGCAAGATGGACGGG	274398	NZ_KV411303.1
	274398	+	2	2	33h	1	1	54.94	3.96	15	1	AWN90_RS01335	PHP domain-containing protein	0	855	1	0	0	0	GGAAACAGCGGGAAGCGTGCCGGGGAGCGTTTGCCCGGCAAGATGGACGGG	274398	NZ_KV411303.1
	275582	+	2	2	48h	1	1	5.78	2.33	15.18	1	AWN90_RS01345	FAD-dependent oxidoreductase	0	1581	1	0	0	0	TCCCGTGTAGTGGTTGCGGTCGGGTGAATTGTGTCCGAATATTTTTCCTTG	275582	NZ_KV411303.1
	275582	+	2	2	33h	1	1	10.59	2.23	6.61	1	AWN90_RS01345	FAD-dependent oxidoreductase	0	1581	1	0	0	0	TCCCGTGTAGTGGTTGCGGTCGGGTGAATTGTGTCCGAATATTTTTCCTTG	275582	NZ_KV411303.1
	276062	-	2	2	48h	1	1	8.67	>100	4.34	1	AWN90_RS01345	FAD-dependent oxidoreductase	NA	1581	0	0	0	1	GGCCAGCACCACCGCCCCGGCGCGCGCGGTCCAGGTGCGAAAATCGTTGCG	276062	NZ_KV411303.1
	276062	-	2	2	33h	1	1	6.05	>100	>100	1	AWN90_RS01345	FAD-dependent oxidoreductase	NA	1581	0	0	0	1	GGCCAGCACCACCGCCCCGGCGCGCGCGGTCCAGGTGCGAAAATCGTTGCG	276062	NZ_KV411303.1
	277253	+	2	2	48h	1	1	10.83	>100	16.26	1	orphan	orphan	NA	NA	0	0	0	0	GCGAGTTTTCGCTCTCCCGCCGGTAATTCGCGCGGCCTATGCTCGGGTCCA	277253	NZ_KV411303.1
	277253	+	2	2	33h	1	1	13.62	10	6.27	1	orphan	orphan	NA	NA	0	0	0	0	GCGAGTTTTCGCTCTCCCGCCGGTAATTCGCGCGGCCTATGCTCGGGTCCA	277253	NZ_KV411303.1
	277312	+	2	2	48h	1	1	230.37	26.65	18.16	1	orphan	orphan	NA	NA	0	0	0	0	CAGCGCGTGGTGATTTGGCAACCTCCCGCGGCTGCTGGCAGAATGTTCCGA	277312	NZ_KV411303.1
	277312	+	2	2	33h	1	1	136.94	11.65	8.45	1	orphan	orphan	NA	NA	0	0	0	0	CAGCGCGTGGTGATTTGGCAACCTCCCGCGGCTGCTGGCAGAATGTTCCGA	277312	NZ_KV411303.1
	277536	+	2	1	48h	1	1	8.98	2.63	6.78	1	AWN90_RS01350	NADP-dependent malic enzyme	162	1161	0	1	0	0	TCACTTGCCCCGATGTAACTACCGAGCAGTATTTTCCGACATCCGCAAGCG	277536	NZ_KV411303.1
	277536	+	2	1	33h	0	0	NA	NA	NA	1	AWN90_RS01350	NADP-dependent malic enzyme	162	1161	0	1	0	0	TCACTTGCCCCGATGTAACTACCGAGCAGTATTTTCCGACATCCGCAAGCG	277536	NZ_KV411303.1
	277644	+	2	2	48h	1	1	384.75	38.14	57.9	1	AWN90_RS01350	NADP-dependent malic enzyme	54	1161	1	0	0	0	ACCGCCAGCCGGTTGAGTCGACACCGAGCAGGAGTGAAATCGTGTCCTCCG	277644	NZ_KV411303.1
	277644	+	2	2	33h	1	1	288.25	>100	18.21	1	AWN90_RS01350	NADP-dependent malic enzyme	54	1161	1	0	0	0	ACCGCCAGCCGGTTGAGTCGACACCGAGCAGGAGTGAAATCGTGTCCTCCG	277644	NZ_KV411303.1
	278978	+	2	2	48h	1	1	11.05	>100	>100	1	AWN90_RS01355	glycoside hydrolase family 27 protein	113	1278	1	0	0	0	CTCCCCACCCGCCGTTCACTCACGCCCACTCGTTCCCACATGATTCCGGCA	278978	NZ_KV411303.1
	278978	+	2	2	33h	1	1	8.27	>100	>100	1	AWN90_RS01355	glycoside hydrolase family 27 protein	113	1278	1	0	0	0	CTCCCCACCCGCCGTTCACTCACGCCCACTCGTTCCCACATGATTCCGGCA	278978	NZ_KV411303.1
	279248	+	2	2	48h	1	1	7.22	2	10.84	1	AWN90_RS01355	glycoside hydrolase family 27 protein	NA	1278	0	0	1	0	GTTTGCGGGGGTGGCGGCTACGCCGCCGATGGGGTGGAACAGTTGGAACAG	279248	NZ_KV411303.1
	279248	+	2	2	33h	1	1	9.27	4.5	10.25	1	AWN90_RS01355	glycoside hydrolase family 27 protein	NA	1278	0	0	1	0	GTTTGCGGGGGTGGCGGCTACGCCGCCGATGGGGTGGAACAGTTGGAACAG	279248	NZ_KV411303.1
	279528	+	2	2	48h	1	1	8.29	>100	3.14	1	AWN90_RS01355	glycoside hydrolase family 27 protein	NA	1278	0	0	1	0	AGTCCGAATGCGCGGACCTGTGCGCAGATCGGCGGGACGTATCCCGGGAGC	279528	NZ_KV411303.1
	279528	+	2	2	33h	1	1	3.03	>100	2.3	1	AWN90_RS01355	glycoside hydrolase family 27 protein	NA	1278	0	0	1	0	AGTCCGAATGCGCGGACCTGTGCGCAGATCGGCGGGACGTATCCCGGGAGC	279528	NZ_KV411303.1
	279696	-	2	2	48h	1	1	4.33	>100	>100	1	AWN90_RS01355	glycoside hydrolase family 27 protein	NA	1278	0	0	0	1	TATTCCGCGCCGGGCGGCGGCTCGGCGACATCGCTGTTGGGATTGATGCTG	279696	NZ_KV411303.1
	279696	-	2	2	33h	1	1	7.28	>100	>100	1	AWN90_RS01355	glycoside hydrolase family 27 protein	NA	1278	0	0	0	1	TATTCCGCGCCGGGCGGCGGCTCGGCGACATCGCTGTTGGGATTGATGCTG	279696	NZ_KV411303.1
	280701	+	2	2	48h	1	1	7.22	>100	>100	1	AWN90_RS01360	hemophore-related protein	NA	327	0	0	0	1	CCGGCGGTACCGGCGAGCAGGGCGGCGACGGTGCGCTTCATGATGGTTACT	280701	NZ_KV411303.1
	280701	+	2	2	48h	1	1	7.22	>100	>100	1	AWN90_RS01365	HAMP domain-containing histidine kinase	NA	1329	0	0	0	1	CCGGCGGTACCGGCGAGCAGGGCGGCGACGGTGCGCTTCATGATGGTTACT	280701	NZ_KV411303.1
	280701	+	2	2	33h	1	1	4.63	>100	>100	1	AWN90_RS01360	hemophore-related protein	NA	327	0	0	0	1	CCGGCGGTACCGGCGAGCAGGGCGGCGACGGTGCGCTTCATGATGGTTACT	280701	NZ_KV411303.1
	280701	+	2	2	33h	1	1	4.63	>100	>100	1	AWN90_RS01365	HAMP domain-containing histidine kinase	NA	1329	0	0	0	1	CCGGCGGTACCGGCGAGCAGGGCGGCGACGGTGCGCTTCATGATGGTTACT	280701	NZ_KV411303.1
	281953	+	2	2	48h	1	1	5.53	>100	>100	1	AWN90_RS01365	HAMP domain-containing histidine kinase	NA	1329	0	0	0	1	CGGTTGTCCACCCGCACGATCAGATCCGCAGGCGAAGTATTCTGCTGCGCA	281953	NZ_KV411303.1
	281953	+	2	2	33h	1	1	3.03	>100	>100	1	AWN90_RS01365	HAMP domain-containing histidine kinase	NA	1329	0	0	0	1	CGGTTGTCCACCCGCACGATCAGATCCGCAGGCGAAGTATTCTGCTGCGCA	281953	NZ_KV411303.1
	282256	+	2	2	48h	1	1	19.5	4.38	37.95	1	AWN90_RS01370	response regulator transcription factor	NA	684	0	0	0	1	CAGGGCGCTGACGTAGACCTCGACCAGGTTGGGGTCGTAGGCTTCGTAACC	282256	NZ_KV411303.1
	282256	+	2	2	33h	1	1	33.29	6.5	>100	1	AWN90_RS01370	response regulator transcription factor	NA	684	0	0	0	1	CAGGGCGCTGACGTAGACCTCGACCAGGTTGGGGTCGTAGGCTTCGTAACC	282256	NZ_KV411303.1
	285485	+	2	2	48h	1	1	6.91	>100	>100	1	AWN90_RS01385	hypothetical protein	NA	492	0	0	1	0	AGGGTGTCGTCGGCCGACGCTGGAGGCATGAACGGCATGCAGAATACGGTG	285485	NZ_KV411303.1
	285485	+	2	2	33h	1	1	18.54	>100	17.66	1	AWN90_RS01385	hypothetical protein	NA	492	0	0	1	0	AGGGTGTCGTCGGCCGACGCTGGAGGCATGAACGGCATGCAGAATACGGTG	285485	NZ_KV411303.1
	285944	+	2	2	48h	1	1	4.33	>100	>100	2	AWN90_RS01390	sensor histidine kinase	15	1140	0	1	0	0	GGCCGCAGCGCGGTGCTGCTCCGCCGTTCCGAACAGTTCAGGCTGGTTGCG	285944	NZ_KV411303.1
	285944	+	2	2	48h	1	1	4.33	>100	>100	2	AWN90_RS01385	hypothetical protein	NA	492	0	0	1	0	GGCCGCAGCGCGGTGCTGCTCCGCCGTTCCGAACAGTTCAGGCTGGTTGCG	285944	NZ_KV411303.1
	285944	+	2	2	33h	1	1	5.96	3.25	>100	2	AWN90_RS01390	sensor histidine kinase	15	1140	0	1	0	0	GGCCGCAGCGCGGTGCTGCTCCGCCGTTCCGAACAGTTCAGGCTGGTTGCG	285944	NZ_KV411303.1
	285944	+	2	2	33h	1	1	5.96	3.25	>100	2	AWN90_RS01385	hypothetical protein	NA	492	0	0	1	0	GGCCGCAGCGCGGTGCTGCTCCGCCGTTCCGAACAGTTCAGGCTGGTTGCG	285944	NZ_KV411303.1
	285958	+	2	2	48h	1	1	20.94	5.83	>100	1	AWN90_RS01390	sensor histidine kinase	1	1140	1	0	0	0	GCTGCTCCGCCGTTCCGAACAGTTCAGGCTGGTTGCGGCACACTGAACCGG	285958	NZ_KV411303.1
	285958	+	2	2	33h	1	1	15.23	7.33	18.8	1	AWN90_RS01390	sensor histidine kinase	1	1140	1	0	0	0	GCTGCTCCGCCGTTCCGAACAGTTCAGGCTGGTTGCGGCACACTGAACCGG	285958	NZ_KV411303.1
	287032	+	2	2	48h	1	1	72.53	>100	>100	2	AWN90_RS01395	response regulator transcription factor	18	675	1	0	0	0	CTGCTCGGGATGGGTGAGCGGCTGGCCGCCTCGGGTGGCACAGTGGAGGCG	287032	NZ_KV411303.1
	287032	+	2	2	48h	1	1	72.53	>100	>100	2	AWN90_RS01390	sensor histidine kinase	NA	1140	0	0	1	0	CTGCTCGGGATGGGTGAGCGGCTGGCCGCCTCGGGTGGCACAGTGGAGGCG	287032	NZ_KV411303.1
	287032	+	2	2	33h	1	1	131.07	>100	>100	2	AWN90_RS01395	response regulator transcription factor	18	675	1	0	0	0	CTGCTCGGGATGGGTGAGCGGCTGGCCGCCTCGGGTGGCACAGTGGAGGCG	287032	NZ_KV411303.1
	287032	+	2	2	33h	1	1	131.07	>100	>100	2	AWN90_RS01390	sensor histidine kinase	NA	1140	0	0	1	0	CTGCTCGGGATGGGTGAGCGGCTGGCCGCCTCGGGTGGCACAGTGGAGGCG	287032	NZ_KV411303.1
	288994	-	2	2	48h	1	1	207.23	76	>100	1	AWN90_RS01400	cytochrome P450	219	1059	1	0	0	0	TTTTGCGCGATACCACCGCGCCGCCGAAGCGACTCACATACTCTTCAGATG	288994	NZ_KV411303.1
	288994	-	2	2	33h	1	1	64.31	29.33	>100	1	AWN90_RS01400	cytochrome P450	219	1059	1	0	0	0	TTTTGCGCGATACCACCGCGCCGCCGAAGCGACTCACATACTCTTCAGATG	288994	NZ_KV411303.1
	290500	-	2	2	48h	1	1	5.06	>100	>100	2	AWN90_RS42540	DMT family transporter	NA	915	0	0	1	0	GTCCTCGGACTGCTCGGCACCGGGGTGGCCTATGTGCTGAACTATCGCGTG	290500	NZ_KV411303.1
	290500	-	2	2	48h	1	1	5.06	>100	>100	2	AWN90_RS01405	cytochrome P450	NA	1302	0	0	0	1	GTCCTCGGACTGCTCGGCACCGGGGTGGCCTATGTGCTGAACTATCGCGTG	290500	NZ_KV411303.1
	290500	-	2	2	33h	1	1	3.31	>100	5.7	2	AWN90_RS42540	DMT family transporter	NA	915	0	0	1	0	GTCCTCGGACTGCTCGGCACCGGGGTGGCCTATGTGCTGAACTATCGCGTG	290500	NZ_KV411303.1
	290500	-	2	2	33h	1	1	3.31	>100	5.7	2	AWN90_RS01405	cytochrome P450	NA	1302	0	0	0	1	GTCCTCGGACTGCTCGGCACCGGGGTGGCCTATGTGCTGAACTATCGCGTG	290500	NZ_KV411303.1
	291342	-	2	2	48h	1	1	6.5	>100	>100	2	AWN90_RS42540	DMT family transporter	141	915	1	0	0	0	ACCGCCGGTCCCAATCGCACCTCGGCGCCGCGGCGGGTACTGTCGTCGACC	291342	NZ_KV411303.1
	291342	-	2	2	48h	1	1	6.5	>100	>100	2	AWN90_RS01415	hypothetical protein	NA	1041	0	0	1	0	ACCGCCGGTCCCAATCGCACCTCGGCGCCGCGGCGGGTACTGTCGTCGACC	291342	NZ_KV411303.1
	291342	-	2	2	33h	1	1	8.61	>100	6.21	2	AWN90_RS42540	DMT family transporter	141	915	1	0	0	0	ACCGCCGGTCCCAATCGCACCTCGGCGCCGCGGCGGGTACTGTCGTCGACC	291342	NZ_KV411303.1
	291342	-	2	2	33h	1	1	8.61	>100	6.21	2	AWN90_RS01415	hypothetical protein	NA	1041	0	0	1	0	ACCGCCGGTCCCAATCGCACCTCGGCGCCGCGGCGGGTACTGTCGTCGACC	291342	NZ_KV411303.1
	293192	-	2	2	48h	1	1	2.89	>100	>100	1	AWN90_RS01420	L-histidine N(alpha)-methyltransferase	34	975	1	0	0	0	TGAGATCTGTGGTCTGCCGCGCGGGCGGGACAGGCTGAATTATCGAGACTG	293192	NZ_KV411303.1
	293192	-	2	2	33h	1	1	9.27	>100	3.22	1	AWN90_RS01420	L-histidine N(alpha)-methyltransferase	34	975	1	0	0	0	TGAGATCTGTGGTCTGCCGCGCGGGCGGGACAGGCTGAATTATCGAGACTG	293192	NZ_KV411303.1
	296997	+	2	2	48h	1	1	16.58	>100	>100	1	AWN90_RS01445	hypothetical protein	79	996	1	0	0	0	GTCCCGGGCCGTGCGGTCGGGGTTCGGCGCGCTCCGATTACGATGCGTGTC	296997	NZ_KV411303.1
	296997	+	2	2	33h	1	1	21.18	>100	>100	1	AWN90_RS01445	hypothetical protein	79	996	1	0	0	0	GTCCCGGGCCGTGCGGTCGGGGTTCGGCGCGCTCCGATTACGATGCGTGTC	296997	NZ_KV411303.1
	297015	-	2	2	48h	1	1	16.61	3.56	6.94	2	AWN90_RS01440	ABC transporter substrate-binding protein	184	897	1	0	0	0	CCACTCCCGATAGATAGTAAGAACGACACCCGGCTGCCAGTATGGACAGCC	297015	NZ_KV411303.1
	297015	-	2	2	48h	1	1	16.61	3.56	6.94	2	AWN90_RS01445	hypothetical protein	NA	996	0	0	0	1	CCACTCCCGATAGATAGTAAGAACGACACCCGGCTGCCAGTATGGACAGCC	297015	NZ_KV411303.1
	297015	-	2	2	33h	1	1	16.55	3.27	13.67	2	AWN90_RS01440	ABC transporter substrate-binding protein	184	897	1	0	0	0	CCACTCCCGATAGATAGTAAGAACGACACCCGGCTGCCAGTATGGACAGCC	297015	NZ_KV411303.1
	297015	-	2	2	33h	1	1	16.55	3.27	13.67	2	AWN90_RS01445	hypothetical protein	NA	996	0	0	0	1	CCACTCCCGATAGATAGTAAGAACGACACCCGGCTGCCAGTATGGACAGCC	297015	NZ_KV411303.1
	297041	-	2	2	48h	1	1	2.07	4	2.1	2	AWN90_RS01440	ABC transporter substrate-binding protein	210	897	0	1	0	0	AACCGGTCAACTCCATCCGGCGACACCCACTCCCGATAGATAGTAAGAACG	297041	NZ_KV411303.1
	297041	-	2	2	48h	1	1	2.07	4	2.1	2	AWN90_RS01445	hypothetical protein	NA	996	0	0	0	1	AACCGGTCAACTCCATCCGGCGACACCCACTCCCGATAGATAGTAAGAACG	297041	NZ_KV411303.1
	297041	-	2	2	33h	1	1	5.3	4.5	3.42	2	AWN90_RS01440	ABC transporter substrate-binding protein	210	897	0	1	0	0	AACCGGTCAACTCCATCCGGCGACACCCACTCCCGATAGATAGTAAGAACG	297041	NZ_KV411303.1
	297041	-	2	2	33h	1	1	5.3	4.5	3.42	2	AWN90_RS01445	hypothetical protein	NA	996	0	0	0	1	AACCGGTCAACTCCATCCGGCGACACCCACTCCCGATAGATAGTAAGAACG	297041	NZ_KV411303.1
	298062	-	2	1	48h	1	1	21.41	2.72	>100	1	AWN90_RS01445	hypothetical protein	NA	996	0	0	0	1	GTACGCTCGGGAGCCGGAATAACCGGTGGGGACAGCGGGGTTCAGAGATTG	298062	NZ_KV411303.1
	298062	-	2	1	33h	0	0	NA	NA	NA	1	AWN90_RS01445	hypothetical protein	NA	996	0	0	0	1	GTACGCTCGGGAGCCGGAATAACCGGTGGGGACAGCGGGGTTCAGAGATTG	298062	NZ_KV411303.1
	298097	-	2	2	48h	1	1	5.53	1.73	>100	1	AWN90_RS01445	hypothetical protein	NA	996	0	0	0	1	AAGCAGATTACCGCTGGCGATGATCTATTCCGAGGGTACGCTCGGGAGCCG	298097	NZ_KV411303.1
	298097	-	2	2	48h	1	1	5.53	1.73	>100	1	AWN90_RS01450	hypothetical protein	NA	486	0	0	0	1	AAGCAGATTACCGCTGGCGATGATCTATTCCGAGGGTACGCTCGGGAGCCG	298097	NZ_KV411303.1
	298097	-	2	2	33h	1	1	9.84	2.44	7.69	1	AWN90_RS01445	hypothetical protein	NA	996	0	0	0	1	AAGCAGATTACCGCTGGCGATGATCTATTCCGAGGGTACGCTCGGGAGCCG	298097	NZ_KV411303.1
	298097	-	2	2	33h	1	1	9.84	2.44	7.69	1	AWN90_RS01450	hypothetical protein	NA	486	0	0	0	1	AAGCAGATTACCGCTGGCGATGATCTATTCCGAGGGTACGCTCGGGAGCCG	298097	NZ_KV411303.1
	298123	+	2	2	48h	1	1	57.77	3.32	12.03	1	AWN90_RS01450	hypothetical protein	67	486	1	0	0	0	CCCCGCTGTCCCCACCGGTTATTCCGGCTCCCGAGCGTACCCTCGGAATAG	298123	NZ_KV411303.1
	298123	+	2	2	33h	1	1	43.88	2.47	31.44	1	AWN90_RS01450	hypothetical protein	67	486	1	0	0	0	CCCCGCTGTCCCCACCGGTTATTCCGGCTCCCGAGCGTACCCTCGGAATAG	298123	NZ_KV411303.1
	298775	-	2	2	48h	1	1	40.06	30	20.96	1	AWN90_RS01450	hypothetical protein	NA	486	0	0	0	1	GCGTGGATGTCGGACTGGATATTGCCGAGGGTGACGCTGACGATGGTGGTG	298775	NZ_KV411303.1
	298775	-	2	2	48h	1	1	40.06	30	20.96	1	AWN90_RS01455	MFS transporter	NA	1572	0	0	0	1	GCGTGGATGTCGGACTGGATATTGCCGAGGGTGACGCTGACGATGGTGGTG	298775	NZ_KV411303.1
	298775	-	2	2	33h	1	1	87.38	>100	16.84	1	AWN90_RS01450	hypothetical protein	NA	486	0	0	0	1	GCGTGGATGTCGGACTGGATATTGCCGAGGGTGACGCTGACGATGGTGGTG	298775	NZ_KV411303.1
	298775	-	2	2	33h	1	1	87.38	>100	16.84	1	AWN90_RS01455	MFS transporter	NA	1572	0	0	0	1	GCGTGGATGTCGGACTGGATATTGCCGAGGGTGACGCTGACGATGGTGGTG	298775	NZ_KV411303.1
	299537	-	2	2	48h	1	1	50.43	25.33	>100	1	AWN90_RS01455	MFS transporter	NA	1572	0	0	0	1	TAGTTCACCACCTCTTGCAGATACAGCGCGGTGAAGAAGAAGATCGAGAAG	299537	NZ_KV411303.1
	299537	-	2	2	33h	1	1	66.86	51.5	14.96	1	AWN90_RS01455	MFS transporter	NA	1572	0	0	0	1	TAGTTCACCACCTCTTGCAGATACAGCGCGGTGAAGAAGAAGATCGAGAAG	299537	NZ_KV411303.1
	300886	-	2	2	48h	1	1	49.83	70	39.83	2	AWN90_RS01460	TetR/AcrR family transcriptional regulator	NA	660	0	0	1	0	TACTGAACACGAGTCAACAATATTGACTCGTGTTCAGTAGGCTGGATGCCG	300886	NZ_KV411303.1
	300886	-	2	2	48h	1	1	49.83	70	39.83	2	AWN90_RS01465	NAD(P)/FAD-dependent oxidoreductase	NA	1551	0	0	0	1	TACTGAACACGAGTCAACAATATTGACTCGTGTTCAGTAGGCTGGATGCCG	300886	NZ_KV411303.1
	300886	-	2	2	33h	1	1	63.55	>100	>100	2	AWN90_RS01460	TetR/AcrR family transcriptional regulator	NA	660	0	0	1	0	TACTGAACACGAGTCAACAATATTGACTCGTGTTCAGTAGGCTGGATGCCG	300886	NZ_KV411303.1
	300886	-	2	2	33h	1	1	63.55	>100	>100	2	AWN90_RS01465	NAD(P)/FAD-dependent oxidoreductase	NA	1551	0	0	0	1	TACTGAACACGAGTCAACAATATTGACTCGTGTTCAGTAGGCTGGATGCCG	300886	NZ_KV411303.1
	300927	+	2	2	48h	1	1	5.53	>100	>100	2	AWN90_RS01465	NAD(P)/FAD-dependent oxidoreductase	29	1551	0	1	0	0	CACCACCCACGGCATCCAGCCTACTGAACACGAGTCAATATTGTTGACTCG	300927	NZ_KV411303.1
	300927	+	2	2	48h	1	1	5.53	>100	>100	2	AWN90_RS01460	TetR/AcrR family transcriptional regulator	NA	660	0	0	0	1	CACCACCCACGGCATCCAGCCTACTGAACACGAGTCAATATTGTTGACTCG	300927	NZ_KV411303.1
	300927	+	2	2	33h	1	1	5.96	>100	>100	2	AWN90_RS01465	NAD(P)/FAD-dependent oxidoreductase	29	1551	0	1	0	0	CACCACCCACGGCATCCAGCCTACTGAACACGAGTCAATATTGTTGACTCG	300927	NZ_KV411303.1
	300927	+	2	2	33h	1	1	5.96	>100	>100	2	AWN90_RS01460	TetR/AcrR family transcriptional regulator	NA	660	0	0	0	1	CACCACCCACGGCATCCAGCCTACTGAACACGAGTCAATATTGTTGACTCG	300927	NZ_KV411303.1
	300956	+	2	2	48h	1	1	48.38	8.44	31.44	2	AWN90_RS01465	NAD(P)/FAD-dependent oxidoreductase	0	1551	1	0	0	0	ACGAGTCAATATTGTTGACTCGTGTTCAGTAGATCTCTAGGCTCGGATATA	300956	NZ_KV411303.1
	300956	+	2	2	48h	1	1	48.38	8.44	31.44	2	AWN90_RS01460	TetR/AcrR family transcriptional regulator	NA	660	0	0	0	1	ACGAGTCAATATTGTTGACTCGTGTTCAGTAGATCTCTAGGCTCGGATATA	300956	NZ_KV411303.1
	300956	+	2	2	33h	1	1	36.41	7.75	12.34	2	AWN90_RS01465	NAD(P)/FAD-dependent oxidoreductase	0	1551	1	0	0	0	ACGAGTCAATATTGTTGACTCGTGTTCAGTAGATCTCTAGGCTCGGATATA	300956	NZ_KV411303.1
	300956	+	2	2	33h	1	1	36.41	7.75	12.34	2	AWN90_RS01460	TetR/AcrR family transcriptional regulator	NA	660	0	0	0	1	ACGAGTCAATATTGTTGACTCGTGTTCAGTAGATCTCTAGGCTCGGATATA	300956	NZ_KV411303.1
	301244	-	2	2	48h	1	1	20.03	11	40.88	1	AWN90_RS01465	NAD(P)/FAD-dependent oxidoreductase	NA	1551	0	0	0	1	GAACAGGTGCTTGTCGCGCACCCGGTAGCGATCGGCGACATCCTGGATGTA	301244	NZ_KV411303.1
	301244	-	2	2	33h	1	1	27.8	4.18	13.9	1	AWN90_RS01465	NAD(P)/FAD-dependent oxidoreductase	NA	1551	0	0	0	1	GAACAGGTGCTTGTCGCGCACCCGGTAGCGATCGGCGACATCCTGGATGTA	301244	NZ_KV411303.1
	301651	-	2	2	48h	1	1	3.61	>100	>100	1	AWN90_RS01465	NAD(P)/FAD-dependent oxidoreductase	NA	1551	0	0	0	1	TAGATGGCGGCGCGCGAAAGGCGTTGCATGCCGGGCAGATACTTGAACGCG	301651	NZ_KV411303.1
	301651	-	2	2	33h	1	1	5.96	>100	>100	1	AWN90_RS01465	NAD(P)/FAD-dependent oxidoreductase	NA	1551	0	0	0	1	TAGATGGCGGCGCGCGAAAGGCGTTGCATGCCGGGCAGATACTTGAACGCG	301651	NZ_KV411303.1
	301863	-	2	2	48h	1	1	4.33	>100	>100	1	AWN90_RS01465	NAD(P)/FAD-dependent oxidoreductase	NA	1551	0	0	0	1	TGACGACGTCGACATTGTCGCGGCCGAGCGCCGGGTAGTAGTCGTTGGAGA	301863	NZ_KV411303.1
	301863	-	2	2	33h	1	1	5.3	2.14	>100	1	AWN90_RS01465	NAD(P)/FAD-dependent oxidoreductase	NA	1551	0	0	0	1	TGACGACGTCGACATTGTCGCGGCCGAGCGCCGGGTAGTAGTCGTTGGAGA	301863	NZ_KV411303.1
	302167	-	2	2	48h	1	1	8.98	>100	>100	1	AWN90_RS01465	NAD(P)/FAD-dependent oxidoreductase	NA	1551	0	0	0	1	GCGTCGGCGATGTAGGCGATCTGCGATTCGATCATGTACACCATCGAGGTG	302167	NZ_KV411303.1
	302167	-	2	2	33h	1	1	18.54	13	10.25	1	AWN90_RS01465	NAD(P)/FAD-dependent oxidoreductase	NA	1551	0	0	0	1	GCGTCGGCGATGTAGGCGATCTGCGATTCGATCATGTACACCATCGAGGTG	302167	NZ_KV411303.1
	302525	-	2	2	48h	1	1	5.06	>100	3.8	1	AWN90_RS01465	NAD(P)/FAD-dependent oxidoreductase	NA	1551	0	0	0	1	GGGCCCGGCCGATGCCGGACCCCGCGCCGGTGATCACGCAGACTTTTCCGG	302525	NZ_KV411303.1
	302525	-	2	2	48h	1	1	5.06	>100	3.8	1	AWN90_RS01470	SDR family NAD(P)-dependent oxidoreductase	NA	831	0	0	0	1	GGGCCCGGCCGATGCCGGACCCCGCGCCGGTGATCACGCAGACTTTTCCGG	302525	NZ_KV411303.1
	302525	-	2	2	33h	1	1	4.54	>100	4.14	1	AWN90_RS01465	NAD(P)/FAD-dependent oxidoreductase	NA	1551	0	0	0	1	GGGCCCGGCCGATGCCGGACCCCGCGCCGGTGATCACGCAGACTTTTCCGG	302525	NZ_KV411303.1
	302525	-	2	2	33h	1	1	4.54	>100	4.14	1	AWN90_RS01470	SDR family NAD(P)-dependent oxidoreductase	NA	831	0	0	0	1	GGGCCCGGCCGATGCCGGACCCCGCGCCGGTGATCACGCAGACTTTTCCGG	302525	NZ_KV411303.1
	302851	+	2	2	48h	1	1	6.5	>100	3.67	1	AWN90_RS01470	SDR family NAD(P)-dependent oxidoreductase	NA	831	0	0	1	0	GCGAGGTGATCGACTCCCAGTTCAAGGACATCGAGCGCATCATGGATGTCG	302851	NZ_KV411303.1
	302851	+	2	2	33h	1	1	8.32	4.67	>100	1	AWN90_RS01470	SDR family NAD(P)-dependent oxidoreductase	NA	831	0	0	1	0	GCGAGGTGATCGACTCCCAGTTCAAGGACATCGAGCGCATCATGGATGTCG	302851	NZ_KV411303.1
	302891	-	2	2	48h	1	1	13.72	>100	>100	1	AWN90_RS01470	SDR family NAD(P)-dependent oxidoreductase	NA	831	0	0	0	1	ACAGGCTCGACACATTGACCACGTGTCCGGAACCGGATTCGATCAGATGCG	302891	NZ_KV411303.1
	302891	-	2	2	33h	1	1	12.86	19	10.82	1	AWN90_RS01470	SDR family NAD(P)-dependent oxidoreductase	NA	831	0	0	0	1	ACAGGCTCGACACATTGACCACGTGTCCGGAACCGGATTCGATCAGATGCG	302891	NZ_KV411303.1
	304275	+	2	2	48h	1	1	8.67	2.29	>100	1	AWN90_RS01480	long-chain fatty acid--CoA ligase	110	1791	0	1	0	0	CGCAGCCCTCCAACCAGCGCAAACGCGGACCATACGATAGGTTGCGGGGAA	304275	NZ_KV411303.1
	304275	+	2	2	33h	1	1	11.92	2.38	11.77	1	AWN90_RS01480	long-chain fatty acid--CoA ligase	110	1791	0	1	0	0	CGCAGCCCTCCAACCAGCGCAAACGCGGACCATACGATAGGTTGCGGGGAA	304275	NZ_KV411303.1
	304360	+	2	2	48h	1	1	474.46	>100	18.62	1	AWN90_RS01480	long-chain fatty acid--CoA ligase	25	1791	1	0	0	0	ACCGGGCGGTCGAACGGAGGTTGCCGCCGTGGCTGGCGTAGATTACTGGCG	304360	NZ_KV411303.1
	304360	+	2	2	33h	1	1	982	>100	12.13	1	AWN90_RS01480	long-chain fatty acid--CoA ligase	25	1791	1	0	0	0	ACCGGGCGGTCGAACGGAGGTTGCCGCCGTGGCTGGCGTAGATTACTGGCG	304360	NZ_KV411303.1
	304985	-	2	2	48h	1	1	14.44	6	5.59	1	AWN90_RS01480	long-chain fatty acid--CoA ligase	NA	1791	0	0	0	1	CTGCGGCATGGCCGACCGGCAGGCCGCCGACTCGGCGTAGAGATTGGAATG	304985	NZ_KV411303.1
	304985	-	2	2	33h	1	1	30.45	>100	3.35	1	AWN90_RS01480	long-chain fatty acid--CoA ligase	NA	1791	0	0	0	1	CTGCGGCATGGCCGACCGGCAGGCCGCCGACTCGGCGTAGAGATTGGAATG	304985	NZ_KV411303.1
	305619	+	2	1	48h	1	1	5.78	2	5.78	1	AWN90_RS01480	long-chain fatty acid--CoA ligase	NA	1791	0	0	1	0	CGGGCAGCCGCTGCCCGGGCACGCGGTCAAGATCGCCGACGACGGTGAGTT	305619	NZ_KV411303.1
	305619	+	2	1	33h	0	0	NA	NA	NA	1	AWN90_RS01480	long-chain fatty acid--CoA ligase	NA	1791	0	0	1	0	CGGGCAGCCGCTGCCCGGGCACGCGGTCAAGATCGCCGACGACGGTGAGTT	305619	NZ_KV411303.1
	305651	-	2	2	48h	1	1	6.91	>100	5.24	1	AWN90_RS01480	long-chain fatty acid--CoA ligase	NA	1791	0	0	0	1	GAACCAGCCGTCGACGAAGGCGTCCTCGGACGCCGTGGGATTCTTCCAGTA	305651	NZ_KV411303.1
	305651	-	2	2	33h	1	1	9.93	>100	17.09	1	AWN90_RS01480	long-chain fatty acid--CoA ligase	NA	1791	0	0	0	1	GAACCAGCCGTCGACGAAGGCGTCCTCGGACGCCGTGGGATTCTTCCAGTA	305651	NZ_KV411303.1
	306102	+	2	1	48h	1	1	5.78	5	3.14	1	AWN90_RS01480	long-chain fatty acid--CoA ligase	NA	1791	0	0	1	0	GAAGGTCCGCATCCTCCCGGTCGACTGGACCCAGGACAGCGGCGAACTGAC	306102	NZ_KV411303.1
	306102	+	2	1	33h	0	0	NA	NA	NA	1	AWN90_RS01480	long-chain fatty acid--CoA ligase	NA	1791	0	0	1	0	GAAGGTCCGCATCCTCCCGGTCGACTGGACCCAGGACAGCGGCGAACTGAC	306102	NZ_KV411303.1
	306428	-	2	2	48h	1	1	2.76	1.67	>100	1	AWN90_RS01485	IclR family transcriptional regulator	NA	822	0	0	1	0	CCGGACTCGCCACCGAGCGTGACGAGGCCGTCCTGGGTGAATCCTGTATTG	306428	NZ_KV411303.1
	306428	-	2	2	33h	1	1	8.61	2	6.21	1	AWN90_RS01485	IclR family transcriptional regulator	NA	822	0	0	1	0	CCGGACTCGCCACCGAGCGTGACGAGGCCGTCCTGGGTGAATCCTGTATTG	306428	NZ_KV411303.1
	307001	-	2	2	48h	1	1	5.53	>100	6.29	1	AWN90_RS01485	IclR family transcriptional regulator	NA	822	0	0	1	0	TCCGGATCCTGTTCGCGCTGCAGGGCGCGCGCCGCCTGACGCTGTCGGAGC	307001	NZ_KV411303.1
	307001	-	2	2	33h	1	1	13.24	4.33	3.35	1	AWN90_RS01485	IclR family transcriptional regulator	NA	822	0	0	1	0	TCCGGATCCTGTTCGCGCTGCAGGGCGCGCGCCGCCTGACGCTGTCGGAGC	307001	NZ_KV411303.1
	307150	+	2	2	48h	1	1	20.72	>100	6.29	2	AWN90_RS01490	dihydroxyacetone kinase subunit DhaK	76	1002	0	1	0	0	ATTTCCGCCCGGGTCTTGTGACCTATGCAACACGTGCGTATTCTACGAACA	307150	NZ_KV411303.1
	307150	+	2	2	48h	1	1	20.72	>100	6.29	2	AWN90_RS01485	IclR family transcriptional regulator	NA	822	0	0	0	1	ATTTCCGCCCGGGTCTTGTGACCTATGCAACACGTGCGTATTCTACGAACA	307150	NZ_KV411303.1
	307150	+	2	2	33h	1	1	16.64	>100	5.29	2	AWN90_RS01490	dihydroxyacetone kinase subunit DhaK	76	1002	0	1	0	0	ATTTCCGCCCGGGTCTTGTGACCTATGCAACACGTGCGTATTCTACGAACA	307150	NZ_KV411303.1
	307150	+	2	2	33h	1	1	16.64	>100	5.29	2	AWN90_RS01485	IclR family transcriptional regulator	NA	822	0	0	0	1	ATTTCCGCCCGGGTCTTGTGACCTATGCAACACGTGCGTATTCTACGAACA	307150	NZ_KV411303.1
	307159	-	2	2	48h	1	1	227.26	>100	54.03	2	AWN90_RS01485	IclR family transcriptional regulator	83	822	1	0	0	0	GCAGCCGCGTCGCCCGCTACCCACGTTGATTTCGAATTACATTCGATAATG	307159	NZ_KV411303.1
	307159	-	2	2	48h	1	1	227.26	>100	54.03	2	AWN90_RS01490	dihydroxyacetone kinase subunit DhaK	NA	1002	0	0	0	1	GCAGCCGCGTCGCCCGCTACCCACGTTGATTTCGAATTACATTCGATAATG	307159	NZ_KV411303.1
	307159	-	2	2	33h	1	1	346.22	>100	19.33	2	AWN90_RS01485	IclR family transcriptional regulator	83	822	1	0	0	0	GCAGCCGCGTCGCCCGCTACCCACGTTGATTTCGAATTACATTCGATAATG	307159	NZ_KV411303.1
	307159	-	2	2	33h	1	1	346.22	>100	19.33	2	AWN90_RS01490	dihydroxyacetone kinase subunit DhaK	NA	1002	0	0	0	1	GCAGCCGCGTCGCCCGCTACCCACGTTGATTTCGAATTACATTCGATAATG	307159	NZ_KV411303.1
	307172	+	2	2	48h	1	1	40.75	2.18	7.14	2	AWN90_RS01490	dihydroxyacetone kinase subunit DhaK	54	1002	1	0	0	0	CTATGCAACACGTGCGTATTCTACGAACATTATTCGACATTATCGAATGTA	307172	NZ_KV411303.1
	307172	+	2	2	48h	1	1	40.75	2.18	7.14	2	AWN90_RS01485	IclR family transcriptional regulator	NA	822	0	0	0	1	CTATGCAACACGTGCGTATTCTACGAACATTATTCGACATTATCGAATGTA	307172	NZ_KV411303.1
	307172	+	2	2	33h	1	1	36.41	2.67	5.24	2	AWN90_RS01490	dihydroxyacetone kinase subunit DhaK	54	1002	1	0	0	0	CTATGCAACACGTGCGTATTCTACGAACATTATTCGACATTATCGAATGTA	307172	NZ_KV411303.1
	307172	+	2	2	33h	1	1	36.41	2.67	5.24	2	AWN90_RS01485	IclR family transcriptional regulator	NA	822	0	0	0	1	CTATGCAACACGTGCGTATTCTACGAACATTATTCGACATTATCGAATGTA	307172	NZ_KV411303.1
	307609	+	2	2	48h	1	1	6.22	2.5	3.14	1	AWN90_RS01490	dihydroxyacetone kinase subunit DhaK	NA	1002	0	0	1	0	AATTTCGAGATGGCCGCCGAGCTGGCCGCCGCCGAGGGCGGGCCCGAGGTC	307609	NZ_KV411303.1
	307609	+	2	2	33h	1	1	1.99	1.6	2.28	1	AWN90_RS01490	dihydroxyacetone kinase subunit DhaK	NA	1002	0	0	1	0	AATTTCGAGATGGCCGCCGAGCTGGCCGCCGCCGAGGGCGGGCCCGAGGTC	307609	NZ_KV411303.1
	307944	-	2	2	48h	1	1	4.14	7	>100	1	AWN90_RS01490	dihydroxyacetone kinase subunit DhaK	NA	1002	0	0	0	1	AGATCACGCTGTCGCCCCGAGCGAAGGGCAGATCCGACAGGATGGGCTCCG	307944	NZ_KV411303.1
	307944	-	2	2	33h	1	1	5.3	>100	>100	1	AWN90_RS01490	dihydroxyacetone kinase subunit DhaK	NA	1002	0	0	0	1	AGATCACGCTGTCGCCCCGAGCGAAGGGCAGATCCGACAGGATGGGCTCCG	307944	NZ_KV411303.1
	308057	+	2	2	48h	1	1	21.66	4.1	3.58	2	AWN90_RS01495	dihydroxyacetone kinase subunit L	172	612	1	0	0	0	GCATGGGCGGCACGCCGCTGCTGGAGCTGTACGTGATGTACAACGAGGTGG	308057	NZ_KV411303.1
	308057	+	2	2	48h	1	1	21.66	4.1	3.58	2	AWN90_RS01490	dihydroxyacetone kinase subunit DhaK	NA	1002	0	0	1	0	GCATGGGCGGCACGCCGCTGCTGGAGCTGTACGTGATGTACAACGAGGTGG	308057	NZ_KV411303.1
	308057	+	2	2	33h	1	1	22.51	3.62	2.06	2	AWN90_RS01495	dihydroxyacetone kinase subunit L	172	612	1	0	0	0	GCATGGGCGGCACGCCGCTGCTGGAGCTGTACGTGATGTACAACGAGGTGG	308057	NZ_KV411303.1
	308057	+	2	2	33h	1	1	22.51	3.62	2.06	2	AWN90_RS01490	dihydroxyacetone kinase subunit DhaK	NA	1002	0	0	1	0	GCATGGGCGGCACGCCGCTGCTGGAGCTGTACGTGATGTACAACGAGGTGG	308057	NZ_KV411303.1
	308424	+	2	1	48h	1	1	8.98	2.3	3.44	1	AWN90_RS01495	dihydroxyacetone kinase subunit L	NA	612	0	0	1	0	CCGCCCTCGACGAGTCCGCCCCCGCCGAGACGCTGAAACAGGCCGGTATGA	308424	NZ_KV411303.1
	308424	+	2	1	33h	0	0	NA	NA	NA	1	AWN90_RS01495	dihydroxyacetone kinase subunit L	NA	612	0	0	1	0	CCGCCCTCGACGAGTCCGCCCCCGCCGAGACGCTGAAACAGGCCGGTATGA	308424	NZ_KV411303.1
	308803	+	2	2	48h	1	1	18.65	7.75	2.17	2	AWN90_RS01500	phosphoenolpyruvate--protein phosphotransferase	122	2511	1	0	0	0	CCTGGGCGAGCGCAGCATCGGCCACCAGGACCCGGGCGCGACGAGCTCCGT	308803	NZ_KV411303.1
	308803	+	2	2	48h	1	1	18.65	7.75	2.17	2	AWN90_RS01495	dihydroxyacetone kinase subunit L	NA	612	0	0	1	0	CCTGGGCGAGCGCAGCATCGGCCACCAGGACCCGGGCGCGACGAGCTCCGT	308803	NZ_KV411303.1
	308803	+	2	2	33h	1	0	6.05	5	1.63	2	AWN90_RS01500	phosphoenolpyruvate--protein phosphotransferase	122	2511	1	0	0	0	CCTGGGCGAGCGCAGCATCGGCCACCAGGACCCGGGCGCGACGAGCTCCGT	308803	NZ_KV411303.1
	308803	+	2	2	33h	1	0	6.05	5	1.63	2	AWN90_RS01495	dihydroxyacetone kinase subunit L	NA	612	0	0	1	0	CCTGGGCGAGCGCAGCATCGGCCACCAGGACCCGGGCGCGACGAGCTCCGT	308803	NZ_KV411303.1
	309041	+	2	2	48h	1	0	7.94	2.83	1.84	1	AWN90_RS01500	phosphoenolpyruvate--protein phosphotransferase	NA	2511	0	0	1	0	GAGATGGTGCACGGGCCGCAGGTGCGGATCGAGGTCGCGGCCGGGCTGGAC	309041	NZ_KV411303.1
	309041	+	2	2	33h	1	1	22.51	3.75	9.11	1	AWN90_RS01500	phosphoenolpyruvate--protein phosphotransferase	NA	2511	0	0	1	0	GAGATGGTGCACGGGCCGCAGGTGCGGATCGAGGTCGCGGCCGGGCTGGAC	309041	NZ_KV411303.1
	309287	+	2	1	48h	1	1	8.98	2.44	2.88	1	AWN90_RS01500	phosphoenolpyruvate--protein phosphotransferase	NA	2511	0	0	1	0	GTCTCCGCCGCCGGAGGCGCGGATCTGGGCGAGGCCGCCGCCGAGGCGGAA	309287	NZ_KV411303.1
	309287	+	2	1	33h	0	0	NA	NA	NA	1	AWN90_RS01500	phosphoenolpyruvate--protein phosphotransferase	NA	2511	0	0	1	0	GTCTCCGCCGCCGGAGGCGCGGATCTGGGCGAGGCCGCCGCCGAGGCGGAA	309287	NZ_KV411303.1
	309442	+	2	2	48h	1	1	12.43	10	6.99	1	AWN90_RS01500	phosphoenolpyruvate--protein phosphotransferase	NA	2511	0	0	1	0	GACGAACCCGCACGGCCTGCACGCCCGCCCGGCCGCCCGCCTGGTAGCGGA	309442	NZ_KV411303.1
	309442	+	2	2	33h	1	0	1.99	2	1.37	1	AWN90_RS01500	phosphoenolpyruvate--protein phosphotransferase	NA	2511	0	0	1	0	GACGAACCCGCACGGCCTGCACGCCCGCCCGGCCGCCCGCCTGGTAGCGGA	309442	NZ_KV411303.1
	309589	+	2	1	48h	1	1	8.29	2.2	3.52	1	AWN90_RS01500	phosphoenolpyruvate--protein phosphotransferase	NA	2511	0	0	1	0	AATCCTGGCCGGACACGAAGTCGACATCACCGCAACGGGTCCCGACGCATC	309589	NZ_KV411303.1
	309589	+	2	1	33h	0	0	NA	NA	NA	1	AWN90_RS01500	phosphoenolpyruvate--protein phosphotransferase	NA	2511	0	0	1	0	AATCCTGGCCGGACACGAAGTCGACATCACCGCAACGGGTCCCGACGCATC	309589	NZ_KV411303.1
	310074	+	2	2	48h	1	1	7.6	>100	4.45	1	AWN90_RS01500	phosphoenolpyruvate--protein phosphotransferase	NA	2511	0	0	1	0	TCCGGCGGCGAATCGCCGACGGGCAGGCCGGTGCAACCGCCTGGGCACACG	310074	NZ_KV411303.1
	310074	+	2	2	33h	1	0	3.03	1.8	1.24	1	AWN90_RS01500	phosphoenolpyruvate--protein phosphotransferase	NA	2511	0	0	1	0	TCCGGCGGCGAATCGCCGACGGGCAGGCCGGTGCAACCGCCTGGGCACACG	310074	NZ_KV411303.1
	310852	+	2	2	48h	1	1	7.6	4.67	4.34	1	AWN90_RS01500	phosphoenolpyruvate--protein phosphotransferase	NA	2511	0	0	1	0	TCCCTTTCTGGGACTGCGCGGTCTGCGACTCGCCCTGGCATACCCCGAGCT	310852	NZ_KV411303.1
	310852	+	2	2	33h	1	1	6.81	2.8	2.41	1	AWN90_RS01500	phosphoenolpyruvate--protein phosphotransferase	NA	2511	0	0	1	0	TCCCTTTCTGGGACTGCGCGGTCTGCGACTCGCCCTGGCATACCCCGAGCT	310852	NZ_KV411303.1
	312817	+	2	2	48h	1	1	18.78	>100	>100	1	AWN90_RS01510	molybdopterin-dependent oxidoreductase	0	1545	1	0	0	0	GGCTCTCTCGGAGTGGTCTTGGCGCTGGCCATCGGGGTTACGCTCGCGACA	312817	NZ_KV411303.1
	312817	+	2	2	33h	1	1	29.79	>100	26.2	1	AWN90_RS01510	molybdopterin-dependent oxidoreductase	0	1545	1	0	0	0	GGCTCTCTCGGAGTGGTCTTGGCGCTGGCCATCGGGGTTACGCTCGCGACA	312817	NZ_KV411303.1
	314448	+	2	2	48h	1	1	5.06	2.4	>100	1	orphan	orphan	NA	NA	0	0	0	0	AAGCGCGCCGGGAGCAAGAGTGGAAGCGCGCCGGGAGCAAGAGTGGAAGCG	314448	NZ_KV411303.1
	314448	+	2	2	33h	1	1	3.78	6	9.68	1	orphan	orphan	NA	NA	0	0	0	0	AAGCGCGCCGGGAGCAAGAGTGGAAGCGCGCCGGGAGCAAGAGTGGAAGCG	314448	NZ_KV411303.1
	316106	+	2	1	48h	0	0	NA	NA	NA	1	AWN90_RS01515	DHA2 family efflux MFS transporter permease subunit	NA	1485	0	0	0	1	ATCGCCGGATTGGCCACCGCGACGATCGTCATATCCAGCAGGATCATGAAG	316106	NZ_KV411303.1
	316106	+	2	1	48h	0	0	NA	NA	NA	1	AWN90_RS01520	PadR family transcriptional regulator	NA	699	0	0	0	1	ATCGCCGGATTGGCCACCGCGACGATCGTCATATCCAGCAGGATCATGAAG	316106	NZ_KV411303.1
	316106	+	2	1	33h	1	1	6.05	>100	11.03	1	AWN90_RS01515	DHA2 family efflux MFS transporter permease subunit	NA	1485	0	0	0	1	ATCGCCGGATTGGCCACCGCGACGATCGTCATATCCAGCAGGATCATGAAG	316106	NZ_KV411303.1
	316106	+	2	1	33h	1	1	6.05	>100	11.03	1	AWN90_RS01520	PadR family transcriptional regulator	NA	699	0	0	0	1	ATCGCCGGATTGGCCACCGCGACGATCGTCATATCCAGCAGGATCATGAAG	316106	NZ_KV411303.1
	316936	-	2	2	48h	1	1	14.44	>100	7.59	1	AWN90_RS01520	PadR family transcriptional regulator	74	699	1	0	0	0	GTCGTTTTCCGATCTTGCCGCCACGCCCTTCCGCGTCGTATATTCGGCATG	316936	NZ_KV411303.1
	316936	-	2	2	33h	1	1	20.52	>100	3.21	1	AWN90_RS01520	PadR family transcriptional regulator	74	699	1	0	0	0	GTCGTTTTCCGATCTTGCCGCCACGCCCTTCCGCGTCGTATATTCGGCATG	316936	NZ_KV411303.1
	317892	-	2	2	48h	1	1	44.9	7.5	15.72	1	AWN90_RS01525	multifunctional oxoglutarate decarboxylase/oxoglutarate dehydrogenase thiamine pyrophosphate-binding subunit/dihydrolipoyllysine-residue succinyltransferase subunit	NA	3636	0	0	1	0	GGCAGTGCCAACCCGGGCTGGTTCGCCGTGCACGACTCGGCGCTGAGCGAA	317892	NZ_KV411303.1
	317892	-	2	2	33h	1	1	12.58	>100	7.36	1	AWN90_RS01525	multifunctional oxoglutarate decarboxylase/oxoglutarate dehydrogenase thiamine pyrophosphate-binding subunit/dihydrolipoyllysine-residue succinyltransferase subunit	NA	3636	0	0	1	0	GGCAGTGCCAACCCGGGCTGGTTCGCCGTGCACGACTCGGCGCTGAGCGAA	317892	NZ_KV411303.1
	318555	-	2	2	48h	1	1	31.05	5.78	4.94	1	AWN90_RS01525	multifunctional oxoglutarate decarboxylase/oxoglutarate dehydrogenase thiamine pyrophosphate-binding subunit/dihydrolipoyllysine-residue succinyltransferase subunit	NA	3636	0	0	1	0	AACGGGGACGACCCGGAGGCGTGCGCGTGGGTGGCCCGCCTGGCGGTCGAC	318555	NZ_KV411303.1
	318555	-	2	2	33h	1	1	17.87	4.86	2.15	1	AWN90_RS01525	multifunctional oxoglutarate decarboxylase/oxoglutarate dehydrogenase thiamine pyrophosphate-binding subunit/dihydrolipoyllysine-residue succinyltransferase subunit	NA	3636	0	0	1	0	AACGGGGACGACCCGGAGGCGTGCGCGTGGGTGGCCCGCCTGGCGGTCGAC	318555	NZ_KV411303.1
	318939	-	2	2	48h	1	1	11.05	2.78	3.74	1	AWN90_RS01525	multifunctional oxoglutarate decarboxylase/oxoglutarate dehydrogenase thiamine pyrophosphate-binding subunit/dihydrolipoyllysine-residue succinyltransferase subunit	NA	3636	0	0	1	0	TACATCCAGATGTTCGGCGACAACGACATCGAGGTGTCGCTGACCGCCAAC	318939	NZ_KV411303.1
	318939	-	2	2	33h	1	1	7.94	5	3.35	1	AWN90_RS01525	multifunctional oxoglutarate decarboxylase/oxoglutarate dehydrogenase thiamine pyrophosphate-binding subunit/dihydrolipoyllysine-residue succinyltransferase subunit	NA	3636	0	0	1	0	TACATCCAGATGTTCGGCGACAACGACATCGAGGTGTCGCTGACCGCCAAC	318939	NZ_KV411303.1
	319392	+	2	2	48h	1	1	25.28	>100	25.16	1	AWN90_RS01525	multifunctional oxoglutarate decarboxylase/oxoglutarate dehydrogenase thiamine pyrophosphate-binding subunit/dihydrolipoyllysine-residue succinyltransferase subunit	NA	3636	0	0	0	1	TCGACCCGCTCCTGAATCCACTGCAGCTGCTGGGGATCCAGAATGTGGGTG	319392	NZ_KV411303.1
	319392	+	2	2	33h	1	1	24.49	>100	10.54	1	AWN90_RS01525	multifunctional oxoglutarate decarboxylase/oxoglutarate dehydrogenase thiamine pyrophosphate-binding subunit/dihydrolipoyllysine-residue succinyltransferase subunit	NA	3636	0	0	0	1	TCGACCCGCTCCTGAATCCACTGCAGCTGCTGGGGATCCAGAATGTGGGTG	319392	NZ_KV411303.1
	319728	+	2	2	48h	1	1	4.14	>100	>100	1	AWN90_RS01525	multifunctional oxoglutarate decarboxylase/oxoglutarate dehydrogenase thiamine pyrophosphate-binding subunit/dihydrolipoyllysine-residue succinyltransferase subunit	NA	3636	0	0	0	1	CGCCAGCGCACCGGCTCGTAGGGGACACCCATGCCGTGGAAGATCTCGTCG	319728	NZ_KV411303.1
	319728	+	2	2	33h	1	1	7.94	>100	>100	1	AWN90_RS01525	multifunctional oxoglutarate decarboxylase/oxoglutarate dehydrogenase thiamine pyrophosphate-binding subunit/dihydrolipoyllysine-residue succinyltransferase subunit	NA	3636	0	0	0	1	CGCCAGCGCACCGGCTCGTAGGGGACACCCATGCCGTGGAAGATCTCGTCG	319728	NZ_KV411303.1
	319915	-	2	2	48h	1	0	7.6	2	1.65	1	AWN90_RS01525	multifunctional oxoglutarate decarboxylase/oxoglutarate dehydrogenase thiamine pyrophosphate-binding subunit/dihydrolipoyllysine-residue succinyltransferase subunit	NA	3636	0	0	1	0	CATCGGCACCAATCACTCGGTGCCGCGCCTGATGTCGGGCCAGGGCGCCAT	319915	NZ_KV411303.1
	319915	-	2	2	33h	1	1	15.13	3.22	2.67	1	AWN90_RS01525	multifunctional oxoglutarate decarboxylase/oxoglutarate dehydrogenase thiamine pyrophosphate-binding subunit/dihydrolipoyllysine-residue succinyltransferase subunit	NA	3636	0	0	1	0	CATCGGCACCAATCACTCGGTGCCGCGCCTGATGTCGGGCCAGGGCGCCAT	319915	NZ_KV411303.1
	319923	+	2	2	48h	1	1	12.28	>100	>100	1	AWN90_RS01525	multifunctional oxoglutarate decarboxylase/oxoglutarate dehydrogenase thiamine pyrophosphate-binding subunit/dihydrolipoyllysine-residue succinyltransferase subunit	NA	3636	0	0	0	1	CCCTGGAACTCGGCCGGGTACTCCATCGCGCCCGCGCCGATAATGGCGCCC	319923	NZ_KV411303.1
	319923	+	2	2	33h	1	1	9.93	16	11.03	1	AWN90_RS01525	multifunctional oxoglutarate decarboxylase/oxoglutarate dehydrogenase thiamine pyrophosphate-binding subunit/dihydrolipoyllysine-residue succinyltransferase subunit	NA	3636	0	0	0	1	CCCTGGAACTCGGCCGGGTACTCCATCGCGCCCGCGCCGATAATGGCGCCC	319923	NZ_KV411303.1
	320259	+	2	2	48h	1	1	3.45	>100	>100	1	AWN90_RS01525	multifunctional oxoglutarate decarboxylase/oxoglutarate dehydrogenase thiamine pyrophosphate-binding subunit/dihydrolipoyllysine-residue succinyltransferase subunit	NA	3636	0	0	0	1	TAGTGCCGGTTCATGTTCGGGAACGACTTGATCGCCTGCACGATGGCGTAG	320259	NZ_KV411303.1
	320259	+	2	2	33h	1	1	6.62	11	>100	1	AWN90_RS01525	multifunctional oxoglutarate decarboxylase/oxoglutarate dehydrogenase thiamine pyrophosphate-binding subunit/dihydrolipoyllysine-residue succinyltransferase subunit	NA	3636	0	0	0	1	TAGTGCCGGTTCATGTTCGGGAACGACTTGATCGCCTGCACGATGGCGTAG	320259	NZ_KV411303.1
	321902	-	2	2	48h	1	1	299.7	2.84	36.58	1	AWN90_RS42550	hypothetical protein	69	348	0	1	0	0	CGGATGCCGCCCTGGGACATCGGGTCGGGGCTGGGCCTATCCTCAGAAGGG	321902	NZ_KV411303.1
	321902	-	2	2	33h	1	1	311.79	2.52	24.92	1	AWN90_RS42550	hypothetical protein	69	348	0	1	0	0	CGGATGCCGCCCTGGGACATCGGGTCGGGGCTGGGCCTATCCTCAGAAGGG	321902	NZ_KV411303.1
	322010	-	2	1	48h	1	1	296.81	2.33	39.27	1	AWN90_RS42550	hypothetical protein	177	348	0	1	0	0	CCACCTGGAAGCAAAGGAATATTCTCACTGATGGACGGGTCGTCACCTATG	322010	NZ_KV411303.1
	322010	-	2	1	33h	0	0	NA	NA	NA	1	AWN90_RS42550	hypothetical protein	177	348	0	1	0	0	CCACCTGGAAGCAAAGGAATATTCTCACTGATGGACGGGTCGTCACCTATG	322010	NZ_KV411303.1
	322028	-	2	2	48h	1	1	201.48	33.22	31.34	1	AWN90_RS42550	hypothetical protein	195	348	1	0	0	0	GGGGGACTGTGGGCAGCACCACCTGGAAGCAAAGGAATATTCTCACTGATG	322028	NZ_KV411303.1
	322028	-	2	2	33h	1	1	381.3	42.14	24.9	1	AWN90_RS42550	hypothetical protein	195	348	1	0	0	0	GGGGGACTGTGGGCAGCACCACCTGGAAGCAAAGGAATATTCTCACTGATG	322028	NZ_KV411303.1
	322620	-	2	2	48h	1	1	7.6	8	14.67	1	AWN90_RS01535	ABC transporter ATP-binding protein	NA	3663	0	0	1	0	TGCCGCGAGACGAGGGATCCCGGCCGAAAGCACACCGGGAACATGATGATG	322620	NZ_KV411303.1
	322620	-	2	2	33h	1	1	5.96	5.5	6.9	1	AWN90_RS01535	ABC transporter ATP-binding protein	NA	3663	0	0	1	0	TGCCGCGAGACGAGGGATCCCGGCCGAAAGCACACCGGGAACATGATGATG	322620	NZ_KV411303.1
	322777	+	2	2	48h	1	1	6.5	>100	11.53	1	AWN90_RS01535	ABC transporter ATP-binding protein	NA	3663	0	0	0	1	CCCACCAGGGCGAGGCTGGCGCCGGGCGGGATGTGTAGTGAAATGTCCTCG	322777	NZ_KV411303.1
	322777	+	2	2	33h	1	1	9.27	8	18.23	1	AWN90_RS01535	ABC transporter ATP-binding protein	NA	3663	0	0	0	1	CCCACCAGGGCGAGGCTGGCGCCGGGCGGGATGTGTAGTGAAATGTCCTCG	322777	NZ_KV411303.1
	324820	-	2	2	48h	1	1	3.61	>100	5.42	1	AWN90_RS01535	ABC transporter ATP-binding protein	NA	3663	0	0	1	0	ATCGGGATCGGCACCTTCCTCGCCTTCGCGGCGTATGTGACCATGCTGTCG	324820	NZ_KV411303.1
	324820	-	2	2	33h	1	1	5.3	>100	9.11	1	AWN90_RS01535	ABC transporter ATP-binding protein	NA	3663	0	0	1	0	ATCGGGATCGGCACCTTCCTCGCCTTCGCGGCGTATGTGACCATGCTGTCG	324820	NZ_KV411303.1
	325702	-	2	2	48h	1	1	13.12	4.2	22.77	1	AWN90_RS01535	ABC transporter ATP-binding protein	10	3663	1	0	0	0	AACCACTAGAACACGGCGGTCGATCGTTCGCACGGAGTACCGTCGAACGAG	325702	NZ_KV411303.1
	325702	-	2	2	33h	1	1	26.48	2.14	42.72	1	AWN90_RS01535	ABC transporter ATP-binding protein	10	3663	1	0	0	0	AACCACTAGAACACGGCGGTCGATCGTTCGCACGGAGTACCGTCGAACGAG	325702	NZ_KV411303.1
	326244	-	2	2	48h	1	1	4.33	>100	>100	1	AWN90_RS01540	erythromycin esterase family protein	NA	660	0	0	1	0	GGGAACTGCTGTCGATGCGCGACGCCGCCCGGGCCGATACCGTCGACTGGG	326244	NZ_KV411303.1
	326244	-	2	2	33h	1	1	5.3	9	>100	1	AWN90_RS01540	erythromycin esterase family protein	NA	660	0	0	1	0	GGGAACTGCTGTCGATGCGCGACGCCGCCCGGGCCGATACCGTCGACTGGG	326244	NZ_KV411303.1
	326536	+	2	2	48h	1	1	3.45	2.67	8.39	1	AWN90_RS01545	ABC transporter permease	NA	786	0	0	0	1	CAGGACTGGGTGCGCGAGATGACCGCCGCCCTGAAGGAGAAACTGAGCAAA	326536	NZ_KV411303.1
	326536	+	2	2	33h	1	1	5.3	3	>100	1	AWN90_RS01545	ABC transporter permease	NA	786	0	0	0	1	CAGGACTGGGTGCGCGAGATGACCGCCGCCCTGAAGGAGAAACTGAGCAAA	326536	NZ_KV411303.1
	329852	+	2	2	48h	1	1	187.2	>100	22.68	1	AWN90_RS01565	AraC family transcriptional regulator	0	846	1	0	0	0	TAACGAACTGTTGGCTCGCCCGGTTCCGGCGAACGATCTACCGTTGATGCG	329852	NZ_KV411303.1
	329852	+	2	2	33h	1	1	577.91	>100	26.29	1	AWN90_RS01565	AraC family transcriptional regulator	0	846	1	0	0	0	TAACGAACTGTTGGCTCGCCCGGTTCCGGCGAACGATCTACCGTTGATGCG	329852	NZ_KV411303.1
	330350	+	2	2	48h	1	1	4.14	>100	>100	1	AWN90_RS01565	AraC family transcriptional regulator	NA	846	0	0	1	0	TCCTGCTGCGCCGGCTCGGCGAGATCGATCCGGACGCGAATCTGGAGCACG	330350	NZ_KV411303.1
	330350	+	2	2	33h	1	1	5.3	9	13.79	1	AWN90_RS01565	AraC family transcriptional regulator	NA	846	0	0	1	0	TCCTGCTGCGCCGGCTCGGCGAGATCGATCCGGACGCGAATCTGGAGCACG	330350	NZ_KV411303.1
	330944	-	2	2	48h	1	1	13.12	3.37	28.3	1	AWN90_RS01570	glyoxalase	NA	429	0	0	0	1	ATTTGGCGCGGTGGTAGAGGCCGTCGGGGTCGTCTACGACGATGTAGGTCG	330944	NZ_KV411303.1
	330944	-	2	2	33h	1	1	12.86	3.13	13.67	1	AWN90_RS01570	glyoxalase	NA	429	0	0	0	1	ATTTGGCGCGGTGGTAGAGGCCGTCGGGGTCGTCTACGACGATGTAGGTCG	330944	NZ_KV411303.1
	331446	+	2	2	48h	1	1	10.36	13	>100	1	AWN90_RS01575	glutathione-dependent reductase	NA	870	0	0	0	1	CACCCCGGCACGCGGACCATTCGTCACCCCAGCACGCGGACCATGTAGTAG	331446	NZ_KV411303.1
	331446	+	2	2	33h	1	1	15.23	>100	>100	1	AWN90_RS01575	glutathione-dependent reductase	NA	870	0	0	0	1	CACCCCGGCACGCGGACCATTCGTCACCCCAGCACGCGGACCATGTAGTAG	331446	NZ_KV411303.1
	331747	-	2	2	48h	1	1	4.33	4	8.67	1	AWN90_RS01575	glutathione-dependent reductase	NA	870	0	0	1	0	GATCGACGCGGTGAACCGCCGGGTGTACACCGAGGTCAACAATGGCGTGTA	331747	NZ_KV411303.1
	331747	-	2	2	33h	1	1	20.52	8.75	6.65	1	AWN90_RS01575	glutathione-dependent reductase	NA	870	0	0	1	0	GATCGACGCGGTGAACCGCCGGGTGTACACCGAGGTCAACAATGGCGTGTA	331747	NZ_KV411303.1
	332288	-	2	2	48h	1	1	126.41	92.5	45.54	2	AWN90_RS01575	glutathione-dependent reductase	0	870	1	0	0	0	TCCGAATCTATGTGCCGTGGACGGGATACGGAACATGTCAAACTTGTGCGG	332288	NZ_KV411303.1
	332288	-	2	2	48h	1	1	126.41	92.5	45.54	2	AWN90_RS01580	enoyl-CoA hydratase/isomerase family protein	NA	795	0	0	0	1	TCCGAATCTATGTGCCGTGGACGGGATACGGAACATGTCAAACTTGTGCGG	332288	NZ_KV411303.1
	332288	-	2	2	33h	1	1	178.07	>100	38.96	2	AWN90_RS01575	glutathione-dependent reductase	0	870	1	0	0	0	TCCGAATCTATGTGCCGTGGACGGGATACGGAACATGTCAAACTTGTGCGG	332288	NZ_KV411303.1
	332288	-	2	2	33h	1	1	178.07	>100	38.96	2	AWN90_RS01580	enoyl-CoA hydratase/isomerase family protein	NA	795	0	0	0	1	TCCGAATCTATGTGCCGTGGACGGGATACGGAACATGTCAAACTTGTGCGG	332288	NZ_KV411303.1
	332341	+	2	2	48h	1	1	59.22	>100	7.92	2	AWN90_RS01580	enoyl-CoA hydratase/isomerase family protein	0	795	1	0	0	0	CACAAGTTTGACATGTTCCGTATCCCGTCCACGGCACATAGATTCGGATCA	332341	NZ_KV411303.1
	332341	+	2	2	48h	1	1	59.22	>100	7.92	2	AWN90_RS01575	glutathione-dependent reductase	NA	870	0	0	0	1	CACAAGTTTGACATGTTCCGTATCCCGTCCACGGCACATAGATTCGGATCA	332341	NZ_KV411303.1
	332341	+	2	2	33h	1	1	80.76	>100	5.8	2	AWN90_RS01580	enoyl-CoA hydratase/isomerase family protein	0	795	1	0	0	0	CACAAGTTTGACATGTTCCGTATCCCGTCCACGGCACATAGATTCGGATCA	332341	NZ_KV411303.1
	332341	+	2	2	33h	1	1	80.76	>100	5.8	2	AWN90_RS01575	glutathione-dependent reductase	NA	870	0	0	0	1	CACAAGTTTGACATGTTCCGTATCCCGTCCACGGCACATAGATTCGGATCA	332341	NZ_KV411303.1
	333199	+	2	2	48h	1	1	26.94	7.67	50.31	1	AWN90_RS01585	long-chain fatty acid--CoA ligase	31	1227	1	0	0	0	GTGCGCCGCCTAGCCACCGAACATGTGAGGTGCGTCATATAGTCACAGGTG	333199	NZ_KV411303.1
	333199	+	2	2	33h	1	1	42.37	29	38.17	1	AWN90_RS01585	long-chain fatty acid--CoA ligase	31	1227	1	0	0	0	GTGCGCCGCCTAGCCACCGAACATGTGAGGTGCGTCATATAGTCACAGGTG	333199	NZ_KV411303.1
	333242	-	2	2	48h	1	1	6.5	5.5	>100	1	AWN90_RS01585	long-chain fatty acid--CoA ligase	NA	1227	0	0	0	1	GGCGACCGGGTTGGCGCACCACGGATTTCGCGGCAGTGGATATTCGACGAG	333242	NZ_KV411303.1
	333242	-	2	2	33h	1	1	6.05	>100	>100	1	AWN90_RS01585	long-chain fatty acid--CoA ligase	NA	1227	0	0	0	1	GGCGACCGGGTTGGCGCACCACGGATTTCGCGGCAGTGGATATTCGACGAG	333242	NZ_KV411303.1
	333957	-	2	2	48h	1	1	11.05	9	>100	1	AWN90_RS01585	long-chain fatty acid--CoA ligase	NA	1227	0	0	0	1	TGCGTGGCGTCGCCGACACCATGTCGATCCGTTCGGCCACAATGGTTTCCG	333957	NZ_KV411303.1
	333957	-	2	2	33h	1	1	6.81	10	15.17	1	AWN90_RS01585	long-chain fatty acid--CoA ligase	NA	1227	0	0	0	1	TGCGTGGCGTCGCCGACACCATGTCGATCCGTTCGGCCACAATGGTTTCCG	333957	NZ_KV411303.1
	334993	-	2	2	48h	1	1	9.39	2.3	6.23	1	AWN90_RS01590	tyrosine-protein phosphatase	NA	744	0	0	1	0	TTCGGGGATCGGTCGCAAGCCGCCGCACGAGGTGGTGTACAACGACGGCTG	334993	NZ_KV411303.1
	334993	-	2	2	33h	1	1	19.86	4	5.32	1	AWN90_RS01590	tyrosine-protein phosphatase	NA	744	0	0	1	0	TTCGGGGATCGGTCGCAAGCCGCCGCACGAGGTGGTGTACAACGACGGCTG	334993	NZ_KV411303.1
	335312	-	2	2	48h	1	1	39.72	10.17	>100	1	AWN90_RS01590	tyrosine-protein phosphatase	0	744	1	0	0	0	GATCGGAGAACGACACCTCGGTGATACCGATCGGCCGATAGCCTTGATCTG	335312	NZ_KV411303.1
	335312	-	2	2	33h	1	1	58.25	10	7.32	1	AWN90_RS01590	tyrosine-protein phosphatase	0	744	1	0	0	0	GATCGGAGAACGACACCTCGGTGATACCGATCGGCCGATAGCCTTGATCTG	335312	NZ_KV411303.1
	335344	+	2	2	48h	1	1	34.66	>100	>100	1	AWN90_RS01590	tyrosine-protein phosphatase	NA	744	0	0	0	1	CGGGTCGCGCGGCTGTCACAGATCAAGGCTATCGGCCGATCGGTATCACCG	335344	NZ_KV411303.1
	335344	+	2	2	33h	1	1	22.7	11	21.08	1	AWN90_RS01590	tyrosine-protein phosphatase	NA	744	0	0	0	1	CGGGTCGCGCGGCTGTCACAGATCAAGGCTATCGGCCGATCGGTATCACCG	335344	NZ_KV411303.1
	335351	-	2	2	48h	1	1	2.17	2.5	>100	1	AWN90_RS01590	tyrosine-protein phosphatase	39	744	0	1	0	0	CCGACCGGTACCATCGCGCCACTCGGGTTTCGCTGGTTCGATCGGAGAACG	335351	NZ_KV411303.1
	335351	-	2	2	33h	1	1	5.3	8	3.68	1	AWN90_RS01590	tyrosine-protein phosphatase	39	744	0	1	0	0	CCGACCGGTACCATCGCGCCACTCGGGTTTCGCTGGTTCGATCGGAGAACG	335351	NZ_KV411303.1
	335462	+	2	2	48h	1	1	96.77	2.19	15.75	1	AWN90_RS01595	TetR family transcriptional regulator	290	468	0	1	0	0	CCGACACACCGATTCGGTGTCGTGACCTGCGCGCATATAGACTCTTTGTCC	335462	NZ_KV411303.1
	335462	+	2	2	33h	1	1	46.15	43	6.68	1	AWN90_RS01595	TetR family transcriptional regulator	290	468	0	1	0	0	CCGACACACCGATTCGGTGTCGTGACCTGCGCGCATATAGACTCTTTGTCC	335462	NZ_KV411303.1
	335619	+	2	2	48h	1	1	723.92	5.72	17.91	1	AWN90_RS01595	TetR family transcriptional regulator	133	468	1	0	0	0	GCCCGCTTAACCTGGTCTACCTCCCCGTAAACCCTCTACCATTGATAAATG	335619	NZ_KV411303.1
	335619	+	2	2	33h	1	1	732.15	5.1	12.96	1	AWN90_RS01595	TetR family transcriptional regulator	133	468	1	0	0	0	GCCCGCTTAACCTGGTCTACCTCCCCGTAAACCCTCTACCATTGATAAATG	335619	NZ_KV411303.1
	335758	+	2	2	48h	1	1	32.47	10.4	7.79	1	AWN90_RS01595	TetR family transcriptional regulator	NA	468	0	0	1	0	GCCCGAGGGAGTCGTCGTTGAGCGCAGGTACAAGTGGTAGACAGATGATCG	335758	NZ_KV411303.1
	335758	+	2	2	33h	1	1	66.86	13	9.19	1	AWN90_RS01595	TetR family transcriptional regulator	NA	468	0	0	1	0	GCCCGAGGGAGTCGTCGTTGAGCGCAGGTACAAGTGGTAGACAGATGATCG	335758	NZ_KV411303.1
	336259	+	2	2	48h	1	1	13	3.25	4.64	1	AWN90_RS01600	amino acid deaminase/aldolase	0	1179	1	0	0	0	TGGAGCGTTAGTCCTGGACGGATGACCAGGACCGTGGTTCAGTGGATCGTG	336259	NZ_KV411303.1
	336259	+	2	2	33h	1	1	12.86	5.25	10.63	1	AWN90_RS01600	amino acid deaminase/aldolase	0	1179	1	0	0	0	TGGAGCGTTAGTCCTGGACGGATGACCAGGACCGTGGTTCAGTGGATCGTG	336259	NZ_KV411303.1
	337741	-	2	2	48h	1	1	22.8	34	22.77	1	AWN90_RS01605	hypothetical protein	NA	3645	0	0	1	0	ACGGCGGTCTCGCGGGCCATGTGGACGGCGCTGGTCGTACACTCGCCCCTG	337741	NZ_KV411303.1
	337741	-	2	2	33h	1	1	16.55	6	17.09	1	AWN90_RS01605	hypothetical protein	NA	3645	0	0	1	0	ACGGCGGTCTCGCGGGCCATGTGGACGGCGCTGGTCGTACACTCGCCCCTG	337741	NZ_KV411303.1
	337949	-	2	2	48h	1	1	5.53	8	4.34	1	AWN90_RS01605	hypothetical protein	NA	3645	0	0	1	0	CGACATTCTCGTGGTGACGCCGTATCACGCGCAGGTGGCGCGCATCCGAAC	337949	NZ_KV411303.1
	337949	-	2	2	33h	1	1	6.81	3.25	5.98	1	AWN90_RS01605	hypothetical protein	NA	3645	0	0	1	0	CGACATTCTCGTGGTGACGCCGTATCACGCGCAGGTGGCGCGCATCCGAAC	337949	NZ_KV411303.1
	338787	-	2	2	48h	1	1	4.14	2.5	13.63	1	AWN90_RS01605	hypothetical protein	NA	3645	0	0	1	0	ACCACGCCGCCGCCGTCACCGCCGCGGTACTCGATCTGGACAATTCCTATG	338787	NZ_KV411303.1
	338787	-	2	2	33h	1	1	7.28	4.67	4.48	1	AWN90_RS01605	hypothetical protein	NA	3645	0	0	1	0	ACCACGCCGCCGCCGTCACCGCCGCGGTACTCGATCTGGACAATTCCTATG	338787	NZ_KV411303.1
	339760	-	2	2	48h	1	1	5.53	4	>100	1	AWN90_RS01605	hypothetical protein	NA	3645	0	0	1	0	CCCACCCGGGAACTGCTGGCCCAGCTGTGCGCCCAGTGCGGCGCCGACGAC	339760	NZ_KV411303.1
	339760	-	2	2	33h	1	1	8.32	3.2	2.01	1	AWN90_RS01605	hypothetical protein	NA	3645	0	0	1	0	CCCACCCGGGAACTGCTGGCCCAGCTGTGCGCCCAGTGCGGCGCCGACGAC	339760	NZ_KV411303.1
	339907	+	2	2	48h	1	1	4.14	4	>100	1	AWN90_RS01605	hypothetical protein	NA	3645	0	0	0	1	TCCACGAGGTATTCCAGCAGCGCGGCCGGATCGCGGTGAATATCGAAGGCG	339907	NZ_KV411303.1
	339907	+	2	2	33h	1	1	5.3	>100	>100	1	AWN90_RS01605	hypothetical protein	NA	3645	0	0	0	1	TCCACGAGGTATTCCAGCAGCGCGGCCGGATCGCGGTGAATATCGAAGGCG	339907	NZ_KV411303.1
	340684	+	2	2	48h	1	1	3.45	>100	>100	1	AWN90_RS01605	hypothetical protein	NA	3645	0	0	0	1	TGCCCGATGACCTCCGCCGGATCGGTTGCGTCGGCGGTGATCATGGTCTCG	340684	NZ_KV411303.1
	340684	+	2	2	33h	1	1	5.96	>100	10.25	1	AWN90_RS01605	hypothetical protein	NA	3645	0	0	0	1	TGCCCGATGACCTCCGCCGGATCGGTTGCGTCGGCGGTGATCATGGTCTCG	340684	NZ_KV411303.1
	340818	-	2	2	48h	1	1	4.84	>100	3.25	1	AWN90_RS01605	hypothetical protein	NA	3645	0	0	1	0	CCGATCCGGCAACGGCATCCCCCTCCCCCGTCTCCGGCATTATCGACGGCG	340818	NZ_KV411303.1
	340818	-	2	2	33h	1	1	3.03	5	>100	1	AWN90_RS01605	hypothetical protein	NA	3645	0	0	1	0	CCGATCCGGCAACGGCATCCCCCTCCCCCGTCTCCGGCATTATCGACGGCG	340818	NZ_KV411303.1
	340837	+	2	2	48h	1	1	2.89	2	>100	1	AWN90_RS01605	hypothetical protein	NA	3645	0	0	0	1	GTGAGGGCGTCGACGGAGGCGCGCAGGGCGTCGCCGTCGATAATGCCGGAG	340837	NZ_KV411303.1
	340837	+	2	2	33h	1	1	5.96	4	>100	1	AWN90_RS01605	hypothetical protein	NA	3645	0	0	0	1	GTGAGGGCGTCGACGGAGGCGCGCAGGGCGTCGCCGTCGATAATGCCGGAG	340837	NZ_KV411303.1
	341303	+	2	2	48h	1	1	6.5	2.75	>100	2	AWN90_RS01610	class I SAM-dependent methyltransferase	234	831	0	1	0	0	CCAGATCACCGGTGCTGCACACGACACGATCACCGAACAGAATCAATCGCG	341303	NZ_KV411303.1
	341303	+	2	2	48h	1	1	6.5	2.75	>100	2	AWN90_RS01605	hypothetical protein	NA	3645	0	0	0	1	CCAGATCACCGGTGCTGCACACGACACGATCACCGAACAGAATCAATCGCG	341303	NZ_KV411303.1
	341303	+	2	2	33h	1	1	3.97	>100	>100	2	AWN90_RS01610	class I SAM-dependent methyltransferase	234	831	0	1	0	0	CCAGATCACCGGTGCTGCACACGACACGATCACCGAACAGAATCAATCGCG	341303	NZ_KV411303.1
	341303	+	2	2	33h	1	1	3.97	>100	>100	2	AWN90_RS01605	hypothetical protein	NA	3645	0	0	0	1	CCAGATCACCGGTGCTGCACACGACACGATCACCGAACAGAATCAATCGCG	341303	NZ_KV411303.1
	341359	-	2	2	48h	1	1	37.3	55	5.24	1	AWN90_RS01605	hypothetical protein	61	3645	1	0	0	0	CGCCCCCCTCACGCCACGCCGCCGGGCCTCGACTGATTACGCTGTTGCGCG	341359	NZ_KV411303.1
	341359	-	2	2	33h	1	1	73.48	>100	5.08	1	AWN90_RS01605	hypothetical protein	61	3645	1	0	0	0	CGCCCCCCTCACGCCACGCCGCCGGGCCTCGACTGATTACGCTGTTGCGCG	341359	NZ_KV411303.1
	341503	+	2	2	48h	1	1	15.89	23	9.43	1	AWN90_RS01610	class I SAM-dependent methyltransferase	34	831	0	1	0	0	GCGGGGCACACCCCCATAACAAGGAGGGACGGTGCGACGACGGTCTCGGTA	341503	NZ_KV411303.1
	341503	+	2	2	33h	1	1	40.1	18.67	42.15	1	AWN90_RS01610	class I SAM-dependent methyltransferase	34	831	0	1	0	0	GCGGGGCACACCCCCATAACAAGGAGGGACGGTGCGACGACGGTCTCGGTA	341503	NZ_KV411303.1
	341515	+	2	2	48h	1	1	53.88	4.39	9.62	1	AWN90_RS01610	class I SAM-dependent methyltransferase	22	831	1	0	0	0	CCCATAACAAGGAGGGACGGTGCGACGACGGTCTCGGTAGGGTCGGCACCG	341515	NZ_KV411303.1
	341515	+	2	2	33h	1	1	143.65	7.2	13.67	1	AWN90_RS01610	class I SAM-dependent methyltransferase	22	831	1	0	0	0	CCCATAACAAGGAGGGACGGTGCGACGACGGTCTCGGTAGGGTCGGCACCG	341515	NZ_KV411303.1
	342139	+	2	2	48h	1	1	5.06	8	5.06	1	AWN90_RS01610	class I SAM-dependent methyltransferase	NA	831	0	0	1	0	GTGAACACCCGGGTGGTCCTCGACTACTCCGAGCCGGTATCCGATCTGAGC	342139	NZ_KV411303.1
	342139	+	2	2	33h	1	1	5.3	2.6	4.94	1	AWN90_RS01610	class I SAM-dependent methyltransferase	NA	831	0	0	1	0	GTGAACACCCGGGTGGTCCTCGACTACTCCGAGCCGGTATCCGATCTGAGC	342139	NZ_KV411303.1
	342254	+	2	2	48h	1	1	4.84	3.33	10.48	2	AWN90_RS01615	alpha/beta hydrolase	199	678	0	1	0	0	TCAGCTATTTCACCCCTGCGGAGATGGCGGATCTGATGCACGATAACGGCT	342254	NZ_KV411303.1
	342254	+	2	2	48h	1	1	4.84	3.33	10.48	2	AWN90_RS01610	class I SAM-dependent methyltransferase	NA	831	0	0	1	0	TCAGCTATTTCACCCCTGCGGAGATGGCGGATCTGATGCACGATAACGGCT	342254	NZ_KV411303.1
	342254	+	2	2	33h	1	1	6.62	4.33	2.12	2	AWN90_RS01615	alpha/beta hydrolase	199	678	0	1	0	0	TCAGCTATTTCACCCCTGCGGAGATGGCGGATCTGATGCACGATAACGGCT	342254	NZ_KV411303.1
	342254	+	2	2	33h	1	1	6.62	4.33	2.12	2	AWN90_RS01610	class I SAM-dependent methyltransferase	NA	831	0	0	1	0	TCAGCTATTTCACCCCTGCGGAGATGGCGGATCTGATGCACGATAACGGCT	342254	NZ_KV411303.1
	342422	+	2	2	48h	1	1	2.07	1.6	8.39	1	AWN90_RS01615	alpha/beta hydrolase	31	678	1	0	0	0	GATCTTTCCCCGCACACGATGTTCACCGCTGCGCCGCAAGGATTAGTGATG	342422	NZ_KV411303.1
	342422	+	2	2	33h	1	1	8.32	2.6	4.6	1	AWN90_RS01615	alpha/beta hydrolase	31	678	1	0	0	0	GATCTTTCCCCGCACACGATGTTCACCGCTGCGCCGCAAGGATTAGTGATG	342422	NZ_KV411303.1
	342432	-	2	2	48h	1	1	7.22	1.91	22.77	1	AWN90_RS01610	class I SAM-dependent methyltransferase	NA	831	0	0	0	1	CCGACCCCGGCCACCCTCGAAAAACGGCATACCACTAATCTCTCAGCGCCG	342432	NZ_KV411303.1
	342432	-	2	2	48h	1	1	7.22	1.91	22.77	1	AWN90_RS01615	alpha/beta hydrolase	NA	678	0	0	0	1	CCGACCCCGGCCACCCTCGAAAAACGGCATACCACTAATCTCTCAGCGCCG	342432	NZ_KV411303.1
	342432	-	2	2	33h	1	1	6.81	2.5	>100	1	AWN90_RS01610	class I SAM-dependent methyltransferase	NA	831	0	0	0	1	CCGACCCCGGCCACCCTCGAAAAACGGCATACCACTAATCTCTCAGCGCCG	342432	NZ_KV411303.1
	342432	-	2	2	33h	1	1	6.81	2.5	>100	1	AWN90_RS01615	alpha/beta hydrolase	NA	678	0	0	0	1	CCGACCCCGGCCACCCTCGAAAAACGGCATACCACTAATCTCTCAGCGCCG	342432	NZ_KV411303.1
	342453	+	2	2	48h	1	1	6.5	2.8	7.59	1	AWN90_RS01615	alpha/beta hydrolase	0	678	0	1	0	0	CGCCGCAAGGATTAGTGATGTCCTCGCTACGGCGCTGAGAGATTAGTGGTA	342453	NZ_KV411303.1
	342453	+	2	2	33h	1	1	6.62	1.71	9.11	1	AWN90_RS01615	alpha/beta hydrolase	0	678	0	1	0	0	CGCCGCAAGGATTAGTGATGTCCTCGCTACGGCGCTGAGAGATTAGTGGTA	342453	NZ_KV411303.1
	342465	+	2	2	48h	1	1	16.58	2.6	8.18	1	AWN90_RS01615	alpha/beta hydrolase	NA	678	0	0	1	0	TAGTGATGTCCTCGCTACGGCGCTGAGAGATTAGTGGTATGCCGTTTTTCG	342465	NZ_KV411303.1
	342465	+	2	2	33h	1	1	64.87	4.06	37.03	1	AWN90_RS01615	alpha/beta hydrolase	NA	678	0	0	1	0	TAGTGATGTCCTCGCTACGGCGCTGAGAGATTAGTGGTATGCCGTTTTTCG	342465	NZ_KV411303.1
	342961	+	2	2	48h	1	1	69.08	>100	13.23	2	AWN90_RS01620	hypothetical protein	138	411	1	0	0	0	CGATCCGATTCGGGACTGGACCGCGCGCCAACAATCGGTAGTGTTGTTTCG	342961	NZ_KV411303.1
	342961	+	2	2	48h	1	1	69.08	>100	13.23	2	AWN90_RS01615	alpha/beta hydrolase	NA	678	0	0	1	0	CGATCCGATTCGGGACTGGACCGCGCGCCAACAATCGGTAGTGTTGTTTCG	342961	NZ_KV411303.1
	342961	+	2	2	33h	1	1	108.56	>100	23.5	2	AWN90_RS01620	hypothetical protein	138	411	1	0	0	0	CGATCCGATTCGGGACTGGACCGCGCGCCAACAATCGGTAGTGTTGTTTCG	342961	NZ_KV411303.1
	342961	+	2	2	33h	1	1	108.56	>100	23.5	2	AWN90_RS01615	alpha/beta hydrolase	NA	678	0	0	1	0	CGATCCGATTCGGGACTGGACCGCGCGCCAACAATCGGTAGTGTTGTTTCG	342961	NZ_KV411303.1
	343520	+	2	2	48h	1	1	10.11	2.4	6.51	1	AWN90_RS01625	hypothetical protein	NA	1368	0	0	1	0	CAAGGTCGGCGCGGACACCGTGGCGGCGGGCCATGCATAAGATCAGCGGCA	343520	NZ_KV411303.1
	343520	+	2	2	33h	1	1	9.27	3.4	7.98	1	AWN90_RS01625	hypothetical protein	NA	1368	0	0	1	0	CAAGGTCGGCGCGGACACCGTGGCGGCGGGCCATGCATAAGATCAGCGGCA	343520	NZ_KV411303.1
	345781	+	2	1	48h	1	1	6.5	2.8	>100	1	orphan	orphan	NA	NA	0	0	0	0	GATCGCGAACCGCATATGGCATTTCCTCACGAAGTGGTATATTTTCACACC	345781	NZ_KV411303.1
	345781	+	2	1	33h	0	0	NA	NA	NA	1	orphan	orphan	NA	NA	0	0	0	0	GATCGCGAACCGCATATGGCATTTCCTCACGAAGTGGTATATTTTCACACC	345781	NZ_KV411303.1
	345783	+	2	1	48h	0	0	NA	NA	NA	1	orphan	orphan	NA	NA	0	0	0	0	TCGCGAACCGCATATGGCATTTCCTCACGAAGTGGTATATTTTCACACCCG	345783	NZ_KV411303.1
	345783	+	2	1	33h	1	1	10.59	2.6	14.81	1	orphan	orphan	NA	NA	0	0	0	0	TCGCGAACCGCATATGGCATTTCCTCACGAAGTGGTATATTTTCACACCCG	345783	NZ_KV411303.1
	346635	-	2	2	48h	1	1	4.14	>100	12.58	1	orphan	orphan	NA	NA	0	0	0	0	TGCCGGTGGCACCCGCGCTATTGCCGCCACCGCACTTGCAGGTGGAGCTGG	346635	NZ_KV411303.1
	346635	-	2	2	33h	1	1	11.58	>100	>100	1	orphan	orphan	NA	NA	0	0	0	0	TGCCGGTGGCACCCGCGCTATTGCCGCCACCGCACTTGCAGGTGGAGCTGG	346635	NZ_KV411303.1
	347166	-	2	2	48h	1	1	4.84	>100	>100	1	AWN90_RS01635	phosphoribosyltransferase	NA	624	0	0	1	0	CCAGACCGGCGTCACGCCCGATCAGGTCGCCGCCGTGGAGAAGTCCGAGAC	347166	NZ_KV411303.1
	347166	-	2	2	33h	1	1	11.35	15	>100	1	AWN90_RS01635	phosphoribosyltransferase	NA	624	0	0	1	0	CCAGACCGGCGTCACGCCCGATCAGGTCGCCGCCGTGGAGAAGTCCGAGAC	347166	NZ_KV411303.1
	347426	+	2	2	48h	1	1	25.56	>100	19.39	1	AWN90_RS01635	phosphoribosyltransferase	NA	624	0	0	0	1	GGCAGCCCCAGCACCAGCGGATCCGACGCCCGCAGGTGCATCATCGATCCA	347426	NZ_KV411303.1
	347426	+	2	2	33h	1	1	16.55	>100	28.48	1	AWN90_RS01635	phosphoribosyltransferase	NA	624	0	0	0	1	GGCAGCCCCAGCACCAGCGGATCCGACGCCCGCAGGTGCATCATCGATCCA	347426	NZ_KV411303.1
	347470	-	2	2	48h	1	1	55.26	11	18.45	1	AWN90_RS01635	phosphoribosyltransferase	3	624	1	0	0	0	CGCGGCCGAACGGCTATACCGACGAGAGCAAGTGGGCGTAGTTTGGGAGCC	347470	NZ_KV411303.1
	347470	-	2	2	33h	1	1	82.09	2.18	13.59	1	AWN90_RS01635	phosphoribosyltransferase	3	624	1	0	0	0	CGCGGCCGAACGGCTATACCGACGAGAGCAAGTGGGCGTAGTTTGGGAGCC	347470	NZ_KV411303.1
	347546	-	2	2	48h	1	1	2.17	1.6	2.17	2	AWN90_RS01635	phosphoribosyltransferase	79	624	0	1	0	0	ATCCGCAGCACCAATCCGAGCCTGTCGCTGCGCCGGTTCACCATCGAGCCG	347546	NZ_KV411303.1
	347546	-	2	2	48h	1	1	2.17	1.6	2.17	2	AWN90_RS01640	carbon-nitrogen hydrolase family protein	NA	864	0	0	1	0	ATCCGCAGCACCAATCCGAGCCTGTCGCTGCGCCGGTTCACCATCGAGCCG	347546	NZ_KV411303.1
	347546	-	2	2	33h	1	1	6.62	2.25	2.56	2	AWN90_RS01635	phosphoribosyltransferase	79	624	0	1	0	0	ATCCGCAGCACCAATCCGAGCCTGTCGCTGCGCCGGTTCACCATCGAGCCG	347546	NZ_KV411303.1
	347546	-	2	2	33h	1	1	6.62	2.25	2.56	2	AWN90_RS01640	carbon-nitrogen hydrolase family protein	NA	864	0	0	1	0	ATCCGCAGCACCAATCCGAGCCTGTCGCTGCGCCGGTTCACCATCGAGCCG	347546	NZ_KV411303.1
	348598	-	2	2	48h	1	1	42.14	>100	32.49	2	AWN90_RS01640	carbon-nitrogen hydrolase family protein	195	864	1	0	0	0	TAGAGCCTCGCGGTGGTCACTCCGACCATCGGCCCAATACGGTGAGACGTA	348598	NZ_KV411303.1
	348598	-	2	2	48h	1	1	42.14	>100	32.49	2	AWN90_RS01645	DEAD/DEAH box helicase	NA	1776	0	0	0	1	TAGAGCCTCGCGGTGGTCACTCCGACCATCGGCCCAATACGGTGAGACGTA	348598	NZ_KV411303.1
	348598	-	2	2	33h	1	1	21.18	33	33.1	2	AWN90_RS01640	carbon-nitrogen hydrolase family protein	195	864	1	0	0	0	TAGAGCCTCGCGGTGGTCACTCCGACCATCGGCCCAATACGGTGAGACGTA	348598	NZ_KV411303.1
	348598	-	2	2	33h	1	1	21.18	33	33.1	2	AWN90_RS01645	DEAD/DEAH box helicase	NA	1776	0	0	0	1	TAGAGCCTCGCGGTGGTCACTCCGACCATCGGCCCAATACGGTGAGACGTA	348598	NZ_KV411303.1
	348660	+	2	2	48h	1	1	283.09	>100	4.61	1	AWN90_RS01645	DEAD/DEAH box helicase	3	1776	1	0	0	0	TATTGGGCCGATGGTCGGAGTGACCACCGCGAGGCTCTAAAATGCTGGTCA	348660	NZ_KV411303.1
	348660	+	2	2	33h	1	1	238.97	>100	3.27	1	AWN90_RS01645	DEAD/DEAH box helicase	3	1776	1	0	0	0	TATTGGGCCGATGGTCGGAGTGACCACCGCGAGGCTCTAAAATGCTGGTCA	348660	NZ_KV411303.1
	348887	-	2	2	48h	1	1	6.22	>100	>100	1	AWN90_RS01645	DEAD/DEAH box helicase	NA	1776	0	0	0	1	AGCGCCTGCGGGGCCTTGCCCTTGCCCTCCAGGCCCATGAGGATCGGGATG	348887	NZ_KV411303.1
	348887	-	2	2	33h	1	1	9.93	>100	>100	1	AWN90_RS01645	DEAD/DEAH box helicase	NA	1776	0	0	0	1	AGCGCCTGCGGGGCCTTGCCCTTGCCCTCCAGGCCCATGAGGATCGGGATG	348887	NZ_KV411303.1
	349813	+	2	1	48h	1	1	4.84	8	8.39	1	AWN90_RS01645	DEAD/DEAH box helicase	NA	1776	0	0	1	0	GCGCCGCCTGCTCGACGCCATCGAGCGCGCCACCCGCCAGCCGCTCACCGA	349813	NZ_KV411303.1
	349813	+	2	1	33h	0	0	NA	NA	NA	1	AWN90_RS01645	DEAD/DEAH box helicase	NA	1776	0	0	1	0	GCGCCGCCTGCTCGACGCCATCGAGCGCGCCACCCGCCAGCCGCTCACCGA	349813	NZ_KV411303.1
	350489	+	2	2	48h	1	1	21.41	6.17	16.81	1	AWN90_RS01650	aldo/keto reductase	27	1011	1	0	0	0	CCGCCGTCCGGCCGGTTGCCCCGGGGCCTGCGCAGGGCCGACCATAGAACG	350489	NZ_KV411303.1
	350489	+	2	2	33h	1	1	19.2	4.63	14.05	1	AWN90_RS01650	aldo/keto reductase	27	1011	1	0	0	0	CCGCCGTCCGGCCGGTTGCCCCGGGGCCTGCGCAGGGCCGACCATAGAACG	350489	NZ_KV411303.1
	350641	+	2	2	48h	1	1	36.11	11.2	10.3	1	AWN90_RS01650	aldo/keto reductase	NA	1011	0	0	1	0	GAGGGCGACATGGGTGCGCCGCTCGCGGAATGCCGGGAGATGCTGGAGGTG	350641	NZ_KV411303.1
	350641	+	2	2	33h	1	1	73.48	28.75	10.08	1	AWN90_RS01650	aldo/keto reductase	NA	1011	0	0	1	0	GAGGGCGACATGGGTGCGCCGCTCGCGGAATGCCGGGAGATGCTGGAGGTG	350641	NZ_KV411303.1
	352466	-	2	2	48h	1	1	20.03	3.23	5.24	1	AWN90_RS01660	hypothetical protein	43	279	1	0	0	0	CTGACCGCGTCCCGTTGCCCCGCGCCCATCGGGTCGGTAGGCTACCGGGAA	352466	NZ_KV411303.1
	352466	-	2	2	33h	1	1	28.75	2.36	11.38	1	AWN90_RS01660	hypothetical protein	43	279	1	0	0	0	CTGACCGCGTCCCGTTGCCCCGCGCCCATCGGGTCGGTAGGCTACCGGGAA	352466	NZ_KV411303.1
	352535	+	2	2	48h	1	1	6.22	2.29	16.77	1	AWN90_RS01665	hypothetical protein	NA	684	0	0	0	1	CCGATGGGCGCGGGGCAACGGGACGCGGTCAGCACTGGAAGACTTGTCCCA	352535	NZ_KV411303.1
	352535	+	2	2	33h	1	1	11.35	6	26.2	1	AWN90_RS01665	hypothetical protein	NA	684	0	0	0	1	CCGATGGGCGCGGGGCAACGGGACGCGGTCAGCACTGGAAGACTTGTCCCA	352535	NZ_KV411303.1
	353196	-	2	2	48h	1	1	24.18	36	3.25	1	AWN90_RS01665	hypothetical protein	0	684	0	1	0	0	CACGCTCCGGCATTGCGCCGGTGGCGATCACACCACCTATGGTGTTCGGCA	353196	NZ_KV411303.1
	353196	-	2	2	33h	1	1	32.44	>100	6.2	1	AWN90_RS01665	hypothetical protein	0	684	0	1	0	0	CACGCTCCGGCATTGCGCCGGTGGCGATCACACCACCTATGGTGTTCGGCA	353196	NZ_KV411303.1
	353341	-	2	2	48h	1	1	181.98	85	12.75	1	AWN90_RS01665	hypothetical protein	145	684	1	0	0	0	CACGACCCGGGCCTTGCCGCAAGCCCCCCGGTGCCTTATATAGTGAAAGTG	353341	NZ_KV411303.1
	353341	-	2	2	33h	1	1	109.89	>100	7.99	1	AWN90_RS01665	hypothetical protein	145	684	1	0	0	0	CACGACCCGGGCCTTGCCGCAAGCCCCCCGGTGCCTTATATAGTGAAAGTG	353341	NZ_KV411303.1
	355710	+	2	2	48h	1	1	13.72	2.06	5.73	1	AWN90_RS01675	FAD-dependent monooxygenase	NA	1350	0	0	1	0	ATCGACGAGTCCCATAGACATCCGCGCCCCTCACCGCAAGAATGGCGAGAG	355710	NZ_KV411303.1
	355710	+	2	2	33h	1	1	25.16	6.43	4.27	1	AWN90_RS01675	FAD-dependent monooxygenase	NA	1350	0	0	1	0	ATCGACGAGTCCCATAGACATCCGCGCCCCTCACCGCAAGAATGGCGAGAG	355710	NZ_KV411303.1
	356471	-	2	2	48h	1	1	9.67	>100	>100	1	AWN90_RS01675	FAD-dependent monooxygenase	NA	1350	0	0	0	1	TGCACCGGCGCGATGCCGACGAACCGATGCCCCGGTCCGACAATGGAATTG	356471	NZ_KV411303.1
	356471	-	2	2	33h	1	1	9.08	>100	16.55	1	AWN90_RS01675	FAD-dependent monooxygenase	NA	1350	0	0	0	1	TGCACCGGCGCGATGCCGACGAACCGATGCCCCGGTCCGACAATGGAATTG	356471	NZ_KV411303.1
	357089	-	2	2	48h	1	1	11.74	6.67	20.96	2	AWN90_RS01680	class I SAM-dependent methyltransferase	NA	690	0	0	1	0	ACCCACCTCCGCCGCGCCGGATTCCTGGAAGCAGGCGTAGTCTGGCGCTCG	357089	NZ_KV411303.1
	357089	-	2	2	48h	1	1	11.74	6.67	20.96	2	AWN90_RS01675	FAD-dependent monooxygenase	NA	1350	0	0	0	1	ACCCACCTCCGCCGCGCCGGATTCCTGGAAGCAGGCGTAGTCTGGCGCTCG	357089	NZ_KV411303.1
	357089	-	2	2	33h	1	1	9.93	4.75	4.6	2	AWN90_RS01680	class I SAM-dependent methyltransferase	NA	690	0	0	1	0	ACCCACCTCCGCCGCGCCGGATTCCTGGAAGCAGGCGTAGTCTGGCGCTCG	357089	NZ_KV411303.1
	357089	-	2	2	33h	1	1	9.93	4.75	4.6	2	AWN90_RS01675	FAD-dependent monooxygenase	NA	1350	0	0	0	1	ACCCACCTCCGCCGCGCCGGATTCCTGGAAGCAGGCGTAGTCTGGCGCTCG	357089	NZ_KV411303.1
	357939	-	2	2	48h	1	1	11.74	>100	8.13	1	AWN90_RS01680	class I SAM-dependent methyltransferase	194	690	1	0	0	0	TCCGGTGAGCGGAGCCGACGATCCGGGTCATCGCGTGTATGGTTACCCCCA	357939	NZ_KV411303.1
	357939	-	2	2	33h	1	1	18.91	24	10	1	AWN90_RS01680	class I SAM-dependent methyltransferase	194	690	1	0	0	0	TCCGGTGAGCGGAGCCGACGATCCGGGTCATCGCGTGTATGGTTACCCCCA	357939	NZ_KV411303.1
	358740	-	2	2	48h	1	1	2.17	2.5	5.24	1	AWN90_RS01690	GNAT family N-acetyltransferase	NA	828	0	0	1	0	GGACATGCAGCGGGAGGTCGGAGTCGGCATGTCCGCGACCGGGATTCGCGC	358740	NZ_KV411303.1
	358740	-	2	2	33h	1	1	7.28	3.2	9.11	1	AWN90_RS01690	GNAT family N-acetyltransferase	NA	828	0	0	1	0	GGACATGCAGCGGGAGGTCGGAGTCGGCATGTCCGCGACCGGGATTCGCGC	358740	NZ_KV411303.1
	359260	-	2	2	48h	1	1	88.1	10.38	7.32	1	AWN90_RS01690	GNAT family N-acetyltransferase	0	828	1	0	0	0	CGCCGAAAACCGGTGGGCCACGGCGCGATACCCGCCTATCGTGGTCGACCA	359260	NZ_KV411303.1
	359260	-	2	2	33h	1	1	199.26	11.03	11.78	1	AWN90_RS01690	GNAT family N-acetyltransferase	0	828	1	0	0	0	CGCCGAAAACCGGTGGGCCACGGCGCGATACCCGCCTATCGTGGTCGACCA	359260	NZ_KV411303.1
	359571	+	2	2	48h	1	1	35.23	>100	29.28	2	AWN90_RS01700	hypothetical protein	278	531	0	1	0	0	AATCGCTCTCCGACACCGCGTGCAGCGGGGACGTCGAGTATGCTCCCATCA	359571	NZ_KV411303.1
	359571	+	2	2	48h	1	1	35.23	>100	29.28	2	AWN90_RS01695	hypothetical protein	NA	252	0	0	0	1	AATCGCTCTCCGACACCGCGTGCAGCGGGGACGTCGAGTATGCTCCCATCA	359571	NZ_KV411303.1
	359571	+	2	2	33h	1	1	47	72	11.72	2	AWN90_RS01700	hypothetical protein	278	531	0	1	0	0	AATCGCTCTCCGACACCGCGTGCAGCGGGGACGTCGAGTATGCTCCCATCA	359571	NZ_KV411303.1
	359571	+	2	2	33h	1	1	47	72	11.72	2	AWN90_RS01695	hypothetical protein	NA	252	0	0	0	1	AATCGCTCTCCGACACCGCGTGCAGCGGGGACGTCGAGTATGCTCCCATCA	359571	NZ_KV411303.1
	359777	+	2	2	48h	1	1	6.22	4	>100	1	AWN90_RS01700	hypothetical protein	72	531	0	1	0	0	ATATCTGAATCGAACCTGTTTGGGATACCGCGTCGGTATTTTGCGGTGCCG	359777	NZ_KV411303.1
	359777	+	2	2	33h	1	1	6.62	3.5	>100	1	AWN90_RS01700	hypothetical protein	72	531	0	1	0	0	ATATCTGAATCGAACCTGTTTGGGATACCGCGTCGGTATTTTGCGGTGCCG	359777	NZ_KV411303.1
	359821	+	2	2	48h	1	1	281.83	38.2	49.15	1	AWN90_RS01700	hypothetical protein	28	531	1	0	0	0	GGTGCCGGTCGCGCTGGCTCGATTCGCCCGGACTGGATTATGGTGAGGCCG	359821	NZ_KV411303.1
	359821	+	2	2	33h	1	1	342.24	55.67	50.32	1	AWN90_RS01700	hypothetical protein	28	531	1	0	0	0	GGTGCCGGTCGCGCTGGCTCGATTCGCCCGGACTGGATTATGGTGAGGCCG	359821	NZ_KV411303.1
	360315	+	2	2	48h	1	1	4.33	3	3.25	2	AWN90_RS01700	hypothetical protein	NA	531	0	0	1	0	CCGCCCGGACGCCCTCAGCCCGCCGCCGACCACCCTGTCGCTGCCCGCCCC	360315	NZ_KV411303.1
	360315	+	2	2	48h	1	1	4.33	3	3.25	2	AWN90_RS01705	acyl-CoA dehydrogenase	NA	1134	0	0	0	1	CCGCCCGGACGCCCTCAGCCCGCCGCCGACCACCCTGTCGCTGCCCGCCCC	360315	NZ_KV411303.1
	360315	+	2	2	33h	1	1	7.28	3.2	6.9	2	AWN90_RS01700	hypothetical protein	NA	531	0	0	1	0	CCGCCCGGACGCCCTCAGCCCGCCGCCGACCACCCTGTCGCTGCCCGCCCC	360315	NZ_KV411303.1
	360315	+	2	2	33h	1	1	7.28	3.2	6.9	2	AWN90_RS01705	acyl-CoA dehydrogenase	NA	1134	0	0	0	1	CCGCCCGGACGCCCTCAGCCCGCCGCCGACCACCCTGTCGCTGCCCGCCCC	360315	NZ_KV411303.1
	360337	+	2	2	48h	1	1	24.55	3.83	4.53	2	AWN90_RS01700	hypothetical protein	NA	531	0	0	1	0	CCGCCGACCACCCTGTCGCTGCCCGCCCCGCCCCGAATACCCTCGGAGACA	360337	NZ_KV411303.1
	360337	+	2	2	48h	1	1	24.55	3.83	4.53	2	AWN90_RS01705	acyl-CoA dehydrogenase	NA	1134	0	0	0	1	CCGCCGACCACCCTGTCGCTGCCCGCCCCGCCCCGAATACCCTCGGAGACA	360337	NZ_KV411303.1
	360337	+	2	2	33h	1	1	43.03	4.79	6.68	2	AWN90_RS01700	hypothetical protein	NA	531	0	0	1	0	CCGCCGACCACCCTGTCGCTGCCCGCCCCGCCCCGAATACCCTCGGAGACA	360337	NZ_KV411303.1
	360337	+	2	2	33h	1	1	43.03	4.79	6.68	2	AWN90_RS01705	acyl-CoA dehydrogenase	NA	1134	0	0	0	1	CCGCCGACCACCCTGTCGCTGCCCGCCCCGCCCCGAATACCCTCGGAGACA	360337	NZ_KV411303.1
	362645	+	2	2	48h	1	1	7.22	6	31.44	1	AWN90_RS01710	acyl-CoA dehydrogenase	NA	1173	0	0	0	1	AACTTCACCTTGTCGCGGATCTCCGCCGGAATCGTGGTCCGATAGAGCTCG	362645	NZ_KV411303.1
	362645	+	2	2	33h	1	1	6.05	2.06	>100	1	AWN90_RS01710	acyl-CoA dehydrogenase	NA	1173	0	0	0	1	AACTTCACCTTGTCGCGGATCTCCGCCGGAATCGTGGTCCGATAGAGCTCG	362645	NZ_KV411303.1
	362723	-	2	2	48h	1	1	278.03	>100	22.68	1	AWN90_RS01710	acyl-CoA dehydrogenase	28	1173	1	0	0	0	GCTGTGATCCGGTCGACGGCCCCCGCGTTACCGGGAGGTAAGTTTGATGCG	362723	NZ_KV411303.1
	362723	-	2	2	33h	1	1	710.3	>100	21.47	1	AWN90_RS01710	acyl-CoA dehydrogenase	28	1173	1	0	0	0	GCTGTGATCCGGTCGACGGCCCCCGCGTTACCGGGAGGTAAGTTTGATGCG	362723	NZ_KV411303.1
	362841	+	2	2	48h	1	1	69.77	21	4.67	1	orphan	orphan	NA	NA	0	0	0	0	CACCGTGGTCGGGCCCACACCCGGCGTGTCGAACTGGTACCTTGCTGCGAA	362841	NZ_KV411303.1
	362841	+	2	2	33h	1	1	76.13	20.17	3.13	1	orphan	orphan	NA	NA	0	0	0	0	CACCGTGGTCGGGCCCACACCCGGCGTGTCGAACTGGTACCTTGCTGCGAA	362841	NZ_KV411303.1
	364573	-	2	2	48h	1	1	50.55	9.75	84.57	1	AWN90_RS01725	hypothetical protein	NA	1539	0	0	1	0	ACGACCCGCTCGCCGCCGTCGACGCGGCACTGCGCACTATCCTCGGCGACG	364573	NZ_KV411303.1
	364573	-	2	2	33h	1	1	47.66	7.78	32.28	1	AWN90_RS01725	hypothetical protein	NA	1539	0	0	1	0	ACGACCCGCTCGCCGCCGTCGACGCGGCACTGCGCACTATCCTCGGCGACG	364573	NZ_KV411303.1
	364898	+	2	1	48h	0	0	NA	NA	NA	1	AWN90_RS01725	hypothetical protein	NA	1539	0	0	0	1	ACGCGGGTTCCGGGTTGACCGGTCAGATCGAGACGATCCATCGTGTGGCTG	364898	NZ_KV411303.1
	364898	+	2	1	33h	1	1	5.3	>100	>100	1	AWN90_RS01725	hypothetical protein	NA	1539	0	0	0	1	ACGCGGGTTCCGGGTTGACCGGTCAGATCGAGACGATCCATCGTGTGGCTG	364898	NZ_KV411303.1
	366120	+	2	2	48h	1	1	18.05	>100	>100	2	AWN90_RS01730	TetR/AcrR family transcriptional regulator	11	726	1	0	0	0	GTACGTTGTACATCATGTGTACTTTGTACACCAATGGTTGAATGCCTGGCA	366120	NZ_KV411303.1
	366120	+	2	2	48h	1	1	18.05	>100	>100	2	AWN90_RS01725	hypothetical protein	NA	1539	0	0	0	1	GTACGTTGTACATCATGTGTACTTTGTACACCAATGGTTGAATGCCTGGCA	366120	NZ_KV411303.1
	366120	+	2	2	33h	1	1	18.16	14	15.95	2	AWN90_RS01730	TetR/AcrR family transcriptional regulator	11	726	1	0	0	0	GTACGTTGTACATCATGTGTACTTTGTACACCAATGGTTGAATGCCTGGCA	366120	NZ_KV411303.1
	366120	+	2	2	33h	1	1	18.16	14	15.95	2	AWN90_RS01725	hypothetical protein	NA	1539	0	0	0	1	GTACGTTGTACATCATGTGTACTTTGTACACCAATGGTTGAATGCCTGGCA	366120	NZ_KV411303.1
	367641	-	2	2	48h	1	1	249.37	>100	14.57	1	AWN90_RS01735	hypothetical protein	98	654	1	0	0	0	TCATGATCGTTTCACAACGAGCGGCGCCGGTAGAGACGTAGAATTGGTCCG	367641	NZ_KV411303.1
	367641	-	2	2	33h	1	1	351.51	89.5	10.2	1	AWN90_RS01735	hypothetical protein	98	654	1	0	0	0	TCATGATCGTTTCACAACGAGCGGCGCCGGTAGAGACGTAGAATTGGTCCG	367641	NZ_KV411303.1
	367884	+	2	2	48h	1	1	2.76	>100	>100	1	AWN90_RS01740	pyridoxamine 5'-phosphate oxidase family protein	58	447	0	1	0	0	CCCGGCCCGGCGATCGTTTCGTTCCGGCGGGGTCGCGAGACGATATCGGAA	367884	NZ_KV411303.1
	367884	+	2	2	33h	1	1	7.94	>100	13.79	1	AWN90_RS01740	pyridoxamine 5'-phosphate oxidase family protein	58	447	0	1	0	0	CCCGGCCCGGCGATCGTTTCGTTCCGGCGGGGTCGCGAGACGATATCGGAA	367884	NZ_KV411303.1
	367942	+	2	2	48h	1	1	358.19	>100	16.9	1	AWN90_RS01740	pyridoxamine 5'-phosphate oxidase family protein	0	447	1	0	0	0	GAATGCTCTGCAACTCGCCCGGATCGGGGTCGGAGTCGGATAATCGGGGTA	367942	NZ_KV411303.1
	367942	+	2	2	33h	1	1	556.73	65.69	10.35	1	AWN90_RS01740	pyridoxamine 5'-phosphate oxidase family protein	0	447	1	0	0	0	GAATGCTCTGCAACTCGCCCGGATCGGGGTCGGAGTCGGATAATCGGGGTA	367942	NZ_KV411303.1
	368234	+	2	2	48h	1	1	3.45	2.25	2.36	1	AWN90_RS01740	pyridoxamine 5'-phosphate oxidase family protein	NA	447	0	0	1	0	GCTGGGGTGGAGCGTGGTTCTCACCGGTCCCGCGGAGGCGGTGACCGATCC	368234	NZ_KV411303.1
	368234	+	2	2	33h	1	0	5.3	1.8	1.95	1	AWN90_RS01740	pyridoxamine 5'-phosphate oxidase family protein	NA	447	0	0	1	0	GCTGGGGTGGAGCGTGGTTCTCACCGGTCCCGCGGAGGCGGTGACCGATCC	368234	NZ_KV411303.1
	368730	-	2	2	48h	1	1	62.17	2.13	6.36	1	orphan	orphan	NA	NA	0	0	0	0	AGAATCGCATTGACCCGCCGTCGAGCGGTATCACGGTTTAAACTACTTGTG	368730	NZ_KV411303.1
	368730	-	2	2	33h	1	1	62.04	2.28	7.58	1	orphan	orphan	NA	NA	0	0	0	0	AGAATCGCATTGACCCGCCGTCGAGCGGTATCACGGTTTAAACTACTTGTG	368730	NZ_KV411303.1
	368769	-	2	2	48h	1	1	72.94	26.25	56.93	1	AWN90_RS01745	hydroxymethylglutaryl-CoA lyase	NA	924	0	0	1	0	CGCGCGGTCGCGGGCGGAGGCATTCGAATGGGTTGTGCAAGAATCGCATTG	368769	NZ_KV411303.1
	368769	-	2	2	33h	1	1	44.64	20.67	9.93	1	AWN90_RS01745	hydroxymethylglutaryl-CoA lyase	NA	924	0	0	1	0	CGCGCGGTCGCGGGCGGAGGCATTCGAATGGGTTGTGCAAGAATCGCATTG	368769	NZ_KV411303.1
	369364	-	2	2	48h	1	1	4.84	4.5	4.72	1	AWN90_RS01745	hydroxymethylglutaryl-CoA lyase	NA	924	0	0	1	0	AGTACTGCTTCTCGGTATCGGACGCGCACAACAAGGCCAATATCGGTCGCA	369364	NZ_KV411303.1
	369364	-	2	2	33h	1	1	3.31	6	3.42	1	AWN90_RS01745	hydroxymethylglutaryl-CoA lyase	NA	924	0	0	1	0	AGTACTGCTTCTCGGTATCGGACGCGCACAACAAGGCCAATATCGGTCGCA	369364	NZ_KV411303.1
	369683	-	2	2	48h	1	1	26.72	7.17	23.31	1	AWN90_RS01745	hydroxymethylglutaryl-CoA lyase	NA	924	0	0	1	0	GCTCGGCATGTCCGACACCGATATCGAAGCGCTGGAGGGAAACTGATGCTC	369683	NZ_KV411303.1
	369683	-	2	2	33h	1	1	61.56	16.5	14.1	1	AWN90_RS01745	hydroxymethylglutaryl-CoA lyase	NA	924	0	0	1	0	GCTCGGCATGTCCGACACCGATATCGAAGCGCTGGAGGGAAACTGATGCTC	369683	NZ_KV411303.1
	370280	-	2	1	48h	1	1	6.91	3	>100	1	AWN90_RS01750	CoA transferase	NA	1212	0	0	1	0	GCAGCGGCGAATCCCGTTGCCGCAGCGGGTCGTCGACGTCGCCCTCAACGA	370280	NZ_KV411303.1
	370280	-	2	1	33h	0	0	NA	NA	NA	1	AWN90_RS01750	CoA transferase	NA	1212	0	0	1	0	GCAGCGGCGAATCCCGTTGCCGCAGCGGGTCGTCGACGTCGCCCTCAACGA	370280	NZ_KV411303.1
	370899	-	2	2	48h	1	1	91.71	13.7	11.43	1	AWN90_RS01750	CoA transferase	0	1212	1	0	0	0	ACGCCGGGACCACAGCCACATGTCAGGCAGCCGGTGGTTCAATCGGGGCCA	370899	NZ_KV411303.1
	370899	-	2	2	33h	1	1	71.12	21.6	6.15	1	AWN90_RS01750	CoA transferase	0	1212	1	0	0	0	ACGCCGGGACCACAGCCACATGTCAGGCAGCCGGTGGTTCAATCGGGGCCA	370899	NZ_KV411303.1
	371516	-	2	2	48h	1	1	65.62	6.42	3.55	1	AWN90_RS01755	TauD/TfdA family dioxygenase	NA	939	0	0	1	0	CTCAAGCGGCTGGCCGAGGGGCTGCGCGCGCGGCACACCAACACCTACGAC	371516	NZ_KV411303.1
	371516	-	2	2	33h	1	1	11.35	3.33	2.55	1	AWN90_RS01755	TauD/TfdA family dioxygenase	NA	939	0	0	1	0	CTCAAGCGGCTGGCCGAGGGGCTGCGCGCGCGGCACACCAACACCTACGAC	371516	NZ_KV411303.1
	372166	+	2	2	48h	1	1	5.06	>100	>100	1	AWN90_RS01760	deoxyribonuclease IV	NA	771	0	0	0	1	GTGCTTTGGCCGGAATCCGGTGAGATCCCGGCCAAAAGCACGCTGGGATCA	372166	NZ_KV411303.1
	372166	+	2	2	33h	1	1	2.27	>100	>100	1	AWN90_RS01760	deoxyribonuclease IV	NA	771	0	0	0	1	GTGCTTTGGCCGGAATCCGGTGAGATCCCGGCCAAAAGCACGCTGGGATCA	372166	NZ_KV411303.1
	372575	+	2	2	48h	1	1	5.78	>100	>100	1	AWN90_RS01760	deoxyribonuclease IV	NA	771	0	0	0	1	GTGCCATGGCGTGGTTTCCGCCCGCGGTGTTCTCGATGAGAATCGGGACCG	372575	NZ_KV411303.1
	372575	+	2	2	33h	1	1	9.93	>100	>100	1	AWN90_RS01760	deoxyribonuclease IV	NA	771	0	0	0	1	GTGCCATGGCGTGGTTTCCGCCCGCGGTGTTCTCGATGAGAATCGGGACCG	372575	NZ_KV411303.1
	372601	-	2	2	48h	1	1	3.61	>100	7.59	1	AWN90_RS01760	deoxyribonuclease IV	NA	771	0	0	1	0	TCCGACGCGGAGATCGAGGCCGGAGTCGTCAACTGGCGCAAACTGTTCGAG	372601	NZ_KV411303.1
	372601	-	2	2	33h	1	1	7.28	6	3.42	1	AWN90_RS01760	deoxyribonuclease IV	NA	771	0	0	1	0	TCCGACGCGGAGATCGAGGCCGGAGTCGTCAACTGGCGCAAACTGTTCGAG	372601	NZ_KV411303.1
	372791	+	2	2	48h	1	1	38.68	>100	9.78	1	AWN90_RS01760	deoxyribonuclease IV	NA	771	0	0	0	1	TGCGCAGCCGGTTGTTGGTGCTGGCCACATTGATCTGGTACGAGGAGTGCA	372791	NZ_KV411303.1
	372791	+	2	2	33h	1	1	59.01	>100	9.35	1	AWN90_RS01760	deoxyribonuclease IV	NA	771	0	0	0	1	TGCGCAGCCGGTTGTTGGTGCTGGCCACATTGATCTGGTACGAGGAGTGCA	372791	NZ_KV411303.1
	372957	-	2	2	48h	1	1	123.49	6.03	8.89	1	AWN90_RS01760	deoxyribonuclease IV	0	771	1	0	0	0	CATAGCAGCCGCGGCAACCCTGTCGGTGGCTACCGATACGCTCTGTGCCCA	372957	NZ_KV411303.1
	372957	-	2	2	33h	1	1	166.82	5.42	6.9	1	AWN90_RS01760	deoxyribonuclease IV	0	771	1	0	0	0	CATAGCAGCCGCGGCAACCCTGTCGGTGGCTACCGATACGCTCTGTGCCCA	372957	NZ_KV411303.1
	372958	+	2	2	48h	1	1	22.1	>100	16.77	1	AWN90_RS01760	deoxyribonuclease IV	NA	771	0	0	0	1	CCGAAGTCGATCGGATCACTGTCTTGCCGGACGTGTGCTCCAATGCGCATG	372958	NZ_KV411303.1
	372958	+	2	2	33h	1	1	21.18	33	>100	1	AWN90_RS01760	deoxyribonuclease IV	NA	771	0	0	0	1	CCGAAGTCGATCGGATCACTGTCTTGCCGGACGTGTGCTCCAATGCGCATG	372958	NZ_KV411303.1
	373016	+	2	2	48h	1	1	525.67	12.19	28.03	1	AWN90_RS01760	deoxyribonuclease IV	NA	771	0	0	0	1	AGCGTATCGGTAGCCACCGACAGGGTTGCCGCGGCTGCTATGGTTTCGATG	373016	NZ_KV411303.1
	373016	+	2	2	33h	1	1	759.95	16.51	24	1	AWN90_RS01760	deoxyribonuclease IV	NA	771	0	0	0	1	AGCGTATCGGTAGCCACCGACAGGGTTGCCGCGGCTGCTATGGTTTCGATG	373016	NZ_KV411303.1
	373221	+	2	2	48h	1	1	5.78	2.33	12.58	1	orphan	orphan	NA	NA	0	0	0	0	CGGTGGCATGGGTTCGGTCTACCTGGCCATGCATCCGCGCCTGCCACGAAT	373221	NZ_KV411303.1
	373221	+	2	2	33h	1	0	2.27	4	1.21	1	orphan	orphan	NA	NA	0	0	0	0	CGGTGGCATGGGTTCGGTCTACCTGGCCATGCATCCGCGCCTGCCACGAAT	373221	NZ_KV411303.1
	375114	+	2	2	48h	1	1	7.94	>100	12.05	1	orphan	orphan	NA	NA	0	0	0	0	ATGGTCAGGCCGGAGTTGGATTTCGGTGGGGGCAGGGGCTGTGGGTAGCCG	375114	NZ_KV411303.1
	375114	+	2	2	33h	1	1	6.05	>100	11.03	1	orphan	orphan	NA	NA	0	0	0	0	ATGGTCAGGCCGGAGTTGGATTTCGGTGGGGGCAGGGGCTGTGGGTAGCCG	375114	NZ_KV411303.1
	375262	+	2	2	48h	1	1	59.94	41	7.81	1	orphan	orphan	NA	NA	0	0	0	0	TGATCATCGCGGCACTGTCGGCATAGCCGACCGAGCGTGCGGTGCACCAAC	375262	NZ_KV411303.1
	375262	+	2	2	33h	1	0	20.43	15.5	1.96	1	orphan	orphan	NA	NA	0	0	0	0	TGATCATCGCGGCACTGTCGGCATAGCCGACCGAGCGTGCGGTGCACCAAC	375262	NZ_KV411303.1
	375356	+	2	1	48h	1	1	7.22	2	4.34	1	orphan	orphan	NA	NA	0	0	0	0	TGGCCGGAATCGTGAGGGTCCCTGCCAAAAGCGCGCCGGGATGACGGGTGC	375356	NZ_KV411303.1
	375356	+	2	1	33h	0	0	NA	NA	NA	1	orphan	orphan	NA	NA	0	0	0	0	TGGCCGGAATCGTGAGGGTCCCTGCCAAAAGCGCGCCGGGATGACGGGTGC	375356	NZ_KV411303.1
	375404	+	2	2	48h	1	1	23.49	2.79	12.47	1	orphan	orphan	NA	NA	0	0	0	0	TGCTGTCCAGGGGGGTGCGTCGACATCCGTGAACGTCCGCTGATCTGATGT	375404	NZ_KV411303.1
	375404	+	2	2	33h	1	1	24.21	4.5	3.94	1	orphan	orphan	NA	NA	0	0	0	0	TGCTGTCCAGGGGGGTGCGTCGACATCCGTGAACGTCCGCTGATCTGATGT	375404	NZ_KV411303.1
	375553	-	2	2	48h	1	1	10.83	4.75	3.43	1	orphan	orphan	NA	NA	0	0	0	0	CTCACCGTGCTAGCAAGTCCTGAGCGCTCCCCACTATGTAGCGTGTAATGG	375553	NZ_KV411303.1
	375553	-	2	2	33h	1	1	11.25	>100	6.46	1	orphan	orphan	NA	NA	0	0	0	0	CTCACCGTGCTAGCAAGTCCTGAGCGCTCCCCACTATGTAGCGTGTAATGG	375553	NZ_KV411303.1
	375636	-	2	2	48h	1	1	130.9	13.23	11.31	1	orphan	orphan	NA	NA	0	0	0	0	GCGTGTTCTGGAAGGCGGCCCTATCCGCTAAGTAGGTGCATACTACTGCCG	375636	NZ_KV411303.1
	375636	-	2	2	33h	1	1	39.72	7.67	11.23	1	orphan	orphan	NA	NA	0	0	0	0	GCGTGTTCTGGAAGGCGGCCCTATCCGCTAAGTAGGTGCATACTACTGCCG	375636	NZ_KV411303.1
	375654	+	2	2	48h	1	1	7.6	>100	2.44	1	AWN90_RS01775	helix-turn-helix transcriptional regulator	NA	1161	0	0	0	1	GGACAGGCCACGGGACCAGTCGCAGCCCGTCCCGGCAGTAGTATGCACCTA	375654	NZ_KV411303.1
	375654	+	2	2	33h	1	0	10.59	15	1.82	1	AWN90_RS01775	helix-turn-helix transcriptional regulator	NA	1161	0	0	0	1	GGACAGGCCACGGGACCAGTCGCAGCCCGTCCCGGCAGTAGTATGCACCTA	375654	NZ_KV411303.1
	375719	-	2	1	48h	0	0	NA	NA	NA	1	AWN90_RS01775	helix-turn-helix transcriptional regulator	NA	1161	0	0	1	0	GCTCGGGCCACGATCGCACGGGCCCGGCGGGCGGCAGACAAGGTGAAATCG	375719	NZ_KV411303.1
	375719	-	2	1	33h	1	1	11.92	2.38	2.07	1	AWN90_RS01775	helix-turn-helix transcriptional regulator	NA	1161	0	0	1	0	GCTCGGGCCACGATCGCACGGGCCCGGCGGGCGGCAGACAAGGTGAAATCG	375719	NZ_KV411303.1
	375928	-	2	1	48h	0	0	NA	NA	NA	1	AWN90_RS01775	helix-turn-helix transcriptional regulator	NA	1161	0	0	1	0	TCGCCGAGCCTGAGTGGACGTACTGGCTGAACAGGGATGAGATCGACGTCA	375928	NZ_KV411303.1
	375928	-	2	1	33h	1	1	5.3	3.67	4.14	1	AWN90_RS01775	helix-turn-helix transcriptional regulator	NA	1161	0	0	1	0	TCGCCGAGCCTGAGTGGACGTACTGGCTGAACAGGGATGAGATCGACGTCA	375928	NZ_KV411303.1
	376267	+	2	1	48h	1	1	5.78	>100	>100	1	AWN90_RS01775	helix-turn-helix transcriptional regulator	NA	1161	0	0	0	1	TTTGTCCCCCGCTTCGCTGGCCGCCGACACACCCTCGAGATAATCGGTCTC	376267	NZ_KV411303.1
	376267	+	2	1	33h	0	0	NA	NA	NA	1	AWN90_RS01775	helix-turn-helix transcriptional regulator	NA	1161	0	0	0	1	TTTGTCCCCCGCTTCGCTGGCCGCCGACACACCCTCGAGATAATCGGTCTC	376267	NZ_KV411303.1
	376816	-	2	2	48h	1	1	612.39	>100	34.1	1	AWN90_RS01775	helix-turn-helix transcriptional regulator	0	1161	1	0	0	0	GATAGACATTCCCGTCCGCAGTCGTCCGCAACTCCGCTTACGATGAGCGCA	376816	NZ_KV411303.1
	376816	-	2	2	33h	1	1	823.13	>100	12.82	1	AWN90_RS01775	helix-turn-helix transcriptional regulator	0	1161	1	0	0	0	GATAGACATTCCCGTCCGCAGTCGTCCGCAACTCCGCTTACGATGAGCGCA	376816	NZ_KV411303.1
	376899	+	2	2	48h	1	1	20.72	>100	>100	1	AWN90_RS01775	helix-turn-helix transcriptional regulator	NA	1161	0	0	0	1	CGGACGGGAATGTCTATCGGTTCGGGCATCCCGGCGGCAATGCTCGAGTCA	376899	NZ_KV411303.1
	376899	+	2	2	33h	1	1	3.78	>100	2.3	1	AWN90_RS01775	helix-turn-helix transcriptional regulator	NA	1161	0	0	0	1	CGGACGGGAATGTCTATCGGTTCGGGCATCCCGGCGGCAATGCTCGAGTCA	376899	NZ_KV411303.1
	377119	-	2	2	48h	1	1	34.54	>100	26.2	1	orphan	orphan	NA	NA	0	0	0	0	TCAAGCCCCGGGCCGATAACTGGACCAGTGCACGCCGTACGCTCCAACTCG	377119	NZ_KV411303.1
	377119	-	2	2	33h	1	1	70.17	>100	20.13	1	orphan	orphan	NA	NA	0	0	0	0	TCAAGCCCCGGGCCGATAACTGGACCAGTGCACGCCGTACGCTCCAACTCG	377119	NZ_KV411303.1
	378034	+	2	2	48h	1	1	9.67	8	>100	1	AWN90_RS01790	phosphatase PAP2 family protein	NA	795	0	0	0	1	TCGGGCGGAGGTTTGTTCGAGGGCTAGGTCGAGGTGTGGATTATCGGGGTG	378034	NZ_KV411303.1
	378034	+	2	2	33h	1	1	6.05	>100	>100	1	AWN90_RS01790	phosphatase PAP2 family protein	NA	795	0	0	0	1	TCGGGCGGAGGTTTGTTCGAGGGCTAGGTCGAGGTGTGGATTATCGGGGTG	378034	NZ_KV411303.1
	378750	-	2	2	48h	1	1	15.17	>100	>100	2	AWN90_RS01790	phosphatase PAP2 family protein	NA	795	0	0	1	0	TGAGGGATGTCCCCCAATACCGGGGTAGGAGTCCGAATATCCTCGTAGCCA	378750	NZ_KV411303.1
	378750	-	2	2	48h	1	1	15.17	>100	>100	2	AWN90_RS01795	ABC transporter ATP-binding protein	NA	768	0	0	0	1	TGAGGGATGTCCCCCAATACCGGGGTAGGAGTCCGAATATCCTCGTAGCCA	378750	NZ_KV411303.1
	378750	-	2	2	33h	1	1	13.62	>100	>100	2	AWN90_RS01790	phosphatase PAP2 family protein	NA	795	0	0	1	0	TGAGGGATGTCCCCCAATACCGGGGTAGGAGTCCGAATATCCTCGTAGCCA	378750	NZ_KV411303.1
	378750	-	2	2	33h	1	1	13.62	>100	>100	2	AWN90_RS01795	ABC transporter ATP-binding protein	NA	768	0	0	0	1	TGAGGGATGTCCCCCAATACCGGGGTAGGAGTCCGAATATCCTCGTAGCCA	378750	NZ_KV411303.1
	378837	+	2	2	48h	1	1	21.41	>100	8.12	2	AWN90_RS01795	ABC transporter ATP-binding protein	0	768	1	0	0	0	GGGGACATCCCTCATGGCGGAAGTGCGGATATCCCGGAAAACTGGTGTGCA	378837	NZ_KV411303.1
	378837	+	2	2	48h	1	1	21.41	>100	8.12	2	AWN90_RS01790	phosphatase PAP2 family protein	NA	795	0	0	0	1	GGGGACATCCCTCATGGCGGAAGTGCGGATATCCCGGAAAACTGGTGTGCA	378837	NZ_KV411303.1
	378837	+	2	2	33h	1	1	29.13	>100	16.71	2	AWN90_RS01795	ABC transporter ATP-binding protein	0	768	1	0	0	0	GGGGACATCCCTCATGGCGGAAGTGCGGATATCCCGGAAAACTGGTGTGCA	378837	NZ_KV411303.1
	378837	+	2	2	33h	1	1	29.13	>100	16.71	2	AWN90_RS01790	phosphatase PAP2 family protein	NA	795	0	0	0	1	GGGGACATCCCTCATGGCGGAAGTGCGGATATCCCGGAAAACTGGTGTGCA	378837	NZ_KV411303.1
	379190	-	2	2	48h	1	1	5.53	>100	8.39	1	AWN90_RS01795	ABC transporter ATP-binding protein	NA	768	0	0	0	1	CAGTCCTGATCCGGCTTGCGCCCCGCGATGTCCAGCGGCAGCGTGATGTTC	379190	NZ_KV411303.1
	379190	-	2	2	33h	1	1	7.94	>100	4.56	1	AWN90_RS01795	ABC transporter ATP-binding protein	NA	768	0	0	0	1	CAGTCCTGATCCGGCTTGCGCCCCGCGATGTCCAGCGGCAGCGTGATGTTC	379190	NZ_KV411303.1
	380189	+	2	2	48h	1	1	22.1	10.33	8.4	1	AWN90_RS01800	FtsX-like permease family protein	NA	2550	0	0	1	0	TCAGCGGTATCTACGACACTCCCACCGACACCGGCGGTATCGTCGGCATCC	380189	NZ_KV411303.1
	380189	+	2	2	33h	1	1	39.06	15.75	14.36	1	AWN90_RS01800	FtsX-like permease family protein	NA	2550	0	0	1	0	TCAGCGGTATCTACGACACTCCCACCGACACCGGCGGTATCGTCGGCATCC	380189	NZ_KV411303.1
	380454	-	2	2	48h	1	1	12.28	11	>100	1	AWN90_RS01800	FtsX-like permease family protein	NA	2550	0	0	0	1	CGCGCAGCAGCGCCAGCTCCCGCAGCCGCTGCGCCACGATCATGGAGAAGG	380454	NZ_KV411303.1
	380454	-	2	2	33h	1	1	3.03	5	>100	1	AWN90_RS01800	FtsX-like permease family protein	NA	2550	0	0	0	1	CGCGCAGCAGCGCCAGCTCCCGCAGCCGCTGCGCCACGATCATGGAGAAGG	380454	NZ_KV411303.1
	381277	+	2	1	48h	1	1	5.06	2.75	4.72	1	AWN90_RS01800	FtsX-like permease family protein	NA	2550	0	0	1	0	GCCGAGGAGGCGGTGAAATCCGTTCCGGGAGTGCAGAATACGGTGGGATTC	381277	NZ_KV411303.1
	381277	+	2	1	33h	0	0	NA	NA	NA	1	AWN90_RS01800	FtsX-like permease family protein	NA	2550	0	0	1	0	GCCGAGGAGGCGGTGAAATCCGTTCCGGGAGTGCAGAATACGGTGGGATTC	381277	NZ_KV411303.1
	382006	-	2	2	48h	1	1	9.39	>100	>100	1	AWN90_RS01800	FtsX-like permease family protein	NA	2550	0	0	0	1	GTCCAGGGCACCGCGATCGTGCTCAGGCCCAGGTCTCGTAGGGTGCGGAGG	382006	NZ_KV411303.1
	382006	-	2	2	33h	1	1	12.58	>100	21.65	1	AWN90_RS01800	FtsX-like permease family protein	NA	2550	0	0	0	1	GTCCAGGGCACCGCGATCGTGCTCAGGCCCAGGTCTCGTAGGGTGCGGAGG	382006	NZ_KV411303.1
	382281	+	2	2	48h	1	1	8.29	>100	3.14	1	AWN90_RS01805	hypothetical protein	NA	309	0	0	0	1	TTGTCCGATTTATCTGGAACCGGAGGGAGCCGATGTGCGTCTGAACTTTTA	382281	NZ_KV411303.1
	382281	+	2	2	33h	1	1	21.18	17	2.77	1	AWN90_RS01805	hypothetical protein	NA	309	0	0	0	1	TTGTCCGATTTATCTGGAACCGGAGGGAGCCGATGTGCGTCTGAACTTTTA	382281	NZ_KV411303.1
	384368	+	2	2	48h	1	1	6.22	4.5	4.19	2	AWN90_RS01825	hypothetical protein	236	585	1	0	0	0	AGGGAGACCTCCAGGTGATTGAGCTCGACAATCGGCCTATGATGTTTTTCG	384368	NZ_KV411303.1
	384368	+	2	2	48h	1	1	6.22	4.5	4.19	2	AWN90_RS01820	hypothetical protein	NA	576	0	0	1	0	AGGGAGACCTCCAGGTGATTGAGCTCGACAATCGGCCTATGATGTTTTTCG	384368	NZ_KV411303.1
	384368	+	2	2	33h	1	1	13.9	11.5	5.24	2	AWN90_RS01825	hypothetical protein	236	585	1	0	0	0	AGGGAGACCTCCAGGTGATTGAGCTCGACAATCGGCCTATGATGTTTTTCG	384368	NZ_KV411303.1
	384368	+	2	2	33h	1	1	13.9	11.5	5.24	2	AWN90_RS01820	hypothetical protein	NA	576	0	0	1	0	AGGGAGACCTCCAGGTGATTGAGCTCGACAATCGGCCTATGATGTTTTTCG	384368	NZ_KV411303.1
	384426	-	2	2	48h	1	1	3.45	>100	>100	1	AWN90_RS01820	hypothetical protein	NA	576	0	0	0	1	TCGAGCCGTCGCCGGAGGGCACGACAGCCTCCAATCGATATACTGGCGCGG	384426	NZ_KV411303.1
	384426	-	2	2	33h	1	1	7.28	>100	>100	1	AWN90_RS01820	hypothetical protein	NA	576	0	0	0	1	TCGAGCCGTCGCCGGAGGGCACGACAGCCTCCAATCGATATACTGGCGCGG	384426	NZ_KV411303.1
	384933	-	2	2	48h	1	1	2.89	1.57	>100	1	AWN90_RS01825	hypothetical protein	NA	585	0	0	0	1	ACAAGTCCGAACAGCAATTTCCCGACGGTCGCATGAAATAGGCTTTGCACG	384933	NZ_KV411303.1
	384933	-	2	2	33h	1	1	5.3	4.5	12.41	1	AWN90_RS01825	hypothetical protein	NA	585	0	0	0	1	ACAAGTCCGAACAGCAATTTCCCGACGGTCGCATGAAATAGGCTTTGCACG	384933	NZ_KV411303.1
	392814	+	2	2	48h	1	1	14.51	>100	19.52	1	AWN90_RS01845	SWIM zinc finger family protein	NA	2886	0	0	0	1	CTCGGGCACGTGCACTTGTACGCCGGGCCGTCGAGATCGATGATGGTCTGA	392814	NZ_KV411303.1
	392814	+	2	2	33h	1	1	37.83	>100	4.06	1	AWN90_RS01845	SWIM zinc finger family protein	NA	2886	0	0	0	1	CTCGGGCACGTGCACTTGTACGCCGGGCCGTCGAGATCGATGATGGTCTGA	392814	NZ_KV411303.1
	393016	-	2	2	48h	1	1	3.68	2.14	16.77	1	AWN90_RS01845	SWIM zinc finger family protein	44	2886	1	0	0	0	GACACGAGTGAGGGGAATTCTTGTCGGTGGGCTGGGGTAGAACTCCGGGCA	393016	NZ_KV411303.1
	393016	-	2	2	33h	1	1	6.18	3.15	15.57	1	AWN90_RS01845	SWIM zinc finger family protein	44	2886	1	0	0	0	GACACGAGTGAGGGGAATTCTTGTCGGTGGGCTGGGGTAGAACTCCGGGCA	393016	NZ_KV411303.1
	393396	+	2	2	48h	1	1	3.68	2.14	16.77	1	orphan	orphan	NA	NA	0	0	0	0	GACACGAGTGAGGGGAATTCTTGTCGGTGGGCTGGGGTAGAACTCCGGGCA	393396	NZ_KV411303.1
	393396	+	2	2	33h	1	1	6.18	3.15	15.57	1	orphan	orphan	NA	NA	0	0	0	0	GACACGAGTGAGGGGAATTCTTGTCGGTGGGCTGGGGTAGAACTCCGGGCA	393396	NZ_KV411303.1
	393703	-	2	2	48h	1	1	3.68	2.14	16.77	1	orphan	orphan	NA	NA	0	0	0	0	GACACGAGTGAGGGGAATTCTTGTCGGTGGGCTGGGGTAGAACTCCGGGCA	393703	NZ_KV411303.1
	393703	-	2	2	33h	1	1	6.18	3.15	15.57	1	orphan	orphan	NA	NA	0	0	0	0	GACACGAGTGAGGGGAATTCTTGTCGGTGGGCTGGGGTAGAACTCCGGGCA	393703	NZ_KV411303.1
	394121	+	2	2	48h	1	1	143.45	32.95	37.41	1	orphan	orphan	NA	NA	0	0	0	0	TCTTGTGCGGCAGGCACGCATTCGCGGTCGATGCGGTAGCGTTCGGCACCG	394121	NZ_KV411303.1
	394121	+	2	2	33h	1	1	185.61	25.53	28.15	1	orphan	orphan	NA	NA	0	0	0	0	TCTTGTGCGGCAGGCACGCATTCGCGGTCGATGCGGTAGCGTTCGGCACCG	394121	NZ_KV411303.1
	394524	-	2	2	48h	1	1	143.45	33.79	37.38	1	orphan	orphan	NA	NA	0	0	0	0	TCTTGTGCGGCAGGCACGCATTCGCGGTCGATGCGGTAGCGTTCGGCACCG	394524	NZ_KV411303.1
	394524	-	2	2	33h	1	1	185.35	24.71	28.19	1	orphan	orphan	NA	NA	0	0	0	0	TCTTGTGCGGCAGGCACGCATTCGCGGTCGATGCGGTAGCGTTCGGCACCG	394524	NZ_KV411303.1
	394696	+	2	2	48h	1	1	11.74	5.33	3.59	1	AWN90_RS01850	AAA family ATPase	209	2418	0	1	0	0	CGCTTAGCAACTACCCTTGTCTTGCGGTAGGAACTCTGGCATCCTGACCTG	394696	NZ_KV411303.1
	394696	+	2	2	33h	1	0	17.4	8.67	1.86	1	AWN90_RS01850	AAA family ATPase	209	2418	0	1	0	0	CGCTTAGCAACTACCCTTGTCTTGCGGTAGGAACTCTGGCATCCTGACCTG	394696	NZ_KV411303.1
	394881	+	2	2	48h	1	1	143.45	32.95	37.41	1	AWN90_RS01850	AAA family ATPase	24	2418	1	0	0	0	TCTTGTGCGGCAGGCACGCATTCGCGGTCGATGCGGTAGCGTTCGGCACCG	394881	NZ_KV411303.1
	394881	+	2	2	33h	1	1	185.61	25.53	28.15	1	AWN90_RS01850	AAA family ATPase	24	2418	1	0	0	0	TCTTGTGCGGCAGGCACGCATTCGCGGTCGATGCGGTAGCGTTCGGCACCG	394881	NZ_KV411303.1
	395449	-	2	2	48h	1	1	31.05	>100	>100	1	AWN90_RS01850	AAA family ATPase	NA	2418	0	0	0	1	CGAGCGCGCCGAGTTCGCTGTAGGACAGGAAGGGCCGGTACAGTTCGAGCG	395449	NZ_KV411303.1
	395449	-	2	2	33h	1	1	47.66	32	>100	1	AWN90_RS01850	AAA family ATPase	NA	2418	0	0	0	1	CGAGCGCGCCGAGTTCGCTGTAGGACAGGAAGGGCCGGTACAGTTCGAGCG	395449	NZ_KV411303.1
	397765	-	2	1	48h	0	0	NA	NA	NA	1	AWN90_RS01855	hypothetical protein	NA	423	0	0	0	1	AGCCCGCGACTCCGATAGCGGCGAATTTGCCTTCTCGATACCGTATTTCGA	397765	NZ_KV411303.1
	397765	-	2	1	33h	1	1	5.96	10	5.7	1	AWN90_RS01855	hypothetical protein	NA	423	0	0	0	1	AGCCCGCGACTCCGATAGCGGCGAATTTGCCTTCTCGATACCGTATTTCGA	397765	NZ_KV411303.1
	398078	+	2	2	48h	1	1	9.39	4.25	>100	1	AWN90_RS01860	zinc-binding protein	NA	405	0	0	1	0	CCGTCGCGGCCCGCCCGGGCGGCAGCGGGCATCACGGATAATCTCCGAATG	398078	NZ_KV411303.1
	398078	+	2	2	33h	1	1	12.58	16	>100	1	AWN90_RS01860	zinc-binding protein	NA	405	0	0	1	0	CCGTCGCGGCCCGCCCGGGCGGCAGCGGGCATCACGGATAATCTCCGAATG	398078	NZ_KV411303.1
	398627	+	2	2	48h	1	1	24.55	1.64	6.77	1	AWN90_RS01865	SelT/SelW/SelH family protein	0	273	1	0	0	0	CAACCTGTTTGTAAAGCGCATGCTCCGCTCCCTCCCCGTAGTGTGCGGACA	398627	NZ_KV411303.1
	398627	+	2	2	33h	1	1	25.72	2.55	3.94	1	AWN90_RS01865	SelT/SelW/SelH family protein	0	273	1	0	0	0	CAACCTGTTTGTAAAGCGCATGCTCCGCTCCCTCCCCGTAGTGTGCGGACA	398627	NZ_KV411303.1
	398960	+	2	2	48h	1	1	17.96	14	7.34	1	AWN90_RS01870	carboxylesterase/lipase family protein	22	1578	1	0	0	0	CGCCCAGTTATTCGCGCCGTCGGACATGATCTCGGACGTACTCTCGTTACA	398960	NZ_KV411303.1
	398960	+	2	2	33h	1	1	23.17	30	2.12	1	AWN90_RS01870	carboxylesterase/lipase family protein	22	1578	1	0	0	0	CGCCCAGTTATTCGCGCCGTCGGACATGATCTCGGACGTACTCTCGTTACA	398960	NZ_KV411303.1
	399552	+	2	2	48h	1	1	11.74	6.67	3.49	1	AWN90_RS01870	carboxylesterase/lipase family protein	NA	1578	0	0	1	0	GCCTGCACGACCAGATCGCCGCCCTGGAGTGGGTGCGCGACAATATCTCCG	399552	NZ_KV411303.1
	399552	+	2	2	33h	1	1	7.28	>100	3.1	1	AWN90_RS01870	carboxylesterase/lipase family protein	NA	1578	0	0	1	0	GCCTGCACGACCAGATCGCCGCCCTGGAGTGGGTGCGCGACAATATCTCCG	399552	NZ_KV411303.1
	399987	-	2	2	48h	1	1	3.45	3.5	>100	1	AWN90_RS01870	carboxylesterase/lipase family protein	NA	1578	0	0	0	1	GTTGAGCATGGCGTTCACCGCGTCCGGGGTCACCGGCATGATCGGCGAGCG	399987	NZ_KV411303.1
	399987	-	2	2	33h	1	1	6.05	2.33	19.31	1	AWN90_RS01870	carboxylesterase/lipase family protein	NA	1578	0	0	0	1	GTTGAGCATGGCGTTCACCGCGTCCGGGGTCACCGGCATGATCGGCGAGCG	399987	NZ_KV411303.1
	401806	+	2	2	48h	1	1	8.98	>100	>100	1	AWN90_RS01875	cytochrome P450	NA	1299	0	0	0	1	AGCACATCAGCCGGGCGAGCTGATCCCCGCGCCGGGCATAGGCTTTCATGG	401806	NZ_KV411303.1
	401806	+	2	2	33h	1	1	7.94	>100	>100	1	AWN90_RS01875	cytochrome P450	NA	1299	0	0	0	1	AGCACATCAGCCGGGCGAGCTGATCCCCGCGCCGGGCATAGGCTTTCATGG	401806	NZ_KV411303.1
	401888	-	2	2	48h	1	1	20.72	>100	2.38	1	AWN90_RS01875	cytochrome P450	27	1299	1	0	0	0	TCCGACCGTAGGACGTTCCCGACCGGAACGCGGGTCCGTACCGTGGAGACA	401888	NZ_KV411303.1
	401888	-	2	2	33h	1	0	33.29	>100	1.64	1	AWN90_RS01875	cytochrome P450	27	1299	1	0	0	0	TCCGACCGTAGGACGTTCCCGACCGGAACGCGGGTCCGTACCGTGGAGACA	401888	NZ_KV411303.1
	402791	-	2	2	48h	1	1	10.11	8	17.35	2	AWN90_RS01880	TIGR03089 family protein	100	720	1	0	0	0	GCCACCGGGGGCGGTGCGCGTGGTGCTGGCGGGTGACTACTCTGGTCCGGG	402791	NZ_KV411303.1
	402791	-	2	2	48h	1	1	10.11	8	17.35	2	AWN90_RS01885	LCP family protein	NA	1476	0	0	1	0	GCCACCGGGGGCGGTGCGCGTGGTGCTGGCGGGTGACTACTCTGGTCCGGG	402791	NZ_KV411303.1
	402791	-	2	2	33h	1	1	10.59	17	9.68	2	AWN90_RS01880	TIGR03089 family protein	100	720	1	0	0	0	GCCACCGGGGGCGGTGCGCGTGGTGCTGGCGGGTGACTACTCTGGTCCGGG	402791	NZ_KV411303.1
	402791	-	2	2	33h	1	1	10.59	17	9.68	2	AWN90_RS01885	LCP family protein	NA	1476	0	0	1	0	GCCACCGGGGGCGGTGCGCGTGGTGCTGGCGGGTGACTACTCTGGTCCGGG	402791	NZ_KV411303.1
	403130	+	2	2	48h	1	1	6.5	>100	>100	1	AWN90_RS01885	LCP family protein	NA	1476	0	0	0	1	TCGGATCGGCGGGCCGATCGGAGACCATCGCGGCCACATAGGATTTCACCG	403130	NZ_KV411303.1
	403130	+	2	2	33h	1	1	10.59	>100	>100	1	AWN90_RS01885	LCP family protein	NA	1476	0	0	0	1	TCGGATCGGCGGGCCGATCGGAGACCATCGCGGCCACATAGGATTTCACCG	403130	NZ_KV411303.1
	404294	-	2	2	48h	1	1	24.18	6	14.67	2	AWN90_RS01885	LCP family protein	140	1476	1	0	0	0	GTCAGCAGCGGATGAGCCGTGCGCGCGGGCACGTTGGCTAGCCTCGTTGCG	404294	NZ_KV411303.1
	404294	-	2	2	48h	1	1	24.18	6	14.67	2	AWN90_RS01890	dTDP-4-dehydrorhamnose reductase	NA	855	0	0	0	1	GTCAGCAGCGGATGAGCCGTGCGCGCGGGCACGTTGGCTAGCCTCGTTGCG	404294	NZ_KV411303.1
	404294	-	2	2	33h	1	1	29.13	2.2	58.1	2	AWN90_RS01885	LCP family protein	140	1476	1	0	0	0	GTCAGCAGCGGATGAGCCGTGCGCGCGGGCACGTTGGCTAGCCTCGTTGCG	404294	NZ_KV411303.1
	404294	-	2	2	33h	1	1	29.13	2.2	58.1	2	AWN90_RS01890	dTDP-4-dehydrorhamnose reductase	NA	855	0	0	0	1	GTCAGCAGCGGATGAGCCGTGCGCGCGGGCACGTTGGCTAGCCTCGTTGCG	404294	NZ_KV411303.1
	404347	-	2	2	48h	1	1	2.89	3	>100	2	AWN90_RS01885	LCP family protein	193	1476	0	1	0	0	GCCGCGGCGCGGGCACGGGTGCGGAATTCACACCGGCTAGTCTGGCACGCC	404347	NZ_KV411303.1
	404347	-	2	2	48h	1	1	2.89	3	>100	2	AWN90_RS01890	dTDP-4-dehydrorhamnose reductase	NA	855	0	0	0	1	GCCGCGGCGCGGGCACGGGTGCGGAATTCACACCGGCTAGTCTGGCACGCC	404347	NZ_KV411303.1
	404347	-	2	2	33h	1	1	7.94	3.67	>100	2	AWN90_RS01885	LCP family protein	193	1476	0	1	0	0	GCCGCGGCGCGGGCACGGGTGCGGAATTCACACCGGCTAGTCTGGCACGCC	404347	NZ_KV411303.1
	404347	-	2	2	33h	1	1	7.94	3.67	>100	2	AWN90_RS01890	dTDP-4-dehydrorhamnose reductase	NA	855	0	0	0	1	GCCGCGGCGCGGGCACGGGTGCGGAATTCACACCGGCTAGTCTGGCACGCC	404347	NZ_KV411303.1
	404367	+	2	2	48h	1	1	14.51	12	>100	1	AWN90_RS01890	dTDP-4-dehydrorhamnose reductase	15	855	1	0	0	0	CCGCGCGCACGGCTCATCCGCTGCTGACGCGGCGTGCCAGACTAGCCGGTG	404367	NZ_KV411303.1
	404367	+	2	2	33h	1	1	23.17	20	14.43	1	AWN90_RS01890	dTDP-4-dehydrorhamnose reductase	15	855	1	0	0	0	CCGCGCGCACGGCTCATCCGCTGCTGACGCGGCGTGCCAGACTAGCCGGTG	404367	NZ_KV411303.1
	405247	+	2	2	48h	1	1	319.19	35	25.81	1	AWN90_RS01895	glycosyltransferase family 2 protein	0	909	1	0	0	0	CCCCGCACTCGACGACGCGCTGCGCCGCCTCGACCGCTAGGCTGCACCGGG	405247	NZ_KV411303.1
	405247	+	2	2	33h	1	1	307.16	78.33	23.28	1	AWN90_RS01895	glycosyltransferase family 2 protein	0	909	1	0	0	0	CCCCGCACTCGACGACGCGCTGCGCCGCCTCGACCGCTAGGCTGCACCGGG	405247	NZ_KV411303.1
	405886	+	2	2	48h	1	1	10.36	5	3.29	2	AWN90_RS01900	NDP-sugar synthase	297	1080	0	1	0	0	TCGACGCCATCGACGGATTCGACTCCCGTTACTTCATGTATATGGAAGATG	405886	NZ_KV411303.1
	405886	+	2	2	48h	1	1	10.36	5	3.29	2	AWN90_RS01895	glycosyltransferase family 2 protein	NA	909	0	0	1	0	TCGACGCCATCGACGGATTCGACTCCCGTTACTTCATGTATATGGAAGATG	405886	NZ_KV411303.1
	405886	+	2	2	33h	1	1	15.89	6.5	2.28	2	AWN90_RS01900	NDP-sugar synthase	297	1080	0	1	0	0	TCGACGCCATCGACGGATTCGACTCCCGTTACTTCATGTATATGGAAGATG	405886	NZ_KV411303.1
	405886	+	2	2	33h	1	1	15.89	6.5	2.28	2	AWN90_RS01895	glycosyltransferase family 2 protein	NA	909	0	0	1	0	TCGACGCCATCGACGGATTCGACTCCCGTTACTTCATGTATATGGAAGATG	405886	NZ_KV411303.1
	405934	+	2	2	48h	1	1	93.94	12.9	17.48	2	AWN90_RS01900	NDP-sugar synthase	249	1080	0	1	0	0	ATGTCGACTTCGGTGACCGACTGGGCAAGGCGGGCTGGCACAATGTATTTG	405934	NZ_KV411303.1
	405934	+	2	2	48h	1	1	93.94	12.9	17.48	2	AWN90_RS01895	glycosyltransferase family 2 protein	NA	909	0	0	1	0	ATGTCGACTTCGGTGACCGACTGGGCAAGGCGGGCTGGCACAATGTATTTG	405934	NZ_KV411303.1
	405934	+	2	2	33h	1	1	113.86	8.48	13.89	2	AWN90_RS01900	NDP-sugar synthase	249	1080	0	1	0	0	ATGTCGACTTCGGTGACCGACTGGGCAAGGCGGGCTGGCACAATGTATTTG	405934	NZ_KV411303.1
	405934	+	2	2	33h	1	1	113.86	8.48	13.89	2	AWN90_RS01895	glycosyltransferase family 2 protein	NA	909	0	0	1	0	ATGTCGACTTCGGTGACCGACTGGGCAAGGCGGGCTGGCACAATGTATTTG	405934	NZ_KV411303.1
	406119	+	2	2	48h	1	1	20.72	4.71	11.93	2	AWN90_RS01900	NDP-sugar synthase	64	1080	0	1	0	0	CGGGTGGCATTGCGCGCCGGACTTGCCATCCGCTGCAGGCTTGCGGTTCGA	406119	NZ_KV411303.1
	406119	+	2	2	48h	1	1	20.72	4.71	11.93	2	AWN90_RS01895	glycosyltransferase family 2 protein	NA	909	0	0	1	0	CGGGTGGCATTGCGCGCCGGACTTGCCATCCGCTGCAGGCTTGCGGTTCGA	406119	NZ_KV411303.1
	406119	+	2	2	33h	1	1	9.27	2.4	4.56	2	AWN90_RS01900	NDP-sugar synthase	64	1080	0	1	0	0	CGGGTGGCATTGCGCGCCGGACTTGCCATCCGCTGCAGGCTTGCGGTTCGA	406119	NZ_KV411303.1
	406119	+	2	2	33h	1	1	9.27	2.4	4.56	2	AWN90_RS01895	glycosyltransferase family 2 protein	NA	909	0	0	1	0	CGGGTGGCATTGCGCGCCGGACTTGCCATCCGCTGCAGGCTTGCGGTTCGA	406119	NZ_KV411303.1
	406128	+	2	2	48h	1	1	119.16	5.71	72.29	2	AWN90_RS01900	NDP-sugar synthase	55	1080	1	0	0	0	TTGCGCGCCGGACTTGCCATCCGCTGCAGGCTTGCGGTTCGATCTGCGCTG	406128	NZ_KV411303.1
	406128	+	2	2	48h	1	1	119.16	5.71	72.29	2	AWN90_RS01895	glycosyltransferase family 2 protein	NA	909	0	0	1	0	TTGCGCGCCGGACTTGCCATCCGCTGCAGGCTTGCGGTTCGATCTGCGCTG	406128	NZ_KV411303.1
	406128	+	2	2	33h	1	1	137.03	8.67	38.09	2	AWN90_RS01900	NDP-sugar synthase	55	1080	1	0	0	0	TTGCGCGCCGGACTTGCCATCCGCTGCAGGCTTGCGGTTCGATCTGCGCTG	406128	NZ_KV411303.1
	406128	+	2	2	33h	1	1	137.03	8.67	38.09	2	AWN90_RS01895	glycosyltransferase family 2 protein	NA	909	0	0	1	0	TTGCGCGCCGGACTTGCCATCCGCTGCAGGCTTGCGGTTCGATCTGCGCTG	406128	NZ_KV411303.1
	407315	+	2	2	48h	1	1	37.3	3.75	26.2	1	AWN90_RS01905	TetR/AcrR family transcriptional regulator	0	573	1	0	0	0	TACGGTCGCCCCGCATCTCTCGGTGGCCTAGCGCTGCTAGGGTTTCGGGGG	407315	NZ_KV411303.1
	407315	+	2	2	33h	1	1	53.62	7.23	22.07	1	AWN90_RS01905	TetR/AcrR family transcriptional regulator	0	573	1	0	0	0	TACGGTCGCCCCGCATCTCTCGGTGGCCTAGCGCTGCTAGGGTTTCGGGGG	407315	NZ_KV411303.1
	407477	+	2	2	48h	1	1	22.8	17.5	7.34	1	AWN90_RS01905	TetR/AcrR family transcriptional regulator	NA	573	0	0	1	0	GGCTGGCCGAGGCGATCGAATACAGCCAGCCGGTGCTTTACAGTCACTTCG	407477	NZ_KV411303.1
	407477	+	2	2	33h	1	1	26.48	14.33	22.07	1	AWN90_RS01905	TetR/AcrR family transcriptional regulator	NA	573	0	0	1	0	GGCTGGCCGAGGCGATCGAATACAGCCAGCCGGTGCTTTACAGTCACTTCG	407477	NZ_KV411303.1
	407899	+	2	2	48h	1	1	5.53	>100	12.58	1	AWN90_RS01910	NAD(P)/FAD-dependent oxidoreductase	55	1467	0	1	0	0	CGGCTGGCCGTTCTGGTCGCGCAATGGACCCGCGGCTGAGAATGCTTGCCG	407899	NZ_KV411303.1
	407899	+	2	2	33h	1	1	3.31	6	4.14	1	AWN90_RS01910	NAD(P)/FAD-dependent oxidoreductase	55	1467	0	1	0	0	CGGCTGGCCGTTCTGGTCGCGCAATGGACCCGCGGCTGAGAATGCTTGCCG	407899	NZ_KV411303.1
	407954	+	2	2	48h	1	1	40.44	19.67	27.78	1	AWN90_RS01910	NAD(P)/FAD-dependent oxidoreductase	0	1467	1	0	0	0	GTCGGTCTCGCCGCCGGGTCTGCCGGATTCGCGCGCCTAGAGTGGTGGTCA	407954	NZ_KV411303.1
	407954	+	2	2	33h	1	1	40.38	9.71	27.58	1	AWN90_RS01910	NAD(P)/FAD-dependent oxidoreductase	0	1467	1	0	0	0	GTCGGTCTCGCCGCCGGGTCTGCCGGATTCGCGCGCCTAGAGTGGTGGTCA	407954	NZ_KV411303.1
	409743	-	2	2	48h	1	1	5.78	>100	>100	1	AWN90_RS01915	cation diffusion facilitator family transporter	NA	921	0	0	1	0	CCATGCTCACCGGCAACGCGATCTGGGACGGCATCGGTACCCTCGGCATCG	409743	NZ_KV411303.1
	409743	-	2	2	33h	1	1	5.3	5	11.39	1	AWN90_RS01915	cation diffusion facilitator family transporter	NA	921	0	0	1	0	CCATGCTCACCGGCAACGCGATCTGGGACGGCATCGGTACCCTCGGCATCG	409743	NZ_KV411303.1
	410307	-	2	2	48h	1	1	3.45	2.67	8.39	1	AWN90_RS01915	cation diffusion facilitator family transporter	NA	921	0	0	1	0	GAAAGGACCGAGGCTGCACCATGTCTGCGGGCGGTGGTAGGAAGGCGATTC	410307	NZ_KV411303.1
	410307	-	2	2	33h	1	1	5.3	3.33	3.45	1	AWN90_RS01915	cation diffusion facilitator family transporter	NA	921	0	0	1	0	GAAAGGACCGAGGCTGCACCATGTCTGCGGGCGGTGGTAGGAAGGCGATTC	410307	NZ_KV411303.1
	410576	-	2	2	48h	1	1	13	7	4.55	2	AWN90_RS01915	cation diffusion facilitator family transporter	239	921	1	0	0	0	GCCGGAATTCGCGCTGCGCCGCATCGAATTGGCCGAGGGTGCGCCACCGAC	410576	NZ_KV411303.1
	410576	-	2	2	48h	1	1	13	7	4.55	2	AWN90_RS01920	mannose-6-phosphate isomerase%2C class I	NA	1239	0	0	1	0	GCCGGAATTCGCGCTGCGCCGCATCGAATTGGCCGAGGGTGCGCCACCGAC	410576	NZ_KV411303.1
	410576	-	2	2	33h	1	0	8.32	5.5	1.93	2	AWN90_RS01915	cation diffusion facilitator family transporter	239	921	1	0	0	0	GCCGGAATTCGCGCTGCGCCGCATCGAATTGGCCGAGGGTGCGCCACCGAC	410576	NZ_KV411303.1
	410576	-	2	2	33h	1	0	8.32	5.5	1.93	2	AWN90_RS01920	mannose-6-phosphate isomerase%2C class I	NA	1239	0	0	1	0	GCCGGAATTCGCGCTGCGCCGCATCGAATTGGCCGAGGGTGCGCCACCGAC	410576	NZ_KV411303.1
	411622	-	2	2	48h	1	1	17.27	4.57	2.32	1	AWN90_RS01920	mannose-6-phosphate isomerase%2C class I	NA	1239	0	0	1	0	CCCGGCCGATGCCGACCGTCCCGCTCACTACGACGGGGGACACTTCTAGTG	411622	NZ_KV411303.1
	411622	-	2	2	33h	1	0	15.89	>100	1.71	1	AWN90_RS01920	mannose-6-phosphate isomerase%2C class I	NA	1239	0	0	1	0	CCCGGCCGATGCCGACCGTCCCGCTCACTACGACGGGGGACACTTCTAGTG	411622	NZ_KV411303.1
	412898	-	2	2	48h	1	1	56.33	6.2	4.8	1	AWN90_RS01925	tobH protein	75	1200	1	0	0	0	CGTAACCGAGATCCTGAGCATCGTCCGCGACTGACTGGAATAGTGGAATCA	412898	NZ_KV411303.1
	412898	-	2	2	33h	1	1	80.95	10.27	3.22	1	AWN90_RS01925	tobH protein	75	1200	1	0	0	0	CGTAACCGAGATCCTGAGCATCGTCCGCGACTGACTGGAATAGTGGAATCA	412898	NZ_KV411303.1
	413016	-	2	2	48h	1	1	17.96	16	4.06	2	AWN90_RS01925	tobH protein	193	1200	0	1	0	0	TGGACGGGGTCACCGTGCAGCTGCCCGACGATGCCTGGTTCAATCTGCGTG	413016	NZ_KV411303.1
	413016	-	2	2	48h	1	1	17.96	16	4.06	2	AWN90_RS01930	phosphomannomutase/phosphoglucomutase	NA	1377	0	0	1	0	TGGACGGGGTCACCGTGCAGCTGCCCGACGATGCCTGGTTCAATCTGCGTG	413016	NZ_KV411303.1
	413016	-	2	2	33h	1	1	11.25	9.5	10.82	2	AWN90_RS01925	tobH protein	193	1200	0	1	0	0	TGGACGGGGTCACCGTGCAGCTGCCCGACGATGCCTGGTTCAATCTGCGTG	413016	NZ_KV411303.1
	413016	-	2	2	33h	1	1	11.25	9.5	10.82	2	AWN90_RS01930	phosphomannomutase/phosphoglucomutase	NA	1377	0	0	1	0	TGGACGGGGTCACCGTGCAGCTGCCCGACGATGCCTGGTTCAATCTGCGTG	413016	NZ_KV411303.1
	413140	-	2	2	48h	1	1	67.16	8.75	8.13	1	AWN90_RS01930	phosphomannomutase/phosphoglucomutase	NA	1377	0	0	1	0	CTCGCGTCCTCGTATGCAACATATGCCGCCTCCGGGGAGATCAATTCCACA	413140	NZ_KV411303.1
	413140	-	2	2	33h	1	1	79.44	6.05	7.66	1	AWN90_RS01930	phosphomannomutase/phosphoglucomutase	NA	1377	0	0	1	0	CTCGCGTCCTCGTATGCAACATATGCCGCCTCCGGGGAGATCAATTCCACA	413140	NZ_KV411303.1
	413180	+	2	2	48h	1	1	17.33	>100	13.01	1	AWN90_RS01930	phosphomannomutase/phosphoglucomutase	NA	1377	0	0	0	1	CATCCGCCACTGTGGAATTGATCTCCCCGGAGGCGGCATATGTTGCATACG	413180	NZ_KV411303.1
	413180	+	2	2	33h	1	1	20.43	8	18.23	1	AWN90_RS01930	phosphomannomutase/phosphoglucomutase	NA	1377	0	0	0	1	CATCCGCCACTGTGGAATTGATCTCCCCGGAGGCGGCATATGTTGCATACG	413180	NZ_KV411303.1
	414291	-	2	2	48h	1	1	760.43	>100	23.99	1	AWN90_RS01930	phosphomannomutase/phosphoglucomutase	0	1377	1	0	0	0	CGACTGACCTGAGGCCCGGCGGCCCGGGCTTTCCTATTAGGGTGTTGCACA	414291	NZ_KV411303.1
	414291	-	2	2	33h	1	1	1484.16	>100	12.95	1	AWN90_RS01930	phosphomannomutase/phosphoglucomutase	0	1377	1	0	0	0	CGACTGACCTGAGGCCCGGCGGCCCGGGCTTTCCTATTAGGGTGTTGCACA	414291	NZ_KV411303.1
	414405	+	2	2	48h	1	1	33.16	49	>100	1	AWN90_RS01935	DUF3499 domain-containing protein	NA	381	0	0	0	1	CATGCCAGCGCAACGCCTGGTTTCGTGCGCACATGGGTAACTTGTCGAGTA	414405	NZ_KV411303.1
	414405	+	2	2	33h	1	1	57.59	88	16.71	1	AWN90_RS01935	DUF3499 domain-containing protein	NA	381	0	0	0	1	CATGCCAGCGCAACGCCTGGTTTCGTGCGCACATGGGTAACTTGTCGAGTA	414405	NZ_KV411303.1
	414446	-	2	2	48h	1	1	15.2	4.14	13.55	2	AWN90_RS01930	phosphomannomutase/phosphoglucomutase	155	1377	0	1	0	0	CGAGCCGCACCGGCCGCCGCGGGCACCTGCGCGTACTCCCGGATCCCCCGA	414446	NZ_KV411303.1
	414446	-	2	2	48h	1	1	15.2	4.14	13.55	2	AWN90_RS01935	DUF3499 domain-containing protein	NA	381	0	0	1	0	CGAGCCGCACCGGCCGCCGCGGGCACCTGCGCGTACTCCCGGATCCCCCGA	414446	NZ_KV411303.1
	414446	-	2	2	33h	1	1	6.62	3.5	7.98	2	AWN90_RS01930	phosphomannomutase/phosphoglucomutase	155	1377	0	1	0	0	CGAGCCGCACCGGCCGCCGCGGGCACCTGCGCGTACTCCCGGATCCCCCGA	414446	NZ_KV411303.1
	414446	-	2	2	33h	1	1	6.62	3.5	7.98	2	AWN90_RS01935	DUF3499 domain-containing protein	NA	381	0	0	1	0	CGAGCCGCACCGGCCGCCGCGGGCACCTGCGCGTACTCCCGGATCCCCCGA	414446	NZ_KV411303.1
	414830	-	2	2	48h	1	1	748.88	73	42.85	1	AWN90_RS01935	DUF3499 domain-containing protein	9	381	1	0	0	0	ACGAGCGTGTCTGTCAGCGCCGGGCCGTGAGGGGGGTTACTCTCCAATGCG	414830	NZ_KV411303.1
	414830	-	2	2	33h	1	1	1177.66	76.7	19.07	1	AWN90_RS01935	DUF3499 domain-containing protein	9	381	1	0	0	0	ACGAGCGTGTCTGTCAGCGCCGGGCCGTGAGGGGGGTTACTCTCCAATGCG	414830	NZ_KV411303.1
	414936	+	2	2	48h	1	1	37.55	5.33	>100	1	AWN90_RS01940	metallopeptidase family protein	130	405	0	1	0	0	TCTCCGGGATTTCGTCATATCGGCGCGAGACGCGGGATATGGTCACAGGTC	414936	NZ_KV411303.1
	414936	+	2	2	33h	1	1	68.85	5.6	29.85	1	AWN90_RS01940	metallopeptidase family protein	130	405	0	1	0	0	TCTCCGGGATTTCGTCATATCGGCGCGAGACGCGGGATATGGTCACAGGTC	414936	NZ_KV411303.1
	414994	+	2	2	48h	1	1	371.91	8.8	21.72	1	AWN90_RS01940	metallopeptidase family protein	72	405	1	0	0	0	GGATGGGTGGCCGAGTTCCGGGGTCCGCCGCGACTGATTACTGTTTGGTTA	414994	NZ_KV411303.1
	414994	+	2	2	33h	1	1	1207.45	14.71	31.4	1	AWN90_RS01940	metallopeptidase family protein	72	405	1	0	0	0	GGATGGGTGGCCGAGTTCCGGGGTCCGCCGCGACTGATTACTGTTTGGTTA	414994	NZ_KV411303.1
	415171	+	2	1	48h	0	0	NA	NA	NA	1	AWN90_RS01940	metallopeptidase family protein	NA	405	0	0	1	0	TGGTGCTGGAGGCGTTCGCTCCGCTGGACGGCCGCTGGCACGATCGGCTCA	415171	NZ_KV411303.1
	415171	+	2	1	33h	1	1	5.3	3.33	13.79	1	AWN90_RS01940	metallopeptidase family protein	NA	405	0	0	1	0	TGGTGCTGGAGGCGTTCGCTCCGCTGGACGGCCGCTGGCACGATCGGCTCA	415171	NZ_KV411303.1
	416033	+	2	1	48h	0	0	NA	NA	NA	1	orphan	orphan	NA	NA	0	0	0	0	TCCTCGGCCATCGCTCCGCCTCCTCACTGTGTGTTAGCGCAGAATGATTTA	416033	NZ_KV411303.1
	416033	+	2	1	33h	1	1	7.28	>100	4.18	1	orphan	orphan	NA	NA	0	0	0	0	TCCTCGGCCATCGCTCCGCCTCCTCACTGTGTGTTAGCGCAGAATGATTTA	416033	NZ_KV411303.1
	416171	-	2	2	48h	1	1	1950.71	>100	8.63	1	orphan	orphan	NA	NA	0	0	0	0	TTGTGTCGGCAGCTTGACCATCACCGCGTCCGGCGTGTCTAATCACAGGCA	416171	NZ_KV411303.1
	416171	-	2	2	33h	1	1	2614.16	>100	8.28	1	orphan	orphan	NA	NA	0	0	0	0	TTGTGTCGGCAGCTTGACCATCACCGCGTCCGGCGTGTCTAATCACAGGCA	416171	NZ_KV411303.1
	416242	+	2	2	48h	1	1	33.94	23	54.21	1	AWN90_RS01950	2-phospho-L-lactate transferase	94	999	0	1	0	0	GACGCGGTGATGGTCAAGCTGCCGACACAATTCCGTTACTATCCGCAGCCG	416242	NZ_KV411303.1
	416242	+	2	2	33h	1	1	20.43	14.5	>100	1	AWN90_RS01950	2-phospho-L-lactate transferase	94	999	0	1	0	0	GACGCGGTGATGGTCAAGCTGCCGACACAATTCCGTTACTATCCGCAGCCG	416242	NZ_KV411303.1
	416334	+	2	2	48h	1	1	140.1	>100	30.4	1	AWN90_RS01950	2-phospho-L-lactate transferase	2	999	1	0	0	0	GCAAATAGAGCCCGCGACATGACCTTCGCGTCACCGCATAGGCTGTGCGGA	416334	NZ_KV411303.1
	416334	+	2	2	33h	1	1	210.51	>100	40.76	1	AWN90_RS01950	2-phospho-L-lactate transferase	2	999	1	0	0	0	GCAAATAGAGCCCGCGACATGACCTTCGCGTCACCGCATAGGCTGTGCGGA	416334	NZ_KV411303.1
	416524	-	2	2	48h	1	1	72.22	21	44.55	1	AWN90_RS01950	2-phospho-L-lactate transferase	NA	999	0	0	0	1	CCCCAGCCGCGCTCGGGGTCGATGCCGCCGCCCAGGGTATACATGCAGGTG	416524	NZ_KV411303.1
	416524	-	2	2	33h	1	1	67.52	66	13.54	1	AWN90_RS01950	2-phospho-L-lactate transferase	NA	999	0	0	0	1	CCCCAGCCGCGCTCGGGGTCGATGCCGCCGCCCAGGGTATACATGCAGGTG	416524	NZ_KV411303.1
	416872	+	2	2	48h	1	1	5.53	4.5	3.77	1	AWN90_RS01950	2-phospho-L-lactate transferase	NA	999	0	0	1	0	GGCGAACGACGCGCGATTCATTTCCAGGAGTGGTGGGTACGCTATCGCGCG	416872	NZ_KV411303.1
	416872	+	2	2	33h	1	1	10.59	6.33	6.9	1	AWN90_RS01950	2-phospho-L-lactate transferase	NA	999	0	0	1	0	GGCGAACGACGCGCGATTCATTTCCAGGAGTGGTGGGTACGCTATCGCGCG	416872	NZ_KV411303.1
	416953	+	2	2	48h	1	1	5.06	1.64	3.25	1	AWN90_RS01950	2-phospho-L-lactate transferase	NA	999	0	0	1	0	GGGGCGGAACAGGCCGCTCCGACGCCCGGTGTGACCGAAATCATAGAGAAC	416953	NZ_KV411303.1
	416953	+	2	2	33h	1	1	4.54	2	2.07	1	AWN90_RS01950	2-phospho-L-lactate transferase	NA	999	0	0	1	0	GGGGCGGAACAGGCCGCTCCGACGCCCGGTGTGACCGAAATCATAGAGAAC	416953	NZ_KV411303.1
	417245	+	2	2	48h	1	1	9.67	8	8.39	2	AWN90_RS01955	coenzyme F420-0:L-glutamate ligase	86	1347	1	0	0	0	ACGGCTGGCTGGTGCACAGCACCGACACCGCCGACGTGCCCGGCGTGGAAG	417245	NZ_KV411303.1
	417245	+	2	2	48h	1	1	9.67	8	8.39	2	AWN90_RS01950	2-phospho-L-lactate transferase	NA	999	0	0	1	0	ACGGCTGGCTGGTGCACAGCACCGACACCGCCGACGTGCCCGGCGTGGAAG	417245	NZ_KV411303.1
	417245	+	2	2	33h	1	1	2.65	2.33	7.98	2	AWN90_RS01955	coenzyme F420-0:L-glutamate ligase	86	1347	1	0	0	0	ACGGCTGGCTGGTGCACAGCACCGACACCGCCGACGTGCCCGGCGTGGAAG	417245	NZ_KV411303.1
	417245	+	2	2	33h	1	1	2.65	2.33	7.98	2	AWN90_RS01950	2-phospho-L-lactate transferase	NA	999	0	0	1	0	ACGGCTGGCTGGTGCACAGCACCGACACCGCCGACGTGCCCGGCGTGGAAG	417245	NZ_KV411303.1
	417336	-	2	2	48h	1	1	101.82	>100	64.99	1	AWN90_RS01950	2-phospho-L-lactate transferase	NA	999	0	0	0	1	CCCGGCACCGGGATGATCCGCAGTTCGCCGCCGGGGGCATGATCGGTATTG	417336	NZ_KV411303.1
	417336	-	2	2	48h	1	1	101.82	>100	64.99	1	AWN90_RS01955	coenzyme F420-0:L-glutamate ligase	NA	1347	0	0	0	1	CCCGGCACCGGGATGATCCGCAGTTCGCCGCCGGGGGCATGATCGGTATTG	417336	NZ_KV411303.1
	417336	-	2	2	33h	1	1	161.9	>100	31.62	1	AWN90_RS01950	2-phospho-L-lactate transferase	NA	999	0	0	0	1	CCCGGCACCGGGATGATCCGCAGTTCGCCGCCGGGGGCATGATCGGTATTG	417336	NZ_KV411303.1
	417336	-	2	2	33h	1	1	161.9	>100	31.62	1	AWN90_RS01955	coenzyme F420-0:L-glutamate ligase	NA	1347	0	0	0	1	CCCGGCACCGGGATGATCCGCAGTTCGCCGCCGGGGGCATGATCGGTATTG	417336	NZ_KV411303.1
	418619	+	2	2	48h	1	1	66.44	7.57	13.48	2	AWN90_RS01960	NUDIX domain-containing protein	87	522	1	0	0	0	GCTGGAAAAGGAGTGGACACCGTTGGGCGCCATCGCCGTAGGCTATCCGAC	418619	NZ_KV411303.1
	418619	+	2	2	48h	1	1	66.44	7.57	13.48	2	AWN90_RS01955	coenzyme F420-0:L-glutamate ligase	NA	1347	0	0	1	0	GCTGGAAAAGGAGTGGACACCGTTGGGCGCCATCGCCGTAGGCTATCCGAC	418619	NZ_KV411303.1
	418619	+	2	2	33h	1	1	147.53	22.56	20.41	2	AWN90_RS01960	NUDIX domain-containing protein	87	522	1	0	0	0	GCTGGAAAAGGAGTGGACACCGTTGGGCGCCATCGCCGTAGGCTATCCGAC	418619	NZ_KV411303.1
	418619	+	2	2	33h	1	1	147.53	22.56	20.41	2	AWN90_RS01955	coenzyme F420-0:L-glutamate ligase	NA	1347	0	0	1	0	GCTGGAAAAGGAGTGGACACCGTTGGGCGCCATCGCCGTAGGCTATCCGAC	418619	NZ_KV411303.1
	419237	-	2	2	48h	1	1	37.55	5.73	22.77	2	AWN90_RS01965	cation:dicarboxylase symporter family transporter	NA	1323	0	0	1	0	CGCGAAATCCCGTTCGACGAAACGACAATGGTCGACGACCATATGGTGTCG	419237	NZ_KV411303.1
	419237	-	2	2	48h	1	1	37.55	5.73	22.77	2	AWN90_RS01960	NUDIX domain-containing protein	NA	522	0	0	0	1	CGCGAAATCCCGTTCGACGAAACGACAATGGTCGACGACCATATGGTGTCG	419237	NZ_KV411303.1
	419237	-	2	2	33h	1	1	55.98	5.11	15.86	2	AWN90_RS01965	cation:dicarboxylase symporter family transporter	NA	1323	0	0	1	0	CGCGAAATCCCGTTCGACGAAACGACAATGGTCGACGACCATATGGTGTCG	419237	NZ_KV411303.1
	419237	-	2	2	33h	1	1	55.98	5.11	15.86	2	AWN90_RS01960	NUDIX domain-containing protein	NA	522	0	0	0	1	CGCGAAATCCCGTTCGACGAAACGACAATGGTCGACGACCATATGGTGTCG	419237	NZ_KV411303.1
	419616	+	2	2	48h	1	1	6.91	6	>100	1	AWN90_RS01965	cation:dicarboxylase symporter family transporter	NA	1323	0	0	0	1	GCTTGCCCATCGCGTCGGCGACGAACAGCGAGGCCATGGTCAGATAGATCG	419616	NZ_KV411303.1
	419616	+	2	2	33h	1	1	10.59	17	9.68	1	AWN90_RS01965	cation:dicarboxylase symporter family transporter	NA	1323	0	0	0	1	GCTTGCCCATCGCGTCGGCGACGAACAGCGAGGCCATGGTCAGATAGATCG	419616	NZ_KV411303.1
	419686	-	2	2	48h	1	1	10.36	4	>100	1	AWN90_RS01965	cation:dicarboxylase symporter family transporter	NA	1323	0	0	1	0	CCTCGTCGTCGGAGTCGGCGCTGCCGCGGCTGATCGCGAAGATGGAGCACC	419686	NZ_KV411303.1
	419686	-	2	2	33h	1	1	5.96	2.13	19.37	1	AWN90_RS01965	cation:dicarboxylase symporter family transporter	NA	1323	0	0	1	0	CCTCGTCGTCGGAGTCGGCGCTGCCGCGGCTGATCGCGAAGATGGAGCACC	419686	NZ_KV411303.1
	420526	+	2	2	48h	1	1	2.76	>100	4.19	2	AWN90_RS01970	sensor histidine kinase	170	1542	1	0	0	0	GATCACCGCCGCGATGACGGCGAGATAGAGCCAGTGGGTACGGTCGCGTCG	420526	NZ_KV411303.1
	420526	+	2	2	48h	1	1	2.76	>100	4.19	2	AWN90_RS01965	cation:dicarboxylase symporter family transporter	NA	1323	0	0	0	1	GATCACCGCCGCGATGACGGCGAGATAGAGCCAGTGGGTACGGTCGCGTCG	420526	NZ_KV411303.1
	420526	+	2	2	33h	1	1	6.05	>100	12.41	2	AWN90_RS01970	sensor histidine kinase	170	1542	1	0	0	0	GATCACCGCCGCGATGACGGCGAGATAGAGCCAGTGGGTACGGTCGCGTCG	420526	NZ_KV411303.1
	420526	+	2	2	33h	1	1	6.05	>100	12.41	2	AWN90_RS01965	cation:dicarboxylase symporter family transporter	NA	1323	0	0	0	1	GATCACCGCCGCGATGACGGCGAGATAGAGCCAGTGGGTACGGTCGCGTCG	420526	NZ_KV411303.1
	420602	-	2	2	48h	1	1	2.89	>100	>100	2	AWN90_RS01965	cation:dicarboxylase symporter family transporter	49	1323	1	0	0	0	AATGTACGAAACAGTGACCGCGGTCACGGTAGCCGTCAGGATCGGTGACCG	420602	NZ_KV411303.1
	420602	-	2	2	48h	1	1	2.89	>100	>100	2	AWN90_RS01970	sensor histidine kinase	NA	1542	0	0	0	1	AATGTACGAAACAGTGACCGCGGTCACGGTAGCCGTCAGGATCGGTGACCG	420602	NZ_KV411303.1
	420602	-	2	2	33h	1	1	5.3	>100	>100	2	AWN90_RS01965	cation:dicarboxylase symporter family transporter	49	1323	1	0	0	0	AATGTACGAAACAGTGACCGCGGTCACGGTAGCCGTCAGGATCGGTGACCG	420602	NZ_KV411303.1
	420602	-	2	2	33h	1	1	5.3	>100	>100	2	AWN90_RS01970	sensor histidine kinase	NA	1542	0	0	0	1	AATGTACGAAACAGTGACCGCGGTCACGGTAGCCGTCAGGATCGGTGACCG	420602	NZ_KV411303.1
	422951	+	2	2	48h	1	1	15.17	>100	16.77	1	AWN90_RS01980	alkane 1-monooxygenase	247	1203	0	1	0	0	AGGTGCGCTACGTGTGGCGCAGGTGATTCGTGTCCGTAACGTGCTGTGTTG	422951	NZ_KV411303.1
	422951	+	2	2	33h	1	1	27.14	28	19.31	1	AWN90_RS01980	alkane 1-monooxygenase	247	1203	0	1	0	0	AGGTGCGCTACGTGTGGCGCAGGTGATTCGTGTCCGTAACGTGCTGTGTTG	422951	NZ_KV411303.1
	422964	+	2	2	48h	1	1	535.12	31.88	33.86	1	AWN90_RS01980	alkane 1-monooxygenase	234	1203	1	0	0	0	GTGGCGCAGGTGATTCGTGTCCGTAACGTGCTGTGTTGTATAACAATTGCG	422964	NZ_KV411303.1
	422964	+	2	2	33h	1	1	668.6	26.14	36.56	1	AWN90_RS01980	alkane 1-monooxygenase	234	1203	1	0	0	0	GTGGCGCAGGTGATTCGTGTCCGTAACGTGCTGTGTTGTATAACAATTGCG	422964	NZ_KV411303.1
	423159	-	2	2	48h	1	1	15.17	>100	>100	1	AWN90_RS01980	alkane 1-monooxygenase	NA	1203	0	0	0	1	ATCAATTGCCAGTAGATATGTACAGACTTTACGCGCGTTACAGTGGACCTA	423159	NZ_KV411303.1
	423159	-	2	2	33h	1	1	14.37	20	>100	1	AWN90_RS01980	alkane 1-monooxygenase	NA	1203	0	0	0	1	ATCAATTGCCAGTAGATATGTACAGACTTTACGCGCGTTACAGTGGACCTA	423159	NZ_KV411303.1
	423494	-	2	2	48h	1	1	6.91	>100	>100	1	AWN90_RS01980	alkane 1-monooxygenase	NA	1203	0	0	0	1	TACGCCGCAATCCACAACCCCGCCAACTGGATCGGCAGGAACATGTAGGTG	423494	NZ_KV411303.1
	423494	-	2	2	33h	1	1	15.23	>100	>100	1	AWN90_RS01980	alkane 1-monooxygenase	NA	1203	0	0	0	1	TACGCCGCAATCCACAACCCCGCCAACTGGATCGGCAGGAACATGTAGGTG	423494	NZ_KV411303.1
	423556	+	2	2	48h	1	1	5.53	4	12.58	1	AWN90_RS01980	alkane 1-monooxygenase	NA	1203	0	0	1	0	CCTGCCGATCCAGTTGGCGGGGTTGTGGATTGCGGCGTACATGTGGTCCGG	423556	NZ_KV411303.1
	423556	+	2	2	33h	1	1	4.63	>100	7.98	1	AWN90_RS01980	alkane 1-monooxygenase	NA	1203	0	0	1	0	CCTGCCGATCCAGTTGGCGGGGTTGTGGATTGCGGCGTACATGTGGTCCGG	423556	NZ_KV411303.1
	423878	+	2	2	48h	1	1	6.5	2.8	2.53	1	AWN90_RS01980	alkane 1-monooxygenase	NA	1203	0	0	1	0	GGCTTCCGCTCCGCGCTGCGCCTGGAGCGAGATCGCCTGCGGCGCAAGAAC	423878	NZ_KV411303.1
	423878	+	2	2	33h	1	1	4.54	1.8	2.3	1	AWN90_RS01980	alkane 1-monooxygenase	NA	1203	0	0	1	0	GGCTTCCGCTCCGCGCTGCGCCTGGAGCGAGATCGCCTGCGGCGCAAGAAC	423878	NZ_KV411303.1
	423899	-	2	2	48h	1	1	2.07	>100	>100	1	AWN90_RS01980	alkane 1-monooxygenase	NA	1203	0	0	0	1	AGCGCCGCGTACAGCACCGCCGTCATCGCCCACGCCTGCAGGATGTTGTTG	423899	NZ_KV411303.1
	423899	-	2	2	33h	1	1	5.3	>100	>100	1	AWN90_RS01980	alkane 1-monooxygenase	NA	1203	0	0	0	1	AGCGCCGCGTACAGCACCGCCGTCATCGCCCACGCCTGCAGGATGTTGTTG	423899	NZ_KV411303.1
	424241	-	2	2	48h	1	1	7.22	>100	7.05	1	AWN90_RS01980	alkane 1-monooxygenase	NA	1203	0	0	0	1	ATGACGGCCCGCCACACCGGCGGCACGATGGCGAACAGGATCATGGTGGCG	424241	NZ_KV411303.1
	424241	-	2	2	33h	1	1	9.08	13	4.48	1	AWN90_RS01980	alkane 1-monooxygenase	NA	1203	0	0	0	1	ATGACGGCCCGCCACACCGGCGGCACGATGGCGAACAGGATCATGGTGGCG	424241	NZ_KV411303.1
	424370	-	2	2	48h	1	1	8.67	3.4	>100	1	AWN90_RS01980	alkane 1-monooxygenase	NA	1203	0	0	0	1	GGGGCAGGAGTGCCCGACGGTCACGCGGTCGCGGCGCTACCGTAGGCCGCC	424370	NZ_KV411303.1
	424370	-	2	2	33h	1	1	13.9	3.57	34.48	1	AWN90_RS01980	alkane 1-monooxygenase	NA	1203	0	0	0	1	GGGGCAGGAGTGCCCGACGGTCACGCGGTCGCGGCGCTACCGTAGGCCGCC	424370	NZ_KV411303.1
	424442	+	2	2	48h	1	1	47.66	>100	5.72	1	AWN90_RS01985	adenosylhomocysteinase	125	1476	0	1	0	0	ACCGCGTGACCGTCGGGCACTCCTGCCCCTCGTAGTGCAGGATGTTCCTCG	424442	NZ_KV411303.1
	424442	+	2	2	33h	1	1	76.13	>100	8.26	1	AWN90_RS01985	adenosylhomocysteinase	125	1476	0	1	0	0	ACCGCGTGACCGTCGGGCACTCCTGCCCCTCGTAGTGCAGGATGTTCCTCG	424442	NZ_KV411303.1
	424544	+	2	2	48h	1	1	959.03	45.27	10.63	1	AWN90_RS01985	adenosylhomocysteinase	23	1476	1	0	0	0	TGCAGCACTATGCGTACCGTGTACGCACGACTCGTATTAGTCTCTTGTGCG	424544	NZ_KV411303.1
	424544	+	2	2	33h	1	1	1325.85	48.36	7.11	1	AWN90_RS01985	adenosylhomocysteinase	23	1476	1	0	0	0	TGCAGCACTATGCGTACCGTGTACGCACGACTCGTATTAGTCTCTTGTGCG	424544	NZ_KV411303.1
	425574	-	2	2	48h	1	1	6.91	>100	>100	1	AWN90_RS01985	adenosylhomocysteinase	NA	1476	0	0	0	1	ATGGCCTGGTCCTTCATCGCCTTCATGTGGTCGAGCCGGATGATGTCCTTG	425574	NZ_KV411303.1
	425574	-	2	2	33h	1	1	9.27	15	17.09	1	AWN90_RS01985	adenosylhomocysteinase	NA	1476	0	0	0	1	ATGGCCTGGTCCTTCATCGCCTTCATGTGGTCGAGCCGGATGATGTCCTTG	425574	NZ_KV411303.1
	426358	+	2	2	48h	1	1	196.87	21.36	15.45	1	AWN90_RS01990	dTMP kinase	0	648	1	0	0	0	AGGGCCGGGGCGACAGGGGTCTTCGGGGCGGCAGGCGTTACTCTCTGCGCA	426358	NZ_KV411303.1
	426358	+	2	2	33h	1	1	238.31	46	15.53	1	AWN90_RS01990	dTMP kinase	0	648	1	0	0	0	AGGGCCGGGGCGACAGGGGTCTTCGGGGCGGCAGGCGTTACTCTCTGCGCA	426358	NZ_KV411303.1
	426538	+	2	2	48h	1	1	22.39	2.35	3.14	1	AWN90_RS01990	dTMP kinase	NA	648	0	0	1	0	CGGTGCATGCGGATCTGGCGGCGGAGGCGTTGCGGGGGCAGCATGGGGATC	426538	NZ_KV411303.1
	426538	+	2	2	33h	1	1	31.11	4.92	4.8	1	AWN90_RS01990	dTMP kinase	NA	648	0	0	1	0	CGGTGCATGCGGATCTGGCGGCGGAGGCGTTGCGGGGGCAGCATGGGGATC	426538	NZ_KV411303.1
	426624	-	2	2	48h	1	1	6.5	>100	>100	1	AWN90_RS01990	dTMP kinase	NA	648	0	0	0	1	TTGTAGGCCACATTCGACGCGACATAGCGATCGAGCAGCACAATGTCGTTG	426624	NZ_KV411303.1
	426624	-	2	2	33h	1	1	5.3	>100	>100	1	AWN90_RS01990	dTMP kinase	NA	648	0	0	0	1	TTGTAGGCCACATTCGACGCGACATAGCGATCGAGCAGCACAATGTCGTTG	426624	NZ_KV411303.1
	426910	+	2	2	48h	1	1	114.1	14.75	23.18	2	AWN90_RS01995	response regulator transcription factor	174	678	0	1	0	0	AGCGCGATACCGCTCTGCAACAACGCACCGCGGCGGTCTATCGTGAGTTGG	426910	NZ_KV411303.1
	426910	+	2	2	48h	1	1	114.1	14.75	23.18	2	AWN90_RS01990	dTMP kinase	NA	648	0	0	1	0	AGCGCGATACCGCTCTGCAACAACGCACCGCGGCGGTCTATCGTGAGTTGG	426910	NZ_KV411303.1
	426910	+	2	2	33h	1	1	90.03	11.82	9.44	2	AWN90_RS01995	response regulator transcription factor	174	678	0	1	0	0	AGCGCGATACCGCTCTGCAACAACGCACCGCGGCGGTCTATCGTGAGTTGG	426910	NZ_KV411303.1
	426910	+	2	2	33h	1	1	90.03	11.82	9.44	2	AWN90_RS01990	dTMP kinase	NA	648	0	0	1	0	AGCGCGATACCGCTCTGCAACAACGCACCGCGGCGGTCTATCGTGAGTTGG	426910	NZ_KV411303.1
	426994	+	2	2	48h	1	1	14.44	1.8	4.88	2	AWN90_RS01995	response regulator transcription factor	90	678	0	1	0	0	ATGCGCCGCATGACGATCCGGCAACACTCACCGCGCGCCTGGCGGAAAAGA	426994	NZ_KV411303.1
	426994	+	2	2	48h	1	1	14.44	1.8	4.88	2	AWN90_RS01990	dTMP kinase	NA	648	0	0	1	0	ATGCGCCGCATGACGATCCGGCAACACTCACCGCGCGCCTGGCGGAAAAGA	426994	NZ_KV411303.1
	426994	+	2	2	33h	1	1	15.89	3.67	2.69	2	AWN90_RS01995	response regulator transcription factor	90	678	0	1	0	0	ATGCGCCGCATGACGATCCGGCAACACTCACCGCGCGCCTGGCGGAAAAGA	426994	NZ_KV411303.1
	426994	+	2	2	33h	1	1	15.89	3.67	2.69	2	AWN90_RS01990	dTMP kinase	NA	648	0	0	1	0	ATGCGCCGCATGACGATCCGGCAACACTCACCGCGCGCCTGGCGGAAAAGA	426994	NZ_KV411303.1
	427016	+	2	2	48h	1	1	57.77	2.07	8.57	1	AWN90_RS01995	response regulator transcription factor	68	678	0	1	0	0	AACACTCACCGCGCGCCTGGCGGAAAAGATTTCCCGATAGGGTTGGATGTG	427016	NZ_KV411303.1
	427016	+	2	2	33h	1	1	96.84	3.41	8.32	1	AWN90_RS01995	response regulator transcription factor	68	678	0	1	0	0	AACACTCACCGCGCGCCTGGCGGAAAAGATTTCCCGATAGGGTTGGATGTG	427016	NZ_KV411303.1
	427017	-	2	2	48h	1	1	62.11	4.58	15.72	1	AWN90_RS01990	dTMP kinase	NA	648	0	0	0	1	TCTCTCCGGCTCGGAACGGGCAACCACGCCAACACTGGTACATTACCGACG	427017	NZ_KV411303.1
	427017	-	2	2	48h	1	1	62.11	4.58	15.72	1	AWN90_RS01995	response regulator transcription factor	NA	678	0	0	0	1	TCTCTCCGGCTCGGAACGGGCAACCACGCCAACACTGGTACATTACCGACG	427017	NZ_KV411303.1
	427017	-	2	2	33h	1	1	52.2	4.83	10.91	1	AWN90_RS01990	dTMP kinase	NA	648	0	0	0	1	TCTCTCCGGCTCGGAACGGGCAACCACGCCAACACTGGTACATTACCGACG	427017	NZ_KV411303.1
	427017	-	2	2	33h	1	1	52.2	4.83	10.91	1	AWN90_RS01995	response regulator transcription factor	NA	678	0	0	0	1	TCTCTCCGGCTCGGAACGGGCAACCACGCCAACACTGGTACATTACCGACG	427017	NZ_KV411303.1
	427035	+	2	2	48h	1	1	150.21	2.01	17.51	1	AWN90_RS01995	response regulator transcription factor	49	678	0	1	0	0	GCGGAAAAGATTTCCCGATAGGGTTGGATGTGCGTCGGTAATGTACCAGTG	427035	NZ_KV411303.1
	427035	+	2	2	33h	1	1	220.44	2.11	15.76	1	AWN90_RS01995	response regulator transcription factor	49	678	0	1	0	0	GCGGAAAAGATTTCCCGATAGGGTTGGATGTGCGTCGGTAATGTACCAGTG	427035	NZ_KV411303.1
	427068	-	2	2	48h	1	1	18.42	22	9.94	1	AWN90_RS01990	dTMP kinase	NA	648	0	0	0	1	ATATCGTCGTCGACGACCAGAATCTTCGGCTTCATAACTACTATGTTGTCA	427068	NZ_KV411303.1
	427068	-	2	2	48h	1	1	18.42	22	9.94	1	AWN90_RS01995	response regulator transcription factor	NA	678	0	0	0	1	ATATCGTCGTCGACGACCAGAATCTTCGGCTTCATAACTACTATGTTGTCA	427068	NZ_KV411303.1
	427068	-	2	2	33h	1	1	21.85	>100	9.65	1	AWN90_RS01990	dTMP kinase	NA	648	0	0	0	1	ATATCGTCGTCGACGACCAGAATCTTCGGCTTCATAACTACTATGTTGTCA	427068	NZ_KV411303.1
	427068	-	2	2	33h	1	1	21.85	>100	9.65	1	AWN90_RS01995	response regulator transcription factor	NA	678	0	0	0	1	ATATCGTCGTCGACGACCAGAATCTTCGGCTTCATAACTACTATGTTGTCA	427068	NZ_KV411303.1
	427084	+	2	2	48h	1	1	694	2.74	15.92	1	AWN90_RS01995	response regulator transcription factor	0	678	1	0	0	0	TGTTGGCGTGGTTGCCCGTTCCGAGCCGGAGAGATGACAACATAGTAGTTA	427084	NZ_KV411303.1
	427084	+	2	2	33h	1	1	770.54	2.57	10.44	1	AWN90_RS01995	response regulator transcription factor	0	678	1	0	0	0	TGTTGGCGTGGTTGCCCGTTCCGAGCCGGAGAGATGACAACATAGTAGTTA	427084	NZ_KV411303.1
	428330	-	2	2	48h	1	1	5.53	>100	9.43	1	AWN90_RS02000	HAMP domain-containing histidine kinase	NA	1788	0	0	0	1	CGCATCAGGCCCAGGCTGCGCTGCTCGTTGGTGAGCGGGAAGATCAGGTAG	428330	NZ_KV411303.1
	428330	-	2	2	33h	1	1	15.23	8.67	29.62	1	AWN90_RS02000	HAMP domain-containing histidine kinase	NA	1788	0	0	0	1	CGCATCAGGCCCAGGCTGCGCTGCTCGTTGGTGAGCGGGAAGATCAGGTAG	428330	NZ_KV411303.1
	428580	+	2	2	48h	1	1	9.67	2.56	4.82	1	AWN90_RS02000	HAMP domain-containing histidine kinase	NA	1788	0	0	1	0	TGCGCGGCGAGGACGACATGGCCAGGCTGGCCATGTCGTTCAATGAGATGG	428580	NZ_KV411303.1
	428580	+	2	2	33h	1	0	3.03	5	1.42	1	AWN90_RS02000	HAMP domain-containing histidine kinase	NA	1788	0	0	1	0	TGCGCGGCGAGGACGACATGGCCAGGCTGGCCATGTCGTTCAATGAGATGG	428580	NZ_KV411303.1
	430159	-	2	2	48h	1	1	4.33	>100	>100	1	AWN90_RS02005	MtrAB system accessory protein LpqB	NA	1836	0	0	0	1	AGTTGGTCTTTGCGCTCGGAGATCCAGCGCAGGTCCGGAACCATGGTGGTA	430159	NZ_KV411303.1
	430159	-	2	2	33h	1	1	7.57	>100	>100	1	AWN90_RS02005	MtrAB system accessory protein LpqB	NA	1836	0	0	0	1	AGTTGGTCTTTGCGCTCGGAGATCCAGCGCAGGTCCGGAACCATGGTGGTA	430159	NZ_KV411303.1
	430282	+	2	2	48h	1	1	15.89	24	12.58	1	AWN90_RS02005	MtrAB system accessory protein LpqB	NA	1836	0	0	1	0	CTGTCGGAGGGACCGCAGCCCGCGCTCGTCCCGGCCGTGCACAATATGCTG	430282	NZ_KV411303.1
	430282	+	2	2	33h	1	1	13.9	11.5	4.37	1	AWN90_RS02005	MtrAB system accessory protein LpqB	NA	1836	0	0	1	0	CTGTCGGAGGGACCGCAGCCCGCGCTCGTCCCGGCCGTGCACAATATGCTG	430282	NZ_KV411303.1
	430621	-	2	2	48h	1	1	5.53	>100	>100	1	AWN90_RS02005	MtrAB system accessory protein LpqB	NA	1836	0	0	0	1	TTGTGCGCGGAGCCGAAATAGCCCGGGGTGGGCTCGATATCGTTCTTGGTG	430621	NZ_KV411303.1
	430621	-	2	2	33h	1	1	3.31	>100	>100	1	AWN90_RS02005	MtrAB system accessory protein LpqB	NA	1836	0	0	0	1	TTGTGCGCGGAGCCGAAATAGCCCGGGGTGGGCTCGATATCGTTCTTGGTG	430621	NZ_KV411303.1
	430964	-	2	2	48h	1	1	4.84	>100	>100	1	AWN90_RS02005	MtrAB system accessory protein LpqB	NA	1836	0	0	0	1	GTCGATGCGCAGATCGGTGATCGGCAGCCGCGGCGTGGCATCGTTGGGGTC	430964	NZ_KV411303.1
	430964	-	2	2	33h	1	1	11.25	>100	10.25	1	AWN90_RS02005	MtrAB system accessory protein LpqB	NA	1836	0	0	0	1	GTCGATGCGCAGATCGGTGATCGGCAGCCGCGGCGTGGCATCGTTGGGGTC	430964	NZ_KV411303.1
	432513	+	2	1	48h	0	0	NA	NA	NA	1	AWN90_RS02015	ribosome-associated translation inhibitor RaiA	NA	780	0	0	1	0	TCACGTCGCGGAGAAGCTCTCCCGACTGGAGCGTTTCGATCCGTCGATCTA	432513	NZ_KV411303.1
	432513	+	2	1	33h	1	1	49.18	2.12	2.02	1	AWN90_RS02015	ribosome-associated translation inhibitor RaiA	NA	780	0	0	1	0	TCACGTCGCGGAGAAGCTCTCCCGACTGGAGCGTTTCGATCCGTCGATCTA	432513	NZ_KV411303.1
	432650	+	2	2	48h	1	1	20.22	3.55	2.47	1	AWN90_RS02015	ribosome-associated translation inhibitor RaiA	NA	780	0	0	1	0	GCCCGGTAGCGCGCGCCGAGGCGTGTGCCGACAGTTTCTACGGCGCATTGG	432650	NZ_KV411303.1
	432650	+	2	2	33h	1	0	6.62	1.83	0.86	1	AWN90_RS02015	ribosome-associated translation inhibitor RaiA	NA	780	0	0	1	0	GCCCGGTAGCGCGCGCCGAGGCGTGTGCCGACAGTTTCTACGGCGCATTGG	432650	NZ_KV411303.1
	432967	+	2	1	48h	0	0	NA	NA	NA	2	AWN90_RS02020	acetyl-CoA C-acyltransferase	235	1293	1	0	0	0	CAGATGGAGCTCGTGGGCCACGACTTCTTTCTCTTCCAGGACAAGGAGACC	432967	NZ_KV411303.1
	432967	+	2	1	48h	0	0	NA	NA	NA	2	AWN90_RS02015	ribosome-associated translation inhibitor RaiA	NA	780	0	0	1	0	CAGATGGAGCTCGTGGGCCACGACTTCTTTCTCTTCCAGGACAAGGAGACC	432967	NZ_KV411303.1
	432967	+	2	1	33h	1	1	23.45	2.57	2.97	2	AWN90_RS02020	acetyl-CoA C-acyltransferase	235	1293	1	0	0	0	CAGATGGAGCTCGTGGGCCACGACTTCTTTCTCTTCCAGGACAAGGAGACC	432967	NZ_KV411303.1
	432967	+	2	1	33h	1	1	23.45	2.57	2.97	2	AWN90_RS02015	ribosome-associated translation inhibitor RaiA	NA	780	0	0	1	0	CAGATGGAGCTCGTGGGCCACGACTTCTTTCTCTTCCAGGACAAGGAGACC	432967	NZ_KV411303.1
	433175	+	2	1	48h	1	1	5.06	4.5	9.76	1	AWN90_RS02020	acetyl-CoA C-acyltransferase	27	1293	0	1	0	0	CTGTGACACGGTGTATCGCGTTTTTTCTGACCTTGCAGTAAGTTGGTGCCA	433175	NZ_KV411303.1
	433175	+	2	1	33h	0	0	NA	NA	NA	1	AWN90_RS02020	acetyl-CoA C-acyltransferase	27	1293	0	1	0	0	CTGTGACACGGTGTATCGCGTTTTTTCTGACCTTGCAGTAAGTTGGTGCCA	433175	NZ_KV411303.1
	435256	-	2	2	48h	1	1	90.27	4.38	19.52	1	AWN90_RS02025	5%2C6-dimethylbenzimidazole synthase	3	642	1	0	0	0	GCGAGGCCCTCACCGTCGGCTGATCGGTGGCAACTGATTGACTGGGCCCCG	435256	NZ_KV411303.1
	435256	-	2	2	33h	1	1	182.04	14.75	48.01	1	AWN90_RS02025	5%2C6-dimethylbenzimidazole synthase	3	642	1	0	0	0	GCGAGGCCCTCACCGTCGGCTGATCGGTGGCAACTGATTGACTGGGCCCCG	435256	NZ_KV411303.1
	435717	-	2	2	48h	1	1	11.05	1.94	3.84	1	AWN90_RS02030	fatty acid desaturase	NA	1254	0	0	1	0	CCACTTCCCCGACGGCGCCGAGAAGTTCACCCGCTTCGACGTCGACAACGA	435717	NZ_KV411303.1
	435717	-	2	2	33h	1	0	2.27	2	1.07	1	AWN90_RS02030	fatty acid desaturase	NA	1254	0	0	1	0	CCACTTCCCCGACGGCGCCGAGAAGTTCACCCGCTTCGACGTCGACAACGA	435717	NZ_KV411303.1
	436003	-	2	2	48h	1	1	29.61	2.28	9.22	1	AWN90_RS02030	fatty acid desaturase	NA	1254	0	0	1	0	AGCCGGTGTACAACCTGCTGCTGCAGATGTTCTTCGAGTACGGTGTGGCCG	436003	NZ_KV411303.1
	436003	-	2	2	33h	1	1	31.78	4.36	4.21	1	AWN90_RS02030	fatty acid desaturase	NA	1254	0	0	1	0	AGCCGGTGTACAACCTGCTGCTGCAGATGTTCTTCGAGTACGGTGTGGCCG	436003	NZ_KV411303.1
	436018	-	2	2	48h	1	1	13.12	2.73	3.49	1	AWN90_RS02030	fatty acid desaturase	NA	1254	0	0	1	0	CGTTCTACCTGGGCCAGCCGGTGTACAACCTGCTGCTGCAGATGTTCTTCG	436018	NZ_KV411303.1
	436018	-	2	2	33h	1	0	1.99	1.5	0.93	1	AWN90_RS02030	fatty acid desaturase	NA	1254	0	0	1	0	CGTTCTACCTGGGCCAGCCGGTGTACAACCTGCTGCTGCAGATGTTCTTCG	436018	NZ_KV411303.1
	436153	+	2	2	48h	1	1	7.94	>100	>100	1	AWN90_RS02030	fatty acid desaturase	NA	1254	0	0	0	1	GCCGTAGCCGATGTCGTCGTCCATGCCCAGCACGTTGGTGTACTTGTGGTG	436153	NZ_KV411303.1
	436153	+	2	2	33h	1	1	8.32	>100	4.14	1	AWN90_RS02030	fatty acid desaturase	NA	1254	0	0	0	1	GCCGTAGCCGATGTCGTCGTCCATGCCCAGCACGTTGGTGTACTTGTGGTG	436153	NZ_KV411303.1
	436537	-	2	2	48h	1	1	2224.98	>100	32.4	1	AWN90_RS02030	fatty acid desaturase	0	1254	1	0	0	0	TCAATCCACAGGCAACCTACGGAGCCGTAACTTACGGTACTGTAACCGCCA	436537	NZ_KV411303.1
	436537	-	2	2	33h	1	1	1541.09	>100	22.84	1	AWN90_RS02030	fatty acid desaturase	0	1254	1	0	0	0	TCAATCCACAGGCAACCTACGGAGCCGTAACTTACGGTACTGTAACCGCCA	436537	NZ_KV411303.1
	436610	-	2	1	48h	1	1	5.06	2.4	8.91	1	AWN90_RS02030	fatty acid desaturase	73	1254	0	1	0	0	GTCGCGACGCCTCGGGGAGTAACGCAGCATAAACCGGTAACGATCACAATG	436610	NZ_KV411303.1
	436610	-	2	1	33h	0	0	NA	NA	NA	1	AWN90_RS02030	fatty acid desaturase	73	1254	0	1	0	0	GTCGCGACGCCTCGGGGAGTAACGCAGCATAAACCGGTAACGATCACAATG	436610	NZ_KV411303.1
	437410	-	2	1	48h	1	1	17.27	13.5	3.14	1	AWN90_RS02035	fatty acid desaturase	NA	1425	0	0	1	0	AAGAGCTTCTTCCGCAAGGCCGGTCGGCAGGTGGCCAAGGATTTCCTGATC	437410	NZ_KV411303.1
	437410	-	2	1	33h	0	0	2.65	5	0.47	1	AWN90_RS02035	fatty acid desaturase	NA	1425	0	0	1	0	AAGAGCTTCTTCCGCAAGGCCGGTCGGCAGGTGGCCAAGGATTTCCTGATC	437410	NZ_KV411303.1
	437682	+	2	2	48h	1	1	4.14	3	>100	1	AWN90_RS02035	fatty acid desaturase	NA	1425	0	0	0	1	GAAGCCCAGATCCTCGTCCTTGCCCAGCACGTTGGTGTAGGTGTGGTGGGA	437682	NZ_KV411303.1
	437682	+	2	2	33h	1	1	5.96	4	3.22	1	AWN90_RS02035	fatty acid desaturase	NA	1425	0	0	0	1	GAAGCCCAGATCCTCGTCCTTGCCCAGCACGTTGGTGTAGGTGTGGTGGGA	437682	NZ_KV411303.1
	437898	-	2	2	48h	1	1	6.5	>100	4.88	1	AWN90_RS02035	fatty acid desaturase	NA	1425	0	0	1	0	ACGCGAACTACATCCGGCGCACGATCCGCGCCCAGCGCACGCTGGAGGCCG	437898	NZ_KV411303.1
	437898	-	2	2	33h	1	1	4.63	>100	7.98	1	AWN90_RS02035	fatty acid desaturase	NA	1425	0	0	1	0	ACGCGAACTACATCCGGCGCACGATCCGCGCCCAGCGCACGCTGGAGGCCG	437898	NZ_KV411303.1
	438106	-	2	2	48h	1	1	160.32	21.18	14.86	1	AWN90_RS02035	fatty acid desaturase	43	1425	1	0	0	0	TCGCTCGAGGTGTGAGCGCCTATTCATCGGGAGCGGATACCCTCGTCGGTA	438106	NZ_KV411303.1
	438106	-	2	2	33h	1	1	184.6	22.43	10.82	1	AWN90_RS02035	fatty acid desaturase	43	1425	1	0	0	0	TCGCTCGAGGTGTGAGCGCCTATTCATCGGGAGCGGATACCCTCGTCGGTA	438106	NZ_KV411303.1
	438433	-	2	2	48h	1	1	15.89	8	>100	1	AWN90_RS02040	ferredoxin reductase	NA	1149	0	0	1	0	GACGACATCGAAAAGCATTGGGCGGCAGCGGATCTGTCCGACCGGCTGCAC	438433	NZ_KV411303.1
	438433	-	2	2	33h	1	1	15.89	25	10.34	1	AWN90_RS02040	ferredoxin reductase	NA	1149	0	0	1	0	GACGACATCGAAAAGCATTGGGCGGCAGCGGATCTGTCCGACCGGCTGCAC	438433	NZ_KV411303.1
	439339	-	2	2	48h	1	1	56.64	1.92	4.72	1	AWN90_RS02040	ferredoxin reductase	49	1149	1	0	0	0	TGAGGTCCCGGCGGCGGACGCGCTAACCTACGATGCCGTAACCTTTTGTCG	439339	NZ_KV411303.1
	439339	-	2	2	33h	1	1	91.54	2.32	4.64	1	AWN90_RS02040	ferredoxin reductase	49	1149	1	0	0	0	TGAGGTCCCGGCGGCGGACGCGCTAACCTACGATGCCGTAACCTTTTGTCG	439339	NZ_KV411303.1
	439352	-	2	2	48h	1	1	64.27	4.24	9.33	1	AWN90_RS02040	ferredoxin reductase	62	1149	0	1	0	0	GCTCGATCTGCTGTGAGGTCCCGGCGGCGGACGCGCTAACCTACGATGCCG	439352	NZ_KV411303.1
	439352	-	2	2	33h	1	1	59.01	6.57	5.26	1	AWN90_RS02040	ferredoxin reductase	62	1149	0	1	0	0	GCTCGATCTGCTGTGAGGTCCCGGCGGCGGACGCGCTAACCTACGATGCCG	439352	NZ_KV411303.1
	440047	-	2	2	48h	1	1	4.84	2.4	6.29	2	AWN90_RS02045	hypothetical protein	127	534	0	1	0	0	CGAGTATCGGAATCACGTCCTACGACGGACATGTGTTCTACGGTCTCAACG	440047	NZ_KV411303.1
	440047	-	2	2	48h	1	1	4.84	2.4	6.29	2	AWN90_RS02050	wax ester/triacylglycerol synthase family O-acyltransferase	NA	1413	0	0	1	0	CGAGTATCGGAATCACGTCCTACGACGGACATGTGTTCTACGGTCTCAACG	440047	NZ_KV411303.1
	440047	-	2	2	33h	1	1	6.81	3.5	3.15	2	AWN90_RS02045	hypothetical protein	127	534	0	1	0	0	CGAGTATCGGAATCACGTCCTACGACGGACATGTGTTCTACGGTCTCAACG	440047	NZ_KV411303.1
	440047	-	2	2	33h	1	1	6.81	3.5	3.15	2	AWN90_RS02050	wax ester/triacylglycerol synthase family O-acyltransferase	NA	1413	0	0	1	0	CGAGTATCGGAATCACGTCCTACGACGGACATGTGTTCTACGGTCTCAACG	440047	NZ_KV411303.1
	440066	+	2	2	48h	1	1	4.33	>100	>100	1	AWN90_RS02050	wax ester/triacylglycerol synthase family O-acyltransferase	NA	1413	0	0	0	1	ACACCGATATCGGCCATCGCATCGCGATCGGCGTTGAGACCGTAGAACACA	440066	NZ_KV411303.1
	440066	+	2	2	33h	1	1	6.81	>100	>100	1	AWN90_RS02050	wax ester/triacylglycerol synthase family O-acyltransferase	NA	1413	0	0	0	1	ACACCGATATCGGCCATCGCATCGCGATCGGCGTTGAGACCGTAGAACACA	440066	NZ_KV411303.1
	440132	-	2	2	48h	1	1	11.55	2.6	3.52	2	AWN90_RS02045	hypothetical protein	212	534	0	1	0	0	CCGGGTCCGCAGCAGCCGATGTACATCGGCGGCGCGCGGATGCTGGAGATG	440132	NZ_KV411303.1
	440132	-	2	2	48h	1	1	11.55	2.6	3.52	2	AWN90_RS02050	wax ester/triacylglycerol synthase family O-acyltransferase	NA	1413	0	0	1	0	CCGGGTCCGCAGCAGCCGATGTACATCGGCGGCGCGCGGATGCTGGAGATG	440132	NZ_KV411303.1
	440132	-	2	2	33h	1	1	10.59	2.75	3.79	2	AWN90_RS02045	hypothetical protein	212	534	0	1	0	0	CCGGGTCCGCAGCAGCCGATGTACATCGGCGGCGCGCGGATGCTGGAGATG	440132	NZ_KV411303.1
	440132	-	2	2	33h	1	1	10.59	2.75	3.79	2	AWN90_RS02050	wax ester/triacylglycerol synthase family O-acyltransferase	NA	1413	0	0	1	0	CCGGGTCCGCAGCAGCCGATGTACATCGGCGGCGCGCGGATGCTGGAGATG	440132	NZ_KV411303.1
	440213	-	2	2	48h	1	1	105.69	>100	20.05	2	AWN90_RS02045	hypothetical protein	293	534	1	0	0	0	CCGGCGAGCCTGCATGCGATGAGCGTGCGGGCAGCGAGTACCTTCGCAGAG	440213	NZ_KV411303.1
	440213	-	2	2	48h	1	1	105.69	>100	20.05	2	AWN90_RS02050	wax ester/triacylglycerol synthase family O-acyltransferase	NA	1413	0	0	1	0	CCGGCGAGCCTGCATGCGATGAGCGTGCGGGCAGCGAGTACCTTCGCAGAG	440213	NZ_KV411303.1
	440213	-	2	2	33h	1	1	116.51	>100	8.87	2	AWN90_RS02045	hypothetical protein	293	534	1	0	0	0	CCGGCGAGCCTGCATGCGATGAGCGTGCGGGCAGCGAGTACCTTCGCAGAG	440213	NZ_KV411303.1
	440213	-	2	2	33h	1	1	116.51	>100	8.87	2	AWN90_RS02050	wax ester/triacylglycerol synthase family O-acyltransferase	NA	1413	0	0	1	0	CCGGCGAGCCTGCATGCGATGAGCGTGCGGGCAGCGAGTACCTTCGCAGAG	440213	NZ_KV411303.1
	441396	-	2	1	48h	1	1	6.91	>100	>100	1	AWN90_RS02050	wax ester/triacylglycerol synthase family O-acyltransferase	26	1413	1	0	0	0	AAAGCGCCACACCCCGACGCCGAATCGCGTGCCTGACGTGACAATGGAGCG	441396	NZ_KV411303.1
	441396	-	2	1	33h	0	0	NA	NA	NA	1	AWN90_RS02050	wax ester/triacylglycerol synthase family O-acyltransferase	26	1413	1	0	0	0	AAAGCGCCACACCCCGACGCCGAATCGCGTGCCTGACGTGACAATGGAGCG	441396	NZ_KV411303.1
	441503	+	2	2	48h	1	1	21.66	>100	>100	1	AWN90_RS02055	hypothetical protein	40	534	1	0	0	0	TACCGATGGAAATTCCGCGCTCGCAGCGGCTTCCGTGCGATGCTGGGGCCG	441503	NZ_KV411303.1
	441503	+	2	2	33h	1	1	19.67	>100	35.86	1	AWN90_RS02055	hypothetical protein	40	534	1	0	0	0	TACCGATGGAAATTCCGCGCTCGCAGCGGCTTCCGTGCGATGCTGGGGCCG	441503	NZ_KV411303.1
	441999	+	2	1	48h	0	0	NA	NA	NA	2	AWN90_RS02060	preprotein translocase subunit SecA	204	2850	0	1	0	0	CTTTCGTGACCTCGGCGGCGGTCGAGGTGTGCGGCGGCTACGATCGCGGCG	441999	NZ_KV411303.1
	441999	+	2	1	48h	0	0	NA	NA	NA	2	AWN90_RS02055	hypothetical protein	NA	534	0	0	1	0	CTTTCGTGACCTCGGCGGCGGTCGAGGTGTGCGGCGGCTACGATCGCGGCG	441999	NZ_KV411303.1
	441999	+	2	1	33h	1	1	5.3	3.67	>100	2	AWN90_RS02060	preprotein translocase subunit SecA	204	2850	0	1	0	0	CTTTCGTGACCTCGGCGGCGGTCGAGGTGTGCGGCGGCTACGATCGCGGCG	441999	NZ_KV411303.1
	441999	+	2	1	33h	1	1	5.3	3.67	>100	2	AWN90_RS02055	hypothetical protein	NA	534	0	0	1	0	CTTTCGTGACCTCGGCGGCGGTCGAGGTGTGCGGCGGCTACGATCGCGGCG	441999	NZ_KV411303.1
	442106	+	2	2	48h	1	1	72.94	51.5	41.93	1	AWN90_RS02060	preprotein translocase subunit SecA	97	2850	0	1	0	0	GCGGCCCTGCGACTGCGGTGAGCAAGCGCCCGGCGCCTACCATGGGGGCCG	442106	NZ_KV411303.1
	442106	+	2	2	33h	1	1	57.5	77	17.7	1	AWN90_RS02060	preprotein translocase subunit SecA	97	2850	0	1	0	0	GCGGCCCTGCGACTGCGGTGAGCAAGCGCCCGGCGCCTACCATGGGGGCCG	442106	NZ_KV411303.1
	442123	+	2	2	48h	1	1	170.43	3.17	36.82	1	AWN90_RS02060	preprotein translocase subunit SecA	80	2850	1	0	0	0	GTGAGCAAGCGCCCGGCGCCTACCATGGGGGCCGCATTACCATGAACCTTG	442123	NZ_KV411303.1
	442123	+	2	2	33h	1	1	96.08	3.92	25.83	1	AWN90_RS02060	preprotein translocase subunit SecA	80	2850	1	0	0	0	GTGAGCAAGCGCCCGGCGCCTACCATGGGGGCCGCATTACCATGAACCTTG	442123	NZ_KV411303.1
	442216	-	2	2	48h	1	1	7.6	>100	>100	1	AWN90_RS02060	preprotein translocase subunit SecA	NA	2850	0	0	0	1	CGAGCCGCTTGACCACGCGGCCCTCACCAAAACGTAGCAACCTCGTCAGTG	442216	NZ_KV411303.1
	442216	-	2	2	33h	1	1	6.05	>100	>100	1	AWN90_RS02060	preprotein translocase subunit SecA	NA	2850	0	0	0	1	CGAGCCGCTTGACCACGCGGCCCTCACCAAAACGTAGCAACCTCGTCAGTG	442216	NZ_KV411303.1
	442243	+	2	2	48h	1	1	80.88	3.1	3.33	1	AWN90_RS02060	preprotein translocase subunit SecA	NA	2850	0	0	1	0	GACGAGACCCGTGCCTGCTCTGACACTGACGAGGTTGCTACGTTTTGGTGA	442243	NZ_KV411303.1
	442243	+	2	2	33h	1	1	115.85	4.37	3.69	1	AWN90_RS02060	preprotein translocase subunit SecA	NA	2850	0	0	1	0	GACGAGACCCGTGCCTGCTCTGACACTGACGAGGTTGCTACGTTTTGGTGA	442243	NZ_KV411303.1
	442327	+	2	2	48h	1	1	22.39	2.07	4.07	1	AWN90_RS02060	preprotein translocase subunit SecA	NA	2850	0	0	1	0	CGACGAGGTCCTCGCCCTGGAAGACGAGTACGCCGATCTCACCGACGCCGA	442327	NZ_KV411303.1
	442327	+	2	2	33h	1	0	7.28	1.73	1.29	1	AWN90_RS02060	preprotein translocase subunit SecA	NA	2850	0	0	1	0	CGACGAGGTCCTCGCCCTGGAAGACGAGTACGCCGATCTCACCGACGCCGA	442327	NZ_KV411303.1
	442864	-	2	2	48h	1	1	5.78	>100	>100	1	AWN90_RS02060	preprotein translocase subunit SecA	NA	2850	0	0	0	1	CGGCGTACCACTTCGAGGAGGCGTCGGCCGGGCCCGAGATGATCAGCGGGG	442864	NZ_KV411303.1
	442864	-	2	2	33h	1	1	5.3	9	11.03	1	AWN90_RS02060	preprotein translocase subunit SecA	NA	2850	0	0	0	1	CGGCGTACCACTTCGAGGAGGCGTCGGCCGGGCCCGAGATGATCAGCGGGG	442864	NZ_KV411303.1
	442920	+	2	2	48h	1	0	2.89	2	1.45	1	AWN90_RS02060	preprotein translocase subunit SecA	NA	2850	0	0	1	0	TGATCATCTCGGGCCCGGCCGACGCCTCCTCGAAGTGGTACGCCGAATTCG	442920	NZ_KV411303.1
	442920	+	2	2	33h	1	1	5.3	1.53	2.18	1	AWN90_RS02060	preprotein translocase subunit SecA	NA	2850	0	0	1	0	TGATCATCTCGGGCCCGGCCGACGCCTCCTCGAAGTGGTACGCCGAATTCG	442920	NZ_KV411303.1
	443398	+	2	1	48h	1	1	7.94	4.67	3.84	1	AWN90_RS02060	preprotein translocase subunit SecA	NA	2850	0	0	1	0	GCTGCACTCGATCTACGGCCTGGGCGTGGTGCCCATCCCGACCAACAAGCC	443398	NZ_KV411303.1
	443398	+	2	1	33h	0	0	NA	NA	NA	1	AWN90_RS02060	preprotein translocase subunit SecA	NA	2850	0	0	1	0	GCTGCACTCGATCTACGGCCTGGGCGTGGTGCCCATCCCGACCAACAAGCC	443398	NZ_KV411303.1
	443702	-	2	2	48h	1	1	7.6	>100	>100	1	AWN90_RS02060	preprotein translocase subunit SecA	NA	2850	0	0	0	1	ACCGGGTCCAGGCCCTGACGGCGCAGCAGGATGTCGGCGATGATGTCGGGG	443702	NZ_KV411303.1
	443702	-	2	2	33h	1	1	10.59	>100	>100	1	AWN90_RS02060	preprotein translocase subunit SecA	NA	2850	0	0	0	1	ACCGGGTCCAGGCCCTGACGGCGCAGCAGGATGTCGGCGATGATGTCGGGG	443702	NZ_KV411303.1
	443951	+	2	2	48h	1	1	9.39	5.33	4.19	1	AWN90_RS02060	preprotein translocase subunit SecA	NA	2850	0	0	1	0	CAGCTGCGCGGTCGCTCCGGCCGCCAGGGCGACCCGGGCGAGTCGCGGTTC	443951	NZ_KV411303.1
	443951	+	2	2	33h	1	1	5.96	4	2.28	1	AWN90_RS02060	preprotein translocase subunit SecA	NA	2850	0	0	1	0	CAGCTGCGCGGTCGCTCCGGCCGCCAGGGCGACCCGGGCGAGTCGCGGTTC	443951	NZ_KV411303.1
	445021	+	2	2	48h	1	1	9.39	3.6	6.51	2	AWN90_RS02065	hypothetical protein	129	636	1	0	0	0	CCGCACCCGCCGCGAGCGCCGCGAGGCCGCCCGCGCCGAATCCCGCCAGTC	445021	NZ_KV411303.1
	445021	+	2	2	48h	1	1	9.39	3.6	6.51	2	AWN90_RS02060	preprotein translocase subunit SecA	NA	2850	0	0	1	0	CCGCACCCGCCGCGAGCGCCGCGAGGCCGCCCGCGCCGAATCCCGCCAGTC	445021	NZ_KV411303.1
	445021	+	2	2	33h	1	1	6.81	2	7.24	2	AWN90_RS02065	hypothetical protein	129	636	1	0	0	0	CCGCACCCGCCGCGAGCGCCGCGAGGCCGCCCGCGCCGAATCCCGCCAGTC	445021	NZ_KV411303.1
	445021	+	2	2	33h	1	1	6.81	2	7.24	2	AWN90_RS02060	preprotein translocase subunit SecA	NA	2850	0	0	1	0	CCGCACCCGCCGCGAGCGCCGCGAGGCCGCCCGCGCCGAATCCCGCCAGTC	445021	NZ_KV411303.1
	449477	-	2	2	48h	1	1	2.76	>100	>100	1	AWN90_RS02085	thiamine pyrophosphate-binding protein	44	543	0	1	0	0	GGCCGGGATCTAGTTGCATGCCACTCATAATAACTAGTATGTTTCCAAGCA	449477	NZ_KV411303.1
	449477	-	2	2	33h	1	1	8.61	7.5	>100	1	AWN90_RS02085	thiamine pyrophosphate-binding protein	44	543	0	1	0	0	GGCCGGGATCTAGTTGCATGCCACTCATAATAACTAGTATGTTTCCAAGCA	449477	NZ_KV411303.1
	449573	-	2	1	48h	0	0	NA	NA	NA	1	AWN90_RS02085	thiamine pyrophosphate-binding protein	140	543	1	0	0	0	AGTCGATCCCGGCACACTCGTTCACAGTCGATCCCGGCATGCTTGTTCATA	449573	NZ_KV411303.1
	449573	-	2	1	33h	1	1	9.93	5.33	27.34	1	AWN90_RS02085	thiamine pyrophosphate-binding protein	140	543	1	0	0	0	AGTCGATCCCGGCACACTCGTTCACAGTCGATCCCGGCATGCTTGTTCATA	449573	NZ_KV411303.1
	449586	+	2	2	48h	1	1	5.06	3	>100	1	orphan	orphan	NA	NA	0	0	0	0	GCCGGGATCGACTGTGAACGAGCATGCCGGGATCGACTATGAACAAGCATG	449586	NZ_KV411303.1
	449586	+	2	2	33h	1	1	4.54	4	>100	1	orphan	orphan	NA	NA	0	0	0	0	GCCGGGATCGACTGTGAACGAGCATGCCGGGATCGACTATGAACAAGCATG	449586	NZ_KV411303.1
	449598	-	2	2	48h	1	1	7.22	>100	>100	1	AWN90_RS02085	thiamine pyrophosphate-binding protein	165	543	0	1	0	0	AGTCGATCCCGGCATGCTTGCCCATAGTCGATCCCGGCACACTCGTTCACA	449598	NZ_KV411303.1
	449598	-	2	2	33h	1	1	5.3	>100	>100	1	AWN90_RS02085	thiamine pyrophosphate-binding protein	165	543	0	1	0	0	AGTCGATCCCGGCATGCTTGCCCATAGTCGATCCCGGCACACTCGTTCACA	449598	NZ_KV411303.1
	450452	-	2	2	48h	1	1	21.41	5.33	50.31	1	AWN90_RS02090	GntR family transcriptional regulator	NA	723	0	0	1	0	AGGATGTGCCAGCAGACAGCAAGTCCGAGCAGATCGCCGAGGATATTCGCG	450452	NZ_KV411303.1
	450452	-	2	2	33h	1	1	77.45	7.16	19.37	1	AWN90_RS02090	GntR family transcriptional regulator	NA	723	0	0	1	0	AGGATGTGCCAGCAGACAGCAAGTCCGAGCAGATCGCCGAGGATATTCGCG	450452	NZ_KV411303.1
	450491	-	2	2	48h	1	1	8.29	3	4.4	1	AWN90_RS02090	GntR family transcriptional regulator	NA	723	0	0	1	0	ATTTGCTCGTCGGGTTTCCACGAAGAGGTCTCGTGTCGCAGGATGTGCCAG	450491	NZ_KV411303.1
	450491	-	2	2	33h	1	1	9.93	4.75	4.33	1	AWN90_RS02090	GntR family transcriptional regulator	NA	723	0	0	1	0	ATTTGCTCGTCGGGTTTCCACGAAGAGGTCTCGTGTCGCAGGATGTGCCAG	450491	NZ_KV411303.1
	450572	-	2	2	48h	1	1	105.44	3.28	45.54	1	AWN90_RS02090	GntR family transcriptional regulator	63	723	1	0	0	0	CCGGCGTGGGGTGTGGGGCCACACCTGGTGAGCGACTACGCTGAACACTCG	450572	NZ_KV411303.1
	450572	-	2	2	33h	1	1	65.06	2.83	27.72	1	AWN90_RS02090	GntR family transcriptional regulator	63	723	1	0	0	0	CCGGCGTGGGGTGTGGGGCCACACCTGGTGAGCGACTACGCTGAACACTCG	450572	NZ_KV411303.1
	451704	+	2	2	48h	1	1	7.22	>100	>100	1	AWN90_RS02095	MFS transporter	NA	1332	0	0	0	1	CCCACCCTGGACATGACGATATTGCTGGGCACCTCGGCGAGAATGTAGCCG	451704	NZ_KV411303.1
	451704	+	2	2	33h	1	1	3.03	>100	2.76	1	AWN90_RS02095	MFS transporter	NA	1332	0	0	0	1	CCCACCCTGGACATGACGATATTGCTGGGCACCTCGGCGAGAATGTAGCCG	451704	NZ_KV411303.1
	451901	-	2	2	48h	1	1	5.06	8	8.67	1	AWN90_RS02095	MFS transporter	NA	1332	0	0	1	0	CCAAGAGCTGTGGCATGCCGTTAGTTCCGCGTGGAGGAAAGATGGACGGTG	451901	NZ_KV411303.1
	451901	-	2	2	33h	1	1	6.81	>100	>100	1	AWN90_RS02095	MFS transporter	NA	1332	0	0	1	0	CCAAGAGCTGTGGCATGCCGTTAGTTCCGCGTGGAGGAAAGATGGACGGTG	451901	NZ_KV411303.1
	453508	+	2	2	48h	1	1	18.65	>100	>100	1	AWN90_RS02105	ribosome small subunit-dependent GTPase A	NA	1047	0	0	0	1	GGGCAGTCCTCGATGGCGTCGGCCAGATCGGCGAAGGCGAGAATGACATCG	453508	NZ_KV411303.1
	453508	+	2	2	33h	1	1	34.75	>100	19.94	1	AWN90_RS02105	ribosome small subunit-dependent GTPase A	NA	1047	0	0	0	1	GGGCAGTCCTCGATGGCGTCGGCCAGATCGGCGAAGGCGAGAATGACATCG	453508	NZ_KV411303.1
	454770	-	2	2	48h	1	1	4.14	2.5	2.62	1	AWN90_RS02110	3-phosphoshikimate 1-carboxyvinyltransferase	NA	1293	0	0	1	0	CCGCAGCTGACCACCCAGCCCGGCGACGTGATCCGCGAGATCCTGGTGCGG	454770	NZ_KV411303.1
	454770	-	2	2	33h	1	1	5.3	2.33	3.99	1	AWN90_RS02110	3-phosphoshikimate 1-carboxyvinyltransferase	NA	1293	0	0	1	0	CCGCAGCTGACCACCCAGCCCGGCGACGTGATCCGCGAGATCCTGGTGCGG	454770	NZ_KV411303.1
	455000	-	2	1	48h	0	0	NA	NA	NA	1	AWN90_RS02110	3-phosphoshikimate 1-carboxyvinyltransferase	NA	1293	0	0	1	0	AGGGCGAGCCGCTGCCGTCCATGCCGCACATCGAGATGACCGTGCAGATGC	455000	NZ_KV411303.1
	455000	-	2	1	33h	1	1	5.3	2.4	3.31	1	AWN90_RS02110	3-phosphoshikimate 1-carboxyvinyltransferase	NA	1293	0	0	1	0	AGGGCGAGCCGCTGCCGTCCATGCCGCACATCGAGATGACCGTGCAGATGC	455000	NZ_KV411303.1
	455603	-	2	2	48h	1	1	355.3	29.94	27.78	1	AWN90_RS02110	3-phosphoshikimate 1-carboxyvinyltransferase	0	1293	1	0	0	0	AGTTCGTGGGCTGGCGCATACGGGATCGTCCGATAGGCGAAGATGGGGTGG	455603	NZ_KV411303.1
	455603	-	2	2	33h	1	1	481.92	38.47	21.48	1	AWN90_RS02110	3-phosphoshikimate 1-carboxyvinyltransferase	0	1293	1	0	0	0	AGTTCGTGGGCTGGCGCATACGGGATCGTCCGATAGGCGAAGATGGGGTGG	455603	NZ_KV411303.1
	455725	-	2	2	48h	1	1	2.17	>100	>100	2	AWN90_RS02110	3-phosphoshikimate 1-carboxyvinyltransferase	122	1293	0	1	0	0	CCCGGCATGGCCCTGCTCAGCTACGCCCGGACCGAGCGCACCATGAACCTG	455725	NZ_KV411303.1
	455725	-	2	2	48h	1	1	2.17	>100	>100	2	AWN90_RS02115	aldehyde dehydrogenase family protein	NA	1509	0	0	1	0	CCCGGCATGGCCCTGCTCAGCTACGCCCGGACCGAGCGCACCATGAACCTG	455725	NZ_KV411303.1
	455725	-	2	2	33h	1	1	5.3	4.5	6.21	2	AWN90_RS02110	3-phosphoshikimate 1-carboxyvinyltransferase	122	1293	0	1	0	0	CCCGGCATGGCCCTGCTCAGCTACGCCCGGACCGAGCGCACCATGAACCTG	455725	NZ_KV411303.1
	455725	-	2	2	33h	1	1	5.3	4.5	6.21	2	AWN90_RS02115	aldehyde dehydrogenase family protein	NA	1509	0	0	1	0	CCCGGCATGGCCCTGCTCAGCTACGCCCGGACCGAGCGCACCATGAACCTG	455725	NZ_KV411303.1
	457228	-	2	2	48h	1	1	14.51	>100	>100	1	AWN90_RS02115	aldehyde dehydrogenase family protein	37	1509	1	0	0	0	TGGCCGAATTTCCAACTGACGGCGGCCGACTTCACATCTATGGTGTGAGAG	457228	NZ_KV411303.1
	457228	-	2	2	33h	1	1	8.61	>100	>100	1	AWN90_RS02115	aldehyde dehydrogenase family protein	37	1509	1	0	0	0	TGGCCGAATTTCCAACTGACGGCGGCCGACTTCACATCTATGGTGTGAGAG	457228	NZ_KV411303.1
	457334	+	2	2	48h	1	1	17.27	>100	8.73	1	AWN90_RS02120	SOS response-associated peptidase	0	783	1	0	0	0	TCCACGTTTCGGCCACGGCCCTGTCGGTGCCCGGTGGCAGCATGGGCACCA	457334	NZ_KV411303.1
	457334	+	2	2	33h	1	1	15.89	>100	5.79	1	AWN90_RS02120	SOS response-associated peptidase	0	783	1	0	0	0	TCCACGTTTCGGCCACGGCCCTGTCGGTGCCCGGTGGCAGCATGGGCACCA	457334	NZ_KV411303.1
	457697	+	2	2	48h	1	1	5.06	8	>100	1	AWN90_RS02120	SOS response-associated peptidase	NA	783	0	0	1	0	TCAAGAAGCGCCGCTGCCTGGTTCCGATGGACGGCTGGTACGAGTGGGTGG	457697	NZ_KV411303.1
	457697	+	2	2	33h	1	1	13.9	>100	8.35	1	AWN90_RS02120	SOS response-associated peptidase	NA	783	0	0	1	0	TCAAGAAGCGCCGCTGCCTGGTTCCGATGGACGGCTGGTACGAGTGGGTGG	457697	NZ_KV411303.1
	457821	+	2	1	48h	1	1	5.06	4.5	>100	1	AWN90_RS02120	SOS response-associated peptidase	NA	783	0	0	1	0	GCTGTACATGGCGGGCCTGTGGTCGGTCTGGCGCGACCGCGACCGGCCCGA	457821	NZ_KV411303.1
	457821	+	2	1	33h	0	0	NA	NA	NA	1	AWN90_RS02120	SOS response-associated peptidase	NA	783	0	0	1	0	GCTGTACATGGCGGGCCTGTGGTCGGTCTGGCGCGACCGCGACCGGCCCGA	457821	NZ_KV411303.1
	458478	-	2	2	48h	1	1	4.84	3	>100	1	AWN90_RS02125	hypothetical protein	60	297	1	0	0	0	AATCGCATAAAACGCTCAAAACACACCGACGGGTATGCGTTACTGAACGCG	458478	NZ_KV411303.1
	458478	-	2	2	33h	1	1	5.96	>100	11.03	1	AWN90_RS02125	hypothetical protein	60	297	1	0	0	0	AATCGCATAAAACGCTCAAAACACACCGACGGGTATGCGTTACTGAACGCG	458478	NZ_KV411303.1
	459818	-	2	2	48h	1	1	15.89	>100	9.76	1	AWN90_RS02130	MFS transporter	NA	1842	0	0	1	0	GGTGGCCTGATGTCGCTGGCGCTGACCATCATGGGCGATATCGTCAGCCCG	459818	NZ_KV411303.1
	459818	-	2	2	33h	1	1	21.18	>100	9.11	1	AWN90_RS02130	MFS transporter	NA	1842	0	0	1	0	GGTGGCCTGATGTCGCTGGCGCTGACCATCATGGGCGATATCGTCAGCCCG	459818	NZ_KV411303.1
	459849	+	2	2	48h	1	1	25.56	38	>100	1	AWN90_RS02130	MFS transporter	NA	1842	0	0	0	1	GGTAGCGGGCGCGCTCGCGCGGGCTGACGATATCGCCCATGATGGTCAGCG	459849	NZ_KV411303.1
	459849	+	2	2	33h	1	1	19.67	15.5	17.66	1	AWN90_RS02130	MFS transporter	NA	1842	0	0	0	1	GGTAGCGGGCGCGCTCGCGCGGGCTGACGATATCGCCCATGATGGTCAGCG	459849	NZ_KV411303.1
	460226	+	2	2	48h	1	1	10.83	>100	16.26	1	AWN90_RS02130	MFS transporter	NA	1842	0	0	0	1	AGGATCTGCCGATGACTGAACCCGGTGCCCTCCGATCTATTGTCGGTAGTG	460226	NZ_KV411303.1
	460226	+	2	2	33h	1	1	7.94	4	>100	1	AWN90_RS02130	MFS transporter	NA	1842	0	0	0	1	AGGATCTGCCGATGACTGAACCCGGTGCCCTCCGATCTATTGTCGGTAGTG	460226	NZ_KV411303.1
	460252	-	2	2	48h	1	1	9.39	2.63	3.8	1	AWN90_RS02130	MFS transporter	NA	1842	0	0	1	0	GCGCGACCGGCCATCCTCACCCTGCATTCGAACGTGAAAGACTCTGCGACG	460252	NZ_KV411303.1
	460252	-	2	2	33h	1	1	15.89	6.5	17.93	1	AWN90_RS02130	MFS transporter	NA	1842	0	0	1	0	GCGCGACCGGCCATCCTCACCCTGCATTCGAACGTGAAAGACTCTGCGACG	460252	NZ_KV411303.1
	460867	-	2	2	48h	1	1	179.82	>100	90	1	orphan	orphan	NA	NA	0	0	0	0	TAATGCAGAACACACTTGTTTTGGGGGCTTTGCGCCCACATACTTGCTGAG	460867	NZ_KV411303.1
	460867	-	2	2	33h	1	1	137.03	>100	33.85	1	orphan	orphan	NA	NA	0	0	0	0	TAATGCAGAACACACTTGTTTTGGGGGCTTTGCGCCCACATACTTGCTGAG	460867	NZ_KV411303.1
	461438	-	2	2	48h	1	1	46.22	>100	17.89	1	AWN90_RS02140	Cys-tRNA(Pro) deacylase	0	495	1	0	0	0	TCGCGAAAAGGACTGTCGGCCGGTCGGAACCAGGCCCTAGGGTGAGCCGCA	461438	NZ_KV411303.1
	461438	-	2	2	33h	1	1	84.07	43.33	19.48	1	AWN90_RS02140	Cys-tRNA(Pro) deacylase	0	495	1	0	0	0	TCGCGAAAAGGACTGTCGGCCGGTCGGAACCAGGCCCTAGGGTGAGCCGCA	461438	NZ_KV411303.1
	461553	+	2	2	48h	1	1	43.33	28.5	6.94	1	AWN90_RS02145	sigma-70 family RNA polymerase sigma factor	164	717	0	1	0	0	CACAGGGCACGCGTGGGAACACGGCGGCGATTCGGCATGTTGCATGCGATA	461553	NZ_KV411303.1
	461553	+	2	2	33h	1	1	26.48	14.33	7	1	AWN90_RS02145	sigma-70 family RNA polymerase sigma factor	164	717	0	1	0	0	CACAGGGCACGCGTGGGAACACGGCGGCGATTCGGCATGTTGCATGCGATA	461553	NZ_KV411303.1
	461663	+	2	2	48h	1	1	234.86	3.29	16.9	1	AWN90_RS02145	sigma-70 family RNA polymerase sigma factor	54	717	1	0	0	0	GCCCGGTGCGATTCCCGGCCGACCCGCCCCTCACGGTAGATTCGATAGCTA	461663	NZ_KV411303.1
	461663	+	2	2	33h	1	1	434.92	3.31	13.28	1	AWN90_RS02145	sigma-70 family RNA polymerase sigma factor	54	717	1	0	0	0	GCCCGGTGCGATTCCCGGCCGACCCGCCCCTCACGGTAGATTCGATAGCTA	461663	NZ_KV411303.1
	462041	-	2	2	48h	1	1	9.39	>100	11.53	1	AWN90_RS02145	sigma-70 family RNA polymerase sigma factor	NA	717	0	0	0	1	GGTCGGATACTGCGCGGGCTGGCGCTGCTTCTTGCGGTAGGAGTTGATGTA	462041	NZ_KV411303.1
	462041	-	2	2	33h	1	1	35.08	>100	12.08	1	AWN90_RS02145	sigma-70 family RNA polymerase sigma factor	NA	717	0	0	0	1	GGTCGGATACTGCGCGGGCTGGCGCTGCTTCTTGCGGTAGGAGTTGATGTA	462041	NZ_KV411303.1
	462851	+	2	2	48h	1	1	5.78	5	4.72	1	AWN90_RS02155	biotin/lipoyl-binding carrier protein	92	216	0	1	0	0	TTGGCGGCACTCTTCTTGCGTCCACGCTTCTTACGACCACGCTTACCCATG	462851	NZ_KV411303.1
	462851	+	2	2	33h	1	1	12.58	20	11.39	1	AWN90_RS02155	biotin/lipoyl-binding carrier protein	92	216	0	1	0	0	TTGGCGGCACTCTTCTTGCGTCCACGCTTCTTACGACCACGCTTACCCATG	462851	NZ_KV411303.1
	462866	+	2	2	48h	1	1	300.42	45.56	38.58	1	AWN90_RS02155	biotin/lipoyl-binding carrier protein	77	216	1	0	0	0	TTGCGTCCACGCTTCTTACGACCACGCTTACCCATGGGTATCCTCCTTCTG	462866	NZ_KV411303.1
	462866	+	2	2	33h	1	1	280.68	46.14	24.09	1	AWN90_RS02155	biotin/lipoyl-binding carrier protein	77	216	1	0	0	0	TTGCGTCCACGCTTCTTACGACCACGCTTACCCATGGGTATCCTCCTTCTG	462866	NZ_KV411303.1
	462869	-	2	2	48h	1	1	2900.2	15.15	14.88	1	AWN90_RS02155	biotin/lipoyl-binding carrier protein	NA	216	0	0	0	1	CCGTGTATCCGCTGACGGTCGAGCCAATCACACGTGAAACAATGACGCTCG	462869	NZ_KV411303.1
	462869	-	2	2	33h	1	1	3417.8	11.52	8.45	1	AWN90_RS02155	biotin/lipoyl-binding carrier protein	NA	216	0	0	0	1	CCGTGTATCCGCTGACGGTCGAGCCAATCACACGTGAAACAATGACGCTCG	462869	NZ_KV411303.1
	463062	+	2	2	48h	1	1	4.14	1.6	8.39	2	AWN90_RS02160	PAS domain-containing sensor histidine kinase	165	1515	1	0	0	0	ATCCGAGAGGGCGACACCCTCGTCCTGCTGGAGTCCATGAAGATGGAGATC	463062	NZ_KV411303.1
	463062	+	2	2	48h	1	1	4.14	1.6	8.39	2	AWN90_RS02155	biotin/lipoyl-binding carrier protein	NA	216	0	0	1	0	ATCCGAGAGGGCGACACCCTCGTCCTGCTGGAGTCCATGAAGATGGAGATC	463062	NZ_KV411303.1
	463062	+	2	2	33h	1	0	5.96	2.29	1.3	2	AWN90_RS02160	PAS domain-containing sensor histidine kinase	165	1515	1	0	0	0	ATCCGAGAGGGCGACACCCTCGTCCTGCTGGAGTCCATGAAGATGGAGATC	463062	NZ_KV411303.1
	463062	+	2	2	33h	1	0	5.96	2.29	1.3	2	AWN90_RS02155	biotin/lipoyl-binding carrier protein	NA	216	0	0	1	0	ATCCGAGAGGGCGACACCCTCGTCCTGCTGGAGTCCATGAAGATGGAGATC	463062	NZ_KV411303.1
	465385	-	2	2	48h	1	1	2777.43	8.67	10.05	1	AWN90_RS02165	WhiB family transcriptional regulator	86	255	1	0	0	0	GTGCACCGGAAACCTATTGACATCTACGGTGTTCGTGAAAGCATTCACAAG	465385	NZ_KV411303.1
	465385	-	2	2	33h	1	1	1588.09	9.82	6.34	1	AWN90_RS02165	WhiB family transcriptional regulator	86	255	1	0	0	0	GTGCACCGGAAACCTATTGACATCTACGGTGTTCGTGAAAGCATTCACAAG	465385	NZ_KV411303.1
	465399	-	2	2	48h	1	1	387.08	27.8	2.78	1	AWN90_RS02165	WhiB family transcriptional regulator	100	255	0	1	0	0	TGAGCTTCCCCACGGTGCACCGGAAACCTATTGACATCTACGGTGTTCGTG	465399	NZ_KV411303.1
	465399	-	2	2	33h	1	1	236.04	23.73	2.32	1	AWN90_RS02165	WhiB family transcriptional regulator	100	255	0	1	0	0	TGAGCTTCCCCACGGTGCACCGGAAACCTATTGACATCTACGGTGTTCGTG	465399	NZ_KV411303.1
	465479	-	2	2	48h	1	1	321.36	66.29	18.01	1	AWN90_RS02165	WhiB family transcriptional regulator	180	255	0	1	0	0	ACATCTCTGTTGTGCTGCGAAAACCGGCAGGAGCGAGTACAAAGGACTCCG	465479	NZ_KV411303.1
[truncated: 37,211 more rows]
